# Supplementary material for: Molecular mechanism of point mutation-induced Monopolar spindle 1 (Mps1/TTK) inhibitor resistance revealed by a comprehensive molecular modeling study
Source: PeerJ. 2019 Jan 21;7:e6299. doi: 10.7717/peerj.6299 (PMC6345219; doi:10.7717/peerj.6299)
Supplement: Data S1 [file peerj-07-6299-s001.zip]

Archive with 38 entries (26 files):
- RAW data/
- RAW data/Figure 1/
- RAW data/Figure 1/Figure 1.pse
- RAW data/Figure 10 and Figure S1/
- RAW data/Figure 10 and Figure S1/(A) WT-PCA.csv
- RAW data/Figure 10 and Figure S1/(B) I531M-PCA.csv
- RAW data/Figure 10 and Figure S1/(C) I598F-PCA.csv
- RAW data/Figure 10 and Figure S1/(D) C604Y-PCA.csv
- RAW data/Figure 10 and Figure S1/(E) S611R-PCA.csv
- RAW data/Figure 11/
- RAW data/Figure 11/(A) WT-free energy map.csv
- RAW data/Figure 11/(B) I531M-free energy map.csv
- RAW data/Figure 11/(C) I598F-free energy map.csv
- RAW data/Figure 11/(D) C604Y-free energy map.csv
- RAW data/Figure 11/(E) S611R-free energy map.csv
- RAW data/Figure 2/
- RAW data/Figure 2/RMSD-proteins.csv
- RAW data/Figure 3/
- RAW data/Figure 3/RMSD-ligand.csv
- RAW data/Figure 4/
- RAW data/Figure 4/RMSF.csv
- RAW data/Figure 5/
- RAW data/Figure 5/(A) WT-I531M.pse
- RAW data/Figure 5/(B) WT-I598F.pse
- RAW data/Figure 5/(C) WT-C604Y.pse
- RAW data/Figure 5/(D) WT-S611R.pse
- RAW data/Figure 6/
- RAW data/Figure 6/(A) free energy difference.csv
- RAW data/Figure 6/(B-C) gbsa.pse
- RAW data/Figure 7/
- RAW data/Figure 7/rmsd-GaMD-receptor.csv
- RAW data/Figure 8/
- RAW data/Figure 8/RMSD-GaMD-ligand.csv
- RAW data/Figure 9/
- RAW data/Figure 9/(A) WT-I531M.pse
- RAW data/Figure 9/(B) WT-I598F.pse
- RAW data/Figure 9/(C) WT-C604Y.pse
- RAW data/Figure 9/(D) WT-S611R.pse
