# Supplementary material for: Molecular mechanism of point mutation-induced Monopolar spindle 1 (Mps1/TTK) inhibitor resistance revealed by a comprehensive molecular modeling study
Source: PeerJ. 2019 Jan 21;7:e6299. doi: 10.7717/peerj.6299 (PMC6345219; doi:10.7717/peerj.6299)
Supplement: Data S1 [file peerj-07-6299-s001.zip › RAW data/Figure 10 and Figure S1/(A) WT-PCA.csv]

#Frame	Mode1	Mode2
1	20.246	14.133
2	20.613	14.605
3	21.059	15.66
4	20.764	16.144
5	21.734	16.001
6	21.913	15.25
7	22.146	15.185
8	20.773	15.542
9	20.72	15.606
10	21.448	16.342
11	20.756	17.383
12	20.22	17.233
13	22.194	17.87
14	22.033	17.934
15	21.827	16.854
16	21.787	16.204
17	22.596	15.877
18	22.342	16.361
19	21.598	15.897
20	21.749	15.596
21	20.97	15.49
22	20.03	14.334
23	19.753	15.305
24	19.973	15.368
25	19.72	15.812
26	19.636	16.15
27	20.483	16.281
28	20.948	15.37
29	20.464	15.401
30	20.213	16.413
31	21.232	16.79
32	21.839	17.209
33	22.183	17.169
34	22.313	16.555
35	22.106	17.001
36	21.301	16.584
37	20.994	16.038
38	21.283	16.356
39	20.945	16.133
40	22.183	17.014
41	21.548	16.738
42	21.543	16.964
43	20.976	16.919
44	21.514	17.678
45	21.628	17.662
46	22.204	17.424
47	22.551	17.19
48	22.228	17.077
49	22.71	17.54
50	22.707	18.311
51	22.453	17.358
52	22.176	17.058
53	23.739	17.76
54	23.367	17.169
55	23.352	17.76
56	22.747	16.89
57	22.831	17.457
58	22.003	17.274
59	23.422	18.138
60	22.335	17.914
61	21.662	16.71
62	21.818	17.162
63	20.556	17.541
64	19.809	17.741
65	19.577	18.484
66	20.051	18.808
67	19.673	17.735
68	20.266	19.045
69	20.516	19.814
70	20.203	18.844
71	18.849	17.563
72	19.024	16.473
73	19.509	16.779
74	19.895	16.83
75	19.677	17.027
76	19.317	16.685
77	18.94	16.86
78	19.229	17.673
79	18.414	16.403
80	17.898	16.446
81	17.466	16.314
82	18.579	15.478
83	17.776	15.419
84	17.628	14.471
85	18.255	15.373
86	18.102	15.442
87	17.021	15.538
88	18.178	14.963
89	18.16	14.864
90	18.128	15.696
91	17.801	15.117
92	18.183	15.664
93	17.313	16.361
94	16.731	16.217
95	17.553	16.162
96	17.812	15.737
97	18.043	14.954
98	17.846	15.239
99	17.842	16.194
100	17.868	16.191
101	18.345	15.334
102	17.938	14.918
103	18.601	15.531
104	18.911	16.102
105	18.293	15.146
106	18.574	15.783
107	19.259	16.004
108	18.979	16.508
109	18.684	16.331
110	18.396	16.699
111	18.932	17.697
112	19.616	17.593
113	19.127	18.612
114	18.684	17.864
115	18.643	17.341
116	18.305	17.42
117	18.088	16.299
118	18.436	16.495
119	18.604	16.355
120	18.506	17.017
121	19.348	17.036
122	20.186	16.87
123	20.407	16.933
124	19.816	15.739
125	20.128	16.285
126	21.068	16.05
127	20.482	15.267
128	19.819	15.083
129	19.87	14.365
130	19.969	14.173
131	18.715	15.739
132	18.813	14.88
133	19.538	14.495
134	19.451	14.398
135	19.674	14.193
136	19.51	14.455
137	20.076	14.384
138	20.47	15.1
139	20.625	15.654
140	20.939	15.338
141	20.007	14.605
142	19.584	13.905
143	19.558	14.465
144	19.169	12.812
145	19.439	14.026
146	19.334	14.285
147	19.405	14.865
148	18.188	15.007
149	18.895	16.196
150	19.31	16.105
151	19.339	15.57
152	20.246	15.004
153	19.38	15.171
154	19.502	15.401
155	19.168	16.261
156	18.321	15.791
157	18.998	14.787
158	18.484	14.474
159	17.854	14.834
160	17.409	15.182
161	17.965	16.11
162	16.954	17.018
163	16.094	15.985
164	16.661	15.318
165	15.736	14.934
166	16.277	15.589
167	17.05	15.283
168	17.548	14.289
169	17.966	14.385
170	18.181	14.842
171	17.84	15.265
172	17.09	14.673
173	17.671	15.922
174	17.535	14.773
175	17.772	16.178
176	18.08	15.659
177	16.378	15.847
178	16.163	16.109
179	16.716	16.384
180	15.679	16.254
181	16.123	17.126
182	16.734	16.647
183	17.164	16.729
184	16.498	15.996
185	16.367	15.862
186	16.15	14.591
187	15.821	15.648
188	15.954	15.833
189	16.044	15.708
190	16.487	15.489
191	15.826	14.578
192	15.903	14.615
193	16.298	15.053
194	16.121	15.432
195	16.195	14.849
196	17.456	14.602
197	17.629	14.471
198	18.626	14.699
199	18.137	14.545
200	17.96	15.918
201	17.981	15.57
202	17.779	15.479
203	18.24	15.134
204	17.34	14.681
205	18.33	14.12
206	18.134	14.52
207	18.859	15.658
208	19.745	14.811
209	20.313	14.521
210	19.968	15.585
211	19.874	15.202
212	18.698	15.103
213	17.89	14.889
214	18.874	14.539
215	19.273	14.152
216	19.518	13.527
217	20.384	14.267
218	20.521	13.479
219	20.81	14.133
220	20.81	14.381
221	20.106	14.488
222	20.293	14.805
223	18.711	14.993
224	19.968	15.351
225	19.889	15.138
226	19.392	14.575
227	20.235	14.312
228	19.611	15.515
229	19.586	14.731
230	19.888	13.867
231	19.75	14.738
232	19.996	14.304
233	20.133	15.049
234	21.148	15.698
235	21.344	16.515
236	20.156	16.559
237	20.759	16.465
238	19.375	15.209
239	18.749	14.445
240	19.813	14.799
241	19.785	14.27
242	18.835	14.32
243	18.321	14.868
244	18.945	14.408
245	20.069	14.565
246	19.404	15.357
247	20.405	15.044
248	20.202	14.821
249	19.832	14.365
250	19.64	15.302
251	20.194	15.942
252	19.442	16.967
253	19.441	17.364
254	19.067	16.167
255	18.007	15.533
256	18.683	16.119
257	18.052	15.392
258	19.554	14.637
259	20.049	15.162
260	20.009	14.702
261	19.65	15.296
262	19.827	15.676
263	19.26	14.327
264	18.948	14.337
265	19.328	15.34
266	18.966	15.919
267	18.716	14.085
268	18.575	13.151
269	17.905	13.34
270	17.812	13.213
271	17.139	12.057
272	17.071	12.155
273	17.49	12.295
274	17.451	12.765
275	18.572	12.602
276	18.29	12.989
277	17.99	13.547
278	18.118	12.917
279	18.937	13.4
280	18.171	14.855
281	19.099	14.878
282	18.899	15.35
283	19.681	13.929
284	19.395	13.421
285	19.148	11.514
286	18.956	11.443
287	19.631	12.626
288	20.238	13.92
289	20.18	13.679
290	20.854	13.22
291	21.745	13.285
292	21.588	14.364
293	21.838	15.061
294	22.92	15.672
295	22.667	15.056
296	22.637	15.282
297	22.881	14.216
298	22.369	14.084
299	21.906	13.442
300	20.157	13.702
301	20.713	13.011
302	19.876	13.178
303	20.776	13.337
304	20.111	13.823
305	20.609	13.949
306	20.916	14.204
307	21.106	13.426
308	21.291	14.542
309	21.3	13.971
310	19.7	13.753
311	20.086	13.587
312	20.265	13.525
313	20.337	14.085
314	20.903	14.459
315	20.965	13.914
316	20.898	14.324
317	22.113	15.078
318	21.709	14.162
319	22.193	14.089
320	22.579	14.183
321	21.187	14.69
322	21.728	15.219
323	21.433	15.276
324	20.72	14.171
325	20.129	14.242
326	20.374	13.259
327	19.301	13.372
328	19.595	13.796
329	19.36	14.075
330	20.727	13.61
331	20.941	13.498
332	20.551	13.541
333	20.935	13.409
334	20.255	13.108
335	21.162	13.13
336	20.098	12.991
337	21.023	12.153
338	20.411	12.19
339	20.365	12.693
340	21.299	11.842
341	20.959	12.012
342	21.781	11.952
343	20.817	11.793
344	20.982	11.858
345	20.79	12.015
346	21.033	10.946
347	20.749	10.715
348	20.436	10.25
349	19.554	10.693
350	19.391	10.071
351	20.301	10.438
352	19.896	10.716
353	19.425	10.924
354	20.91	11.115
355	21.463	9.863
356	21.632	10.494
357	21.767	9.437
358	21.505	9.608
359	22.466	9.879
360	23.023	11.032
361	22.97	10.374
362	22.395	11.402
363	21.474	9.696
364	21.156	9.841
365	21.657	9.74
366	21.019	9.408
367	21.048	9.55
368	20.258	9.727
369	19.725	10.027
370	20.306	10.766
371	21.231	10.605
372	19.683	11.011
373	19.482	10.64
374	19.72	10.246
375	19.606	10.2
376	20.32	10.658
377	19.88	11.254
378	19.671	11.543
379	19.366	12.484
380	19.544	11.424
381	19.604	10.811
382	18.42	10.193
383	19.531	10.353
384	19.301	10.202
385	18.825	9.987
386	19.206	10.058
387	19.71	11.12
388	18.806	11.744
389	18.566	11.772
390	18.049	10.729
391	18.708	11.766
392	19.454	11.584
393	19.071	12.602
394	18.3	11.719
395	18.213	11.094
396	17.986	11.588
397	17.791	12.276
398	17.842	12.283
399	17.958	12.575
400	18.001	12.877
401	17.459	12.312
402	17.704	11.508
403	18.045	12.111
404	18.336	11.977
405	18.441	11.679
406	18.346	12.141
407	19.203	13.525
408	19.969	12.949
409	19.587	13.399
410	19.097	12.401
411	18.59	12.133
412	18.499	12.394
413	18.739	11.73
414	19.123	12.186
415	19.145	12.71
416	18.903	12.489
417	18.613	13.375
418	18.384	12.414
419	19.386	12.571
420	19.692	12.9
421	18.983	12.369
422	18.979	11.826
423	19.451	12.61
424	19.381	13.276
425	19.141	13.57
426	19.056	12.315
427	19.556	12.847
428	19.771	13.314
429	20.163	13.531
430	19.76	13.994
431	20.013	14.301
432	20.604	14.919
433	20.431	14.14
434	20.347	14.404
435	19.426	14.473
436	18.992	13.569
437	18.735	13.79
438	18.699	13.703
439	19.847	13.235
440	19.914	12.265
441	19.283	11.988
442	19.103	11.144
443	18.767	12.611
444	17.755	12.666
445	17.572	11.859
446	18.459	11.759
447	19.768	11.511
448	20.04	11.453
449	19.707	11.278
450	19.858	12.41
451	19.736	10.824
452	19.692	10.54
453	17.903	10.228
454	18.644	9.302
455	17.945	8.98
456	18.979	9.056
457	17.57	9.499
458	18.304	8.75
459	17.33	8.985
460	17.871	8.437
461	18.252	8.426
462	18.788	9.382
463	19.939	10.782
464	19.703	10.574
465	19.636	11.586
466	19.121	11.245
467	19.006	10.993
468	18.016	10.402
469	18.579	11.24
470	18.783	11.451
471	19.348	11.342
472	19.224	12.838
473	19.271	12.401
474	19.543	13.707
475	19.268	13.288
476	19.739	13.135
477	21.227	12.963
478	20.607	12.867
479	20.669	12.917
480	20.361	12.382
481	19.763	11.556
482	21.109	11.991
483	20.493	11.93
484	19.532	11.104
485	18.967	11.411
486	19.422	11.288
487	18.914	11.652
488	19.024	11.736
489	19.043	12.697
490	17.448	12.524
491	17.002	11.583
492	17.31	11.66
493	17.432	11.516
494	17.642	12.03
495	18.396	13.67
496	17.636	13.897
497	18.184	14.65
498	18.212	14.048
499	19.129	14.539
500	19.123	14.642
501	19.893	14.511
502	19.787	14.06
503	21.172	15.075
504	19.513	13.477
505	18.814	13.386
506	19.002	13.461
507	18.833	13.595
508	18.68	13.408
509	19.038	14.09
510	20.325	13.99
511	19.561	13.569
512	19.279	13.916
513	19.933	13.873
514	19.499	13.023
515	20.074	12.67
516	19.475	12.626
517	20.243	12.653
518	20.699	12.805
519	20.886	12.254
520	20.115	13.146
521	20.902	12.563
522	20.862	13.313
523	21.073	12.922
524	20.807	12.646
525	20.03	12.927
526	19.664	12.524
527	20.219	13.717
528	21.79	12.481
529	22.688	13.437
530	20.569	11.793
531	20.572	12.12
532	21.267	11.661
533	20.67	11.441
534	20.992	11.785
535	20.342	11.306
536	21.136	12.172
537	21.138	13.089
538	20.107	12.431
539	19.19	10.971
540	19.819	11.127
541	20.251	11.775
542	20.165	11.747
543	20.761	11.588
544	20.537	11.273
545	19.23	10.922
546	19.68	10.097
547	19.388	10.347
548	19.833	10.373
549	18.871	9.682
550	19.771	10.021
551	18.232	8.262
552	20.302	9.218
553	20.035	9.7
554	20.302	8.987
555	20.112	10.601
556	19.551	10.066
557	19.082	10.176
558	18.971	11.098
559	18.837	10.525
560	20.895	11.084
561	20.807	11.71
562	21.055	10.368
563	21.426	9.727
564	21.304	9.813
565	21.265	9.841
566	20.431	10.197
567	20.87	8.883
568	21.019	9.102
569	20.943	8.379
570	20.94	8.55
571	19.454	8.052
572	20.592	9.237
573	21.184	9.581
574	21.27	9.894
575	20.726	10.028
576	21.51	11.318
577	21.357	10.823
578	22.481	11.818
579	22.595	12.256
580	21.742	12.523
581	20.219	12.855
582	20.374	12.821
583	20.677	13.642
584	20.131	13.138
585	19.707	11.874
586	20.036	11.746
587	20.291	12.043
588	20.407	12.106
589	20.599	11.62
590	19.488	10.533
591	20	11.14
592	20.636	10.976
593	21.052	11.14
594	20.108	11.703
595	20.216	10.547
596	21.211	10.44
597	22.264	10.288
598	21.605	10.939
599	22.085	10.826
600	21.622	10.797
601	21.844	10.13
602	21.005	9.423
603	22.481	9.227
604	21.262	9.17
605	21.139	8.22
606	20.736	7.565
607	20.5	6.944
608	18.92	6.141
609	18.422	6.655
610	18.723	7.255
611	18.417	5.258
612	18.359	5.489
613	18.775	5.425
614	19.694	4.96
615	19.984	5.336
616	18.831	4.001
617	19.159	5.907
618	19.366	5.775
619	18.931	5.686
620	19.508	5.654
621	19.241	5.963
622	19.815	4.592
623	19.542	5.467
624	19.406	6.49
625	19.821	6.194
626	20.038	6.387
627	20.03	6.375
628	18.52	5.378
629	18.437	6.46
630	17.46	7.298
631	17.495	7.379
632	17.63	7.626
633	17.661	6.788
634	17.085	7.04
635	18.204	8.231
636	17.751	7.037
637	17.794	7.489
638	17.169	7.519
639	15.829	7.38
640	17.089	7.151
641	18.15	7.642
642	19.302	8.385
643	18.529	7.435
644	17.603	7.486
645	16.846	7.53
646	16.099	7.845
647	16.963	8.356
648	16.536	8.32
649	17.365	8.718
650	16.344	9.534
651	16.249	8.321
652	15.478	6.992
653	15.586	7.703
654	16.348	7.827
655	18.114	7.827
656	17.035	7.354
657	18.426	8.285
658	18.874	8.495
659	18.099	7.525
660	17.893	8.256
661	18.36	7.598
662	18.231	7.016
663	18.32	8.325
664	18.779	6.73
665	17.782	9.044
666	17.209	9.158
667	17.99	8.96
668	18.278	8.499
669	17.729	8.811
670	18.317	8.957
671	19.096	8.982
672	19.483	10.004
673	17.922	9.5
674	17.902	10.664
675	18.007	10.337
676	18.256	9.756
677	16.754	8.882
678	17.891	9.224
679	17.158	9.185
680	17.462	9.333
681	18.189	9.597
682	17.737	8.841
683	18.4	9.4
684	18.785	10.475
685	19.363	10.172
686	20.955	10.63
687	20.814	10.663
688	20.861	11.123
689	20.945	12.145
690	21.306	12.038
691	21.44	13.263
692	21.415	12.912
693	21.172	14.148
694	20.741	14.184
695	21.104	14.027
696	19.971	13.679
697	19.687	13.369
698	20.177	13.246
699	19.976	13.086
700	21.014	13.624
701	20.89	13.587
702	20.951	13.254
703	21.407	13.157
704	21.897	13.781
705	22.897	15.365
706	22.583	14.606
707	23.76	15.719
708	23.716	15.296
709	23.225	15.035
710	21.967	15.558
711	22.748	15.735
712	23.061	15.995
713	22.82	15.835
714	22.134	15.116
715	22.291	17.723
716	22.485	16.271
717	22.385	15.605
718	22.826	15.613
719	22.692	14.758
720	22.239	15.154
721	22.844	15.047
722	22.606	14.449
723	21.713	14.75
724	20.518	15.192
725	21.451	15.032
726	20.976	15.506
727	20.228	15.701
728	19.842	15.775
729	18.845	15.88
730	18.815	15.138
731	19.037	14.76
732	19.146	15.445
733	18.584	14.908
734	18.258	15.415
735	18.113	14.858
736	18.211	14.952
737	17.994	14.591
738	18.528	14.565
739	17.742	14.926
740	16.846	15.49
741	17.834	14.876
742	18.506	15.909
743	18.119	15.449
744	18.408	15.218
745	17.662	15.427
746	18.214	14.819
747	17.808	14.41
748	19.286	14.212
749	19.122	13.748
750	19.31	13.385
751	19.109	13.391
752	18.744	14.08
753	18.175	13.408
754	19.084	13.689
755	18.466	13.811
756	17.788	12.808
757	18.849	14.441
758	18.365	13.36
759	18.825	12.991
760	17.939	13.395
761	18.572	13.527
762	19.432	13.681
763	19.498	12.165
764	19.531	11.755
765	19.65	11.759
766	20.131	12.152
767	20.293	12.893
768	20.016	11.797
769	19.062	10.812
770	18.963	11.516
771	19.682	12.63
772	18.734	11.172
773	18.646	10.903
774	18.167	11.482
775	19.112	11.573
776	18.87	11.296
777	18.469	12.065
778	18.403	12.454
779	18.455	11.269
780	17.819	10.845
781	18.517	10.874
782	18.101	11.204
783	17.93	11.47
784	18.338	10.232
785	17.902	9.425
786	16.991	9.758
787	16.4	9.255
788	16.337	8.735
789	15.934	8.889
790	15.455	8.515
791	15.487	8.608
792	14.975	8.823
793	15.246	9.36
794	14.876	9.533
795	15.376	9.67
796	15.476	10.009
797	15.907	10.291
798	16.329	9.94
799	15.939	9.88
800	16.019	10.03
801	15.765	10.366
802	15.833	10.989
803	15.588	10.358
804	15.75	9.859
805	15.026	10.424
806	14.574	9.501
807	14.466	8.9
808	15.119	9.106
809	14.882	8.981
810	14.549	9.886
811	14.519	9.924
812	15.196	10.606
813	15.582	10.755
814	15.802	11.849
815	16.18	11.688
816	15.082	11.088
817	15.532	11.129
818	14.931	11.703
819	14.115	10.652
820	15.958	10.645
821	15.335	10.545
822	14.546	11.518
823	14.647	10.848
824	14.976	11.218
825	15.475	10.412
826	14.879	10.426
827	14.401	10.642
828	13.715	10.072
829	13.906	9.563
830	13.578	10.887
831	13.409	10.934
832	13.582	11.188
833	13.772	11.228
834	13.773	11.434
835	13.353	10.602
836	13.697	12.211
837	14.323	10.88
838	14.916	9.883
839	15.322	11.524
840	15.417	11.882
841	15.378	12.604
842	15.661	12.351
843	15.772	13.536
844	16.057	12.519
845	14.22	11.584
846	13.452	12.534
847	14.799	12.079
848	13.956	13.704
849	14.159	12.87
850	13.506	12.761
851	13.261	13.041
852	13.771	13.573
853	14.156	12.755
854	12.773	11.712
855	11.891	11.958
856	12.282	11.849
857	13.617	12.388
858	13.278	12.106
859	14.235	12.18
860	13.278	12.105
861	13.806	12.946
862	14.001	11.015
863	14.626	10.864
864	15.271	10.696
865	14.493	11.243
866	14.449	12.571
867	14.514	12.288
868	14.202	11.992
869	14.208	12.646
870	14.587	12.531
871	13.762	11.666
872	15.028	12.158
873	14.37	11.677
874	14.342	11.555
875	15.02	11.764
876	14.723	11.917
877	14.174	10.75
878	15.028	10.523
879	15.382	10.778
880	14.994	11.513
881	14.973	11.867
882	15.105	11.56
883	14.611	12.102
884	13.598	11.612
885	13.777	11.536
886	13.378	10.938
887	13.983	12.286
888	13.743	11.291
889	13.828	11.97
890	15.388	11.518
891	14.835	11.453
892	15.565	10.834
893	15.485	10.165
894	15.651	10.06
895	15.635	11.045
896	15.222	9.481
897	15.309	9.253
898	15.937	9.049
899	14.894	8.563
900	14.477	9.523
901	14.712	9.205
902	15.665	9.095
903	15.392	8.774
904	15.182	8.471
905	14.755	8.961
906	14.31	8.838
907	14.528	10.056
908	15.602	10.336
909	15.388	10.6
910	14.898	10.456
911	15.662	10.022
912	14.614	10.3
913	14.481	10.475
914	14.806	10.355
915	14.473	9.989
916	15.367	10.53
917	15.698	9.48
918	15.671	9.174
919	15.41	7.656
920	15.774	8.708
921	15.828	9.555
922	15.038	8.919
923	15.988	8.946
924	16.192	8.678
925	16.553	8.581
926	14.71	8.802
927	14.818	9.194
928	13.855	7.786
929	13.681	7.82
930	14.34	7.674
931	13.459	7.421
932	14.483	8.941
933	14.553	10.028
934	14.557	8.575
935	14.882	8.526
936	14.16	8.745
937	14.311	8.861
938	14.439	10.105
939	14.881	9.268
940	14.714	9.006
941	15.375	8.944
942	15.23	9.728
943	14.612	9.968
944	14.982	9.344
945	15.8	9.023
946	16.041	8.934
947	15.913	8.172
948	16.377	8.408
949	15.947	7.202
950	15.568	7.493
951	14.138	7.095
952	13.96	6.797
953	14.533	7.528
954	14.836	8.664
955	14.927	7.568
956	14.586	7.838
957	14.334	7.938
958	13.944	7.59
959	13.677	7.981
960	13.117	7.893
961	13.819	7.44
962	14.404	6.954
963	14.76	7.16
964	14.233	7.48
965	14.204	7.855
966	14.503	7.136
967	13.672	7.885
968	13.774	7.743
969	14.716	7.596
970	14.261	7.574
971	14.324	7.725
972	14.627	7.275
973	14.431	6.942
974	14.048	7.394
975	13.645	7.321
976	14.906	7.401
977	14.428	7.47
978	13.745	7.595
979	13.612	7.767
980	14.483	6.853
981	13.045	6.469
982	13.429	5.594
983	13.527	5.081
984	13.289	5.178
985	13.026	5.79
986	12.5	5.106
987	14.161	5.923
988	13.315	5.849
989	13.684	5.801
990	13.764	6.531
991	13.26	6.239
992	13.794	6.351
993	14.006	6.986
994	12.961	5.823
995	11.694	5.187
996	12.41	4.867
997	12.583	4.778
998	11.953	4.195
999	11.968	3.973
1000	13.615	5.152
1001	12.688	5.544
1002	13.142	5.472
1003	13.895	4.767
1004	12.711	5.588
1005	12.502	5.024
1006	13.344	5.458
1007	13.947	4.421
1008	12.61	3.543
1009	12.482	3.426
1010	12.235	3.343
1011	11.118	3.116
1012	11.375	3.005
1013	11.467	2.813
1014	11.176	2.933
1015	12.338	2.277
1016	12.268	1.884
1017	12.519	2.309
1018	11.462	1.412
1019	10.849	1.357
1020	12.064	0.604
1021	10.89	1.83
1022	11.29	2.723
1023	11.17	2.471
1024	10.909	2.886
1025	10.063	3.166
1026	10.426	3.012
1027	9.554	3.088
1028	10.439	4.472
1029	10.138	4.756
1030	9.465	4.374
1031	9.503	4.475
1032	9.585	3.92
1033	9.83	4.566
1034	9.011	4.286
1035	9.545	4.228
1036	8.639	4.801
1037	9.475	4.839
1038	10.001	3.824
1039	9.673	3.633
1040	10.53	3.971
1041	10.363	4.307
1042	10.356	4.383
1043	10.956	3.952
1044	9.826	4.122
1045	10.134	4.932
1046	10.6	5.747
1047	9.173	4.6
1048	8.835	4.62
1049	8.854	4.376
1050	8.984	5.248
1051	9.024	4.734
1052	7.865	4.443
1053	8.399	4.546
1054	8.125	3.617
1055	8.502	4.32
1056	7.939	4.388
1057	7.536	4.098
1058	7.71	4.772
1059	7.079	4.666
1060	6.866	4.265
1061	6.665	4.259
1062	6.216	4.273
1063	6.073	4.505
1064	6.154	5.415
1065	6.742	4.859
1066	7.11	4.671
1067	7.009	4.703
1068	7.344	4.348
1069	8.34	5.265
1070	7.827	4.997
1071	8.156	3.763
1072	8.127	3.346
1073	8.056	3.573
1074	9.111	3.392
1075	8.661	5.563
1076	8.128	6.3
1077	8.731	6.77
1078	9.332	7.369
1079	9.953	6.053
1080	10.641	5.706
1081	12.118	5.856
1082	12.879	6.052
1083	11.825	5.165
1084	12.072	5.755
1085	11.326	6.005
1086	9.911	5.577
1087	9.198	5.71
1088	10.773	6.356
1089	10.244	5.745
1090	10.374	6.023
1091	10.271	5.946
1092	9.947	5.739
1093	10.123	5.717
1094	10.481	5.913
1095	10.56	5.904
1096	11.889	6.199
1097	11.261	6.74
1098	11.281	7.089
1099	10.638	7.269
1100	9.929	7.235
1101	8.782	5.384
1102	10.009	6.498
1103	9.296	6.35
1104	9.034	6.535
1105	9.939	6.275
1106	9.767	6.22
1107	9.554	7.091
1108	10.065	7.413
1109	9.979	7.386
1110	10.633	8.149
1111	10.058	6.978
1112	10.004	8.333
1113	10.427	9.423
1114	10.181	10.059
1115	10.658	9.26
1116	9.87	9.74
1117	9.73	10.318
1118	10.091	9.213
1119	10.284	8.532
1120	10.283	8.5
1121	10.291	8.326
1122	10.349	8.365
1123	9.525	8.673
1124	10.688	8.163
1125	10.66	8.905
1126	9.71	8.376
1127	9.975	8.04
1128	10.156	7.19
1129	11.032	6.985
1130	11.385	7.386
1131	10.829	6.156
1132	10.994	7.161
1133	11.992	8.196
1134	12.224	7.918
1135	12.145	7.644
1136	12.295	7.597
1137	13.041	7.896
1138	13.102	7.965
1139	12.804	7.771
1140	12.869	8.567
1141	12.483	8.379
1142	13.008	8.029
1143	14.195	8.449
1144	13.851	8.199
1145	13.454	8.312
1146	13.043	7.915
1147	12.51	9.404
1148	12.043	9.17
1149	12.347	8.804
1150	12.851	8.19
1151	12.602	8.828
1152	12.083	8.989
1153	12.089	8.363
1154	12.076	9.228
1155	12.205	9.971
1156	12.422	9.879
1157	10.959	9.02
1158	11.391	9.048
1159	10.691	8.185
1160	10.701	8.427
1161	9.74	8.185
1162	10.163	8.217
1163	10.001	7.804
1164	10.527	7.088
1165	9.609	6.588
1166	9.706	7.153
1167	9.412	6.168
1168	9.969	5.904
1169	10.513	6.339
1170	10.344	7.53
1171	10.125	7.752
1172	9.963	7.872
1173	10.159	8.193
1174	11.016	7.622
1175	10.318	7.101
1176	11.791	8.009
1177	12.429	6.495
1178	11.603	6.518
1179	11.641	7.015
1180	11.977	7.228
1181	12.824	7.744
1182	12.502	8.024
1183	13.001	7.431
1184	13.759	7.505
1185	11.965	7.222
1186	12.165	6.357
1187	12.139	6.296
1188	11.291	6.4
1189	12.169	5.893
1190	12.312	7.534
1191	11.452	5.935
1192	11.945	5.903
1193	12.737	6.679
1194	13.058	6.933
1195	12.644	6.812
1196	12.37	6.818
1197	12.369	6.934
1198	13.269	7.388
1199	13.085	7.181
1200	12.839	7.072
1201	12.607	7.505
1202	11.9	6.143
1203	11.584	7.07
1204	11.782	7.069
1205	11.424	6.387
1206	11.955	7.292
1207	10.58	6.725
1208	11.623	6.879
1209	11.114	7.04
1210	11.129	7.586
1211	11.114	7.034
1212	10.146	6.272
1213	10.761	7.162
1214	10.795	7.049
1215	10.901	7.405
1216	10.636	7.008
1217	10.176	7.062
1218	10.011	7.171
1219	10.081	6.157
1220	10.008	7.2
1221	10.15	6.609
1222	9.709	5.89
1223	10.529	6.254
1224	9.948	6.195
1225	12.267	6.597
1226	11.314	7.932
1227	10.357	6.518
1228	10.168	6.112
1229	11.155	6.958
1230	10.703	6.762
1231	10.761	6.646
1232	9.881	6.788
1233	10.118	6.191
1234	10.131	7.234
1235	10.567	6.876
1236	10.611	8.827
1237	11.735	8.142
1238	10.148	7.801
1239	9.79	6.129
1240	10.158	7.75
1241	9.69	7.622
1242	9.016	7.177
1243	9.042	7.724
1244	8.942	7.77
1245	8.968	7.801
1246	9.732	8.342
1247	8.205	7.472
1248	8.471	6.122
1249	7.924	6.974
1250	7.347	5.883
1251	8.148	7.184
1252	7.954	6.788
1253	7.701	6.112
1254	8.918	5.586
1255	8.399	5.535
1256	8.441	5.409
1257	8.092	5.711
1258	7.902	6.923
1259	8.812	6.78
1260	8.141	6.997
1261	9.345	7.472
1262	9.456	6.635
1263	9.804	7.56
1264	10.448	7.833
1265	9.472	7.42
1266	9.308	7.562
1267	8.993	7.394
1268	9.151	6.951
1269	9.105	6.369
1270	9.288	7.696
1271	9.556	7.465
1272	9.42	7.563
1273	8.616	7.953
1274	9.145	7.679
1275	8.606	7.394
1276	8.827	6.646
1277	9.28	6.964
1278	8.977	6.774
1279	8.931	5.832
1280	8.633	6.952
1281	8.89	7.417
1282	9.785	8.111
1283	9.295	8.069
1284	8.237	8.9
1285	7.377	8.575
1286	9.052	9.219
1287	8.035	9.385
1288	9.491	9.71
1289	10.106	9.835
1290	8.919	9.118
1291	8.824	8.3
1292	8.084	8.091
1293	9.299	8.666
1294	9.14	9.361
1295	9.525	10.203
1296	9.856	9.397
1297	9.639	9.301
1298	9.079	9.025
1299	9.376	10.14
1300	9.75	10.113
1301	9.261	9.379
1302	9.657	9.206
1303	9.027	9.698
1304	8.15	9.341
1305	7.6	8.299
1306	8.176	9.201
1307	7.782	8.478
1308	7.488	8.75
1309	7.601	9.147
1310	7.979	8.712
1311	8.094	8.334
1312	8.195	8.448
1313	8.313	8.023
1314	9.461	8.83
1315	9.177	9.018
1316	8.063	9.363
1317	8.771	8.917
1318	9.247	9.45
1319	8.818	7.249
1320	9.083	8.076
1321	9.211	8.083
1322	8.569	7.348
1323	8.381	7.527
1324	8.117	7.499
1325	7.7	7.584
1326	7.073	7.936
1327	7.606	7.866
1328	8.467	8.305
1329	7.758	8.633
1330	8.421	8.232
1331	7.878	8.464
1332	8.361	9.225
1333	8.237	7.446
1334	9.001	8.58
1335	9.322	8.302
1336	9.157	8.475
1337	9.178	8.24
1338	8.659	7.398
1339	9.607	8.47
1340	9.728	8.316
1341	9.91	7.808
1342	8.528	7.202
1343	8.572	7.099
1344	8.389	8.02
1345	8.71	8.715
1346	7.904	9.017
1347	7.245	9.361
1348	7.997	8.739
1349	8.287	9.368
1350	7.861	9.911
1351	8.34	10.979
1352	7.435	10.023
1353	7.834	9.396
1354	8.199	9.817
1355	8.632	10.51
1356	8.145	9.459
1357	8.852	9.295
1358	9.33	10.846
1359	10.658	9.815
1360	9.478	10.414
1361	10.502	10.634
1362	10.756	10.097
1363	10.138	10.614
1364	10.433	12.408
1365	9.802	11.385
1366	9.561	11.355
1367	10.293	10.566
1368	11.144	11.795
1369	9.923	10.7
1370	9.321	10.133
1371	9.125	10.236
1372	8.992	11.211
1373	8.759	10.461
1374	9.949	10.441
1375	9.982	10.891
1376	10.558	10.529
1377	10.904	11.292
1378	11.348	11.299
1379	11.911	10.741
1380	11.346	10.069
1381	10.572	9.043
1382	10.753	9.317
1383	11.483	9.306
1384	10.367	9.357
1385	11.092	9.223
1386	10.529	8.281
1387	9.47	9.045
1388	10.419	7.748
1389	9.713	8.074
1390	9.953	8.16
1391	9.222	7.832
1392	9.203	7.914
1393	9.443	8.72
1394	9.97	8.103
1395	10.168	9.032
1396	10.441	8.476
1397	9.518	7.943
1398	9.306	8.233
1399	9.596	7.695
1400	10.888	7.956
1401	10.321	6.009
1402	10.423	7.005
1403	10.606	7.422
1404	11.848	7.13
1405	11.878	8.439
1406	10.76	7.856
1407	10.442	7.478
1408	11.131	7.955
1409	10.579	6.992
1410	11.212	7.62
1411	11.309	7.586
1412	11.313	7.175
1413	11.332	6.54
1414	10.059	7.202
1415	9.724	7.84
1416	10.588	8.832
1417	10.703	8.529
1418	10.646	8.291
1419	10.745	9.588
1420	10.591	10.36
1421	9.341	9.577
1422	10.389	10.073
1423	10.144	9.829
1424	9.518	9.707
1425	9.919	8.876
1426	10.478	9.44
1427	10.512	7.945
1428	10.744	8.54
1429	10.922	8.563
1430	10.228	8.044
1431	10.694	7.799
1432	10.072	6.796
1433	10.457	7.204
1434	9.702	6.845
1435	9.638	5.823
1436	10.307	6.571
1437	10.303	5.792
1438	10.287	6.143
1439	9.981	6.536
1440	10.805	7.251
1441	11.244	7.019
1442	12.069	7.459
1443	11.345	8.139
1444	11.364	7.836
1445	11.912	6.932
1446	12.986	7.967
1447	13.137	7.23
1448	12.027	6.722
1449	12.259	7.384
1450	12.428	7.459
1451	11.966	9.671
1452	11.482	9.949
1453	11.252	9.229
1454	10.614	8.898
1455	11.042	8.067
1456	10.599	7.231
1457	11.349	7.744
1458	11.744	8.632
1459	12.4	8.266
1460	11.667	7.804
1461	12.005	8.334
1462	11.617	8.551
1463	12.08	8.179
1464	12.193	8.139
1465	13.828	8.892
1466	13.686	8.882
1467	13.343	7.171
1468	12.195	6.417
1469	11.534	6.83
1470	10.527	6.464
1471	10.952	5.789
1472	11.583	6.368
1473	11.85	5.637
1474	11.26	5.282
1475	12.202	4.98
1476	11.375	4.281
1477	11.973	5.289
1478	10.507	5.152
1479	10.476	4.534
1480	11.061	4.788
1481	10.858	4.315
1482	11.353	4.884
1483	10.724	5.224
1484	11.027	4.715
1485	10.428	5.406
1486	10.9	5.101
1487	10.067	4.307
1488	10.121	4.487
1489	9.972	3.11
1490	9.577	4.429
1491	9.258	4.559
1492	9.218	4.294
1493	10.173	4.406
1494	10.727	4.682
1495	10.967	5.138
1496	10.947	4.867
1497	10.789	3.993
1498	11.146	3.811
1499	10.176	4.073
1500	10.053	5.098
1501	9.84	5.299
1502	8.961	4.649
1503	9.655	4.691
1504	10.005	3.89
1505	8.906	4.418
1506	9.581	5.029
1507	8.99	4.8
1508	8.629	3.568
1509	8.143	4.406
1510	7.728	4.655
1511	6.521	4.799
1512	6.295	5.034
1513	5.63	5.65
1514	6.205	5.465
1515	6.471	6.259
1516	6.616	6.365
1517	7.491	6.158
1518	6.871	5.586
1519	7.154	5.459
1520	7.045	4.921
1521	6.504	5.014
1522	6.79	6.015
1523	7.228	6.14
1524	7.321	6.192
1525	7.153	6.925
1526	7.354	6.467
1527	6.644	5.642
1528	6.667	6.366
1529	7.452	6.69
1530	7.145	5.6
1531	6.758	6.198
1532	6.721	6.152
1533	7.508	5.607
1534	8.594	6.38
1535	8.286	6.919
1536	8.092	6.348
1537	7.317	6.262
1538	7.68	5.54
1539	8.984	4.713
1540	6.887	4.738
1541	7.633	4.058
1542	7.363	4.926
1543	6.677	3.596
1544	7.225	3.802
1545	6.997	5.343
1546	7.088	5.008
1547	6.189	5.138
1548	5.8	4.746
1549	6.026	4.504
1550	5.81	3.908
1551	6.064	4.091
1552	6.439	5.02
1553	6.489	4.624
1554	5.655	4.746
1555	6.499	4.664
1556	6.959	5.552
1557	5.604	4.03
1558	5.878	4.106
1559	4.682	3.591
1560	5.203	5.123
1561	4.656	4.752
1562	4.196	5.217
1563	4.87	5.177
1564	5.657	6.304
1565	5.385	5.504
1566	5.147	4.725
1567	4.105	3.388
1568	4.495	3.856
1569	5.154	3.466
1570	5.186	3.672
1571	4.759	2.66
1572	4.375	2.469
1573	4.164	2.395
1574	4.217	3.226
1575	4.202	3.253
1576	4.846	3.412
1577	4.643	4.755
1578	4.451	3.63
1579	4.372	3.415
1580	4.733	2.796
1581	5.36	3.407
1582	5.081	4.307
1583	5.387	4.961
1584	5.588	4.912
1585	5.163	4.032
1586	5.628	4.823
1587	4.663	4.516
1588	4.431	4.693
1589	4.475	5.02
1590	5.194	4.476
1591	5.681	5.067
1592	5.312	5.358
1593	4.594	5.402
1594	5.026	4.662
1595	4.972	4.315
1596	5.422	5.326
1597	4.675	4.26
1598	3.985	3.931
1599	4.068	4.665
1600	3.787	4.28
1601	4.635	4.262
1602	3.75	3.782
1603	3.883	2.687
1604	3.884	2.918
1605	4.905	2.682
1606	4.184	3.376
1607	4.583	4.494
1608	4.825	4.118
1609	3.964	3.783
1610	4.178	3.555
1611	3.853	4.974
1612	3.826	4.622
1613	4.6	3.693
1614	4.076	2.314
1615	5.096	4.322
1616	5.546	4.845
1617	4.811	3.363
1618	3.831	3.422
1619	3.313	1.873
1620	2.617	2.101
1621	4.993	3.054
1622	5.017	3.322
1623	4.961	3.628
1624	4.765	3.594
1625	4.031	3.745
1626	3.121	3.277
1627	3.727	3.424
1628	4.656	4.033
1629	4.259	3.908
1630	4.581	3.494
1631	3.656	3.177
1632	5.567	4.739
1633	4.454	4.657
1634	3.983	5.132
1635	4.553	5.602
1636	5.246	5.768
1637	5.524	5.557
1638	5.854	6.47
1639	5.71	6.74
1640	6.972	5.969
1641	5.744	7.116
1642	5.723	7.089
1643	6.213	7.527
1644	5.591	7.705
1645	4.666	7.609
1646	4.93	8.249
1647	5.324	8.082
1648	5.419	7.175
1649	4.89	7.63
1650	4.971	6.289
1651	6.333	7.207
1652	6.097	8.107
1653	5.839	8.479
1654	5.142	9.012
1655	5.821	9.604
1656	4.878	10.013
1657	5.299	10.306
1658	4.899	10.632
1659	5.98	11.007
1660	4.719	10.074
1661	4.373	10.756
1662	4.996	11.745
1663	4.206	10.882
1664	2.859	9.764
1665	3.093	9.296
1666	3.715	9.192
1667	4.047	9.777
1668	4.376	9.64
1669	3.378	10.336
1670	3.868	10.25
1671	2.797	9.658
1672	2.699	10.084
1673	3.473	9.28
1674	3.594	9.239
1675	3.439	8.996
1676	3.143	9.171
1677	3.495	8.666
1678	3.88	8.721
1679	4.284	8.769
1680	3.838	8.064
1681	3.314	8.593
1682	4.431	9.513
1683	3.639	7.739
1684	4.295	7.544
1685	3.383	8.011
1686	3.792	7.466
1687	3.449	7.361
1688	3.514	7.408
1689	3.43	7.349
1690	3.544	7.106
1691	2.724	7.138
1692	4.013	8.136
1693	4.559	7.765
1694	4.298	9.381
1695	4.527	9.693
1696	5.031	9.091
1697	5.176	9.911
1698	4.956	9.775
1699	5.942	10.256
1700	6.267	10.277
1701	4.9	11.443
1702	5.478	10.956
1703	5.532	10.874
1704	5.299	11.105
1705	5.457	10.776
1706	6.047	10.243
1707	5.955	11.424
1708	5.754	9.915
1709	6.034	10.592
1710	5.2	11.163
1711	4.962	10.806
1712	4.841	9.737
1713	4.722	10.599
1714	4.759	11.183
1715	4.008	10.157
1716	3.914	10.725
1717	3.678	10.098
1718	3.988	10.524
1719	3.256	9.675
1720	1.956	9.058
1721	2.314	9.399
1722	1.969	9.91
1723	1.741	7.969
1724	2.386	9.013
1725	2.023	7.962
1726	3.484	7.959
1727	2.353	7.738
1728	2.618	7.698
1729	3.096	9.155
1730	3.302	8.288
1731	3.558	8.177
1732	3.362	8.083
1733	2.529	6.548
1734	2.636	5.815
1735	2.278	5.802
1736	2.471	6.462
1737	2.959	7.193
1738	3.23	7.411
1739	3.313	7.982
1740	2.982	7.437
1741	2.952	6.502
1742	3.399	6.54
1743	2.083	5.832
1744	2.588	5.708
1745	2.591	6.034
1746	3.078	6.597
1747	2.528	7.987
1748	3.29	8.366
1749	2.248	8.66
1750	1.945	7.871
1751	2.218	8.299
1752	2.724	7.976
1753	2.44	8.088
1754	3.448	8.96
1755	4.476	8.853
1756	4.01	8.125
1757	4.695	8.424
1758	4.015	8.863
1759	4.311	9.526
1760	3.928	9.348
1761	5.452	9.422
1762	5.454	9.419
1763	5.858	8.899
1764	6.151	9.249
1765	5.213	8.976
1766	5.606	9.271
1767	4.632	8.615
1768	4.635	8.728
1769	4.651	8.633
1770	4.533	9.189
1771	4.224	8
1772	2.525	8.334
1773	2.676	9.171
1774	3.231	9.049
1775	2.763	7.506
1776	3.638	8.201
1777	3.876	8.134
1778	4.613	7.544
1779	2.798	6.086
1780	2.923	6.264
1781	3.499	6.363
1782	3.335	6.149
1783	3.434	5.536
1784	4.372	5.208
1785	4.125	5.616
1786	3.467	5.389
1787	3.97	5.302
1788	2.893	4.749
1789	2.138	4.797
1790	2.887	4.061
1791	3.253	4.336
1792	1.98	2.603
1793	2.886	3.186
1794	2.838	2.719
1795	3.251	3.232
1796	3.97	3.27
1797	3.951	4.108
1798	3.759	2.864
1799	3.372	1.71
1800	2.178	1.353
1801	1.881	0.891
1802	2.05	0.776
1803	2.13	1.155
1804	2.91	0.866
1805	4.547	1.565
1806	4.493	3.56
1807	3.734	2.727
1808	3.803	3.314
1809	3.109	2.183
1810	4.362	3.014
1811	5.023	2.331
1812	5.283	2.131
1813	4.776	2.7
1814	5.649	2.207
1815	5.218	1.875
1816	5.087	1.663
1817	5.008	1.89
1818	5.416	2.665
1819	5.083	1.429
1820	5.536	0.446
1821	4.805	0.622
1822	4.819	0.207
1823	6.02	0.6
1824	5.375	0.189
1825	5.437	0.292
1826	5.518	0.85
1827	5.39	1.001
1828	5.215	1.277
1829	6.457	1.594
1830	7.15	1.306
1831	7.614	1.232
1832	8.075	1.929
1833	6.852	1.273
1834	7.081	1.793
1835	6.616	0.748
1836	6.592	1.73
1837	7.252	1.027
1838	6.315	0.237
1839	5.919	0.967
1840	6.928	0.659
1841	6.77	1.199
1842	5.831	1.032
1843	7.286	1.031
1844	7.536	0.996
1845	6.334	1.43
1846	6.483	1.104
1847	6.346	1.441
1848	6.079	1.558
1849	5.766	2.023
1850	5.032	1.954
1851	5.21	2.203
1852	5.12	1.498
1853	4.443	1.629
1854	5.356	-0.507
1855	4.881	0.712
1856	4.833	1.111
1857	5.044	0.516
1858	4.808	1.246
1859	4.336	1.548
1860	4.016	1.983
1861	3.934	1.445
1862	4.052	2.158
1863	5.715	1.936
1864	5.831	1.013
1865	4.061	0.622
1866	5.46	1.14
1867	4.892	0.929
1868	5.132	1.941
1869	4.529	0.835
1870	4.576	1.492
1871	4.548	1.541
1872	4.398	2.222
1873	5.34	2.24
1874	5.937	1.232
1875	4.593	1.036
1876	5.287	1.947
1877	5.72	2.211
1878	5.9	2.618
1879	5.521	2.893
1880	6.397	2.739
1881	6.196	3.092
1882	5.848	3.734
1883	6.929	3.353
1884	6.961	2.899
1885	6.246	3.416
1886	6.858	3.448
1887	6.524	3.577
1888	7.614	4.489
1889	6.677	4.546
1890	5.906	3.404
1891	6.197	3.637
1892	5.973	3.878
1893	6.539	3.961
1894	5.204	3.645
1895	6.011	3.527
1896	6.868	3.222
1897	7.255	3.1
1898	7.371	2.657
1899	6.466	2.82
1900	5.723	2.757
1901	6.419	3.171
1902	6.792	3.931
1903	6.861	4.249
1904	6.569	4.536
1905	6.78	4.561
1906	6.626	3.432
1907	6.767	4.73
1908	7.308	5.216
1909	8.162	6.152
1910	7.549	7.101
1911	7.045	7.788
1912	6.084	7.934
1913	7.224	7.847
1914	7.466	7.007
1915	5.794	7.518
1916	6.186	6.499
1917	5.833	6.086
1918	5.687	6.357
1919	5.546	5.931
1920	5.354	5.587
1921	5.355	4.983
1922	5.605	5.198
1923	6.206	5.456
1924	6.402	5.756
1925	5.468	5.547
1926	5.981	6.239
1927	6.91	6.53
1928	6.914	5.542
1929	7.612	5.201
1930	7.627	5.088
1931	7.014	4.438
1932	7.304	5.43
1933	7.003	5.648
1934	6.706	5.492
1935	6.472	5.945
1936	6.149	4.816
1937	6.82	4.835
1938	7.38	4.998
1939	6.294	4.529
1940	6.989	5.232
1941	7.272	5.406
1942	7.144	4.252
1943	7.428	3.404
1944	6.656	3.81
1945	6.914	3.473
1946	7.024	3.607
1947	6.647	3.812
1948	6.821	4.65
1949	7.209	5.979
1950	6.933	5.787
1951	6.533	5.519
1952	6.044	5.218
1953	5.537	5.38
1954	5.429	5.851
1955	4.799	4.775
1956	5.803	4.126
1957	5.934	4.707
1958	5.466	3.426
1959	5.11	3.278
1960	6.168	2.795
1961	6.676	3.343
1962	7.541	3.501
1963	7.129	4.398
1964	6.561	4.586
1965	6.966	4.664
1966	6.426	4.82
1967	6.081	6.279
1968	6.427	5.858
1969	5.865	6.531
1970	5.803	5.339
1971	6.157	5.934
1972	6.631	5.989
1973	7.189	5.17
1974	6.852	6.4
1975	6.744	6.087
1976	7.156	4.797
1977	7.473	5.423
1978	6.973	5.726
1979	7.075	6.378
1980	7.235	6.835
1981	7.912	6.643
1982	7.434	7.057
1983	7.545	5.835
1984	7.544	6.816
1985	7.272	7.137
1986	6.301	6.779
1987	7.132	7.459
1988	7.887	7.309
1989	9.103	6.796
1990	8.553	7.102
1991	8.031	7.474
1992	6.803	6.245
1993	6.526	6.679
1994	5.595	6.696
1995	4.19	6.398
1996	4.452	6.183
1997	4.237	7.37
1998	5.385	8.238
1999	5.469	7.907
[truncated: 49,001 more rows]
