# Supplementary material for: Molecular mechanism of point mutation-induced Monopolar spindle 1 (Mps1/TTK) inhibitor resistance revealed by a comprehensive molecular modeling study
Source: PeerJ. 2019 Jan 21;7:e6299. doi: 10.7717/peerj.6299 (PMC6345219; doi:10.7717/peerj.6299)
Supplement: Data S1 [file peerj-07-6299-s001.zip › RAW data/Figure 10 and Figure S1/(B) I531M-PCA.csv]

#Frame	Mode1	Mode2
1	-20.553	33.861
2	-21.163	33.303
3	-19.664	33.698
4	-20.522	33.734
5	-19.886	33.224
6	-19.828	33.148
7	-19.629	34.745
8	-19.467	34.134
9	-20.609	34.31
10	-19.773	33.115
11	-19.863	33.085
12	-19.966	33.454
13	-19.524	33.356
14	-19.306	33.893
15	-18.786	32.956
16	-18.34	33.816
17	-18.91	33.757
18	-19.186	33.759
19	-19.478	34.247
20	-19.145	35.539
21	-19.171	34.1
22	-19.179	33.609
23	-18.321	34.12
24	-18.711	34.31
25	-19.439	34.133
26	-19.15	34.362
27	-19.509	34.293
28	-20.073	34.779
29	-19.456	34.191
30	-19.519	33.304
31	-19.335	34.027
32	-19.844	32.8
33	-19.278	33.265
34	-19.072	33.453
35	-19.085	33.588
36	-18.58	32.616
37	-18.489	32.701
38	-18.033	31.335
39	-18.247	31.321
40	-17.771	31.278
41	-17.934	31.745
42	-18.364	31.317
43	-17.74	30.803
44	-17.36	30.945
45	-17.113	30.638
46	-17.51	30.646
47	-17.977	30.952
48	-17.618	30.353
49	-16.868	30.681
50	-16.665	30.776
51	-16.826	30.38
52	-16.462	29.733
53	-16.644	29.767
54	-16.091	29.477
55	-16.219	30.569
56	-16.637	29.803
57	-16.261	30.077
58	-16.867	29.593
59	-17.358	29.329
60	-16.714	29.28
61	-16.941	29.968
62	-16.423	28.751
63	-17.258	29.031
64	-17.39	27.956
65	-17.668	27.205
66	-17.257	27.509
67	-16.871	27.943
68	-16.78	28.854
69	-17.04	28.511
70	-16.536	27.916
71	-16.861	28.863
72	-16.535	28.95
73	-16.416	28.261
74	-15.736	27.109
75	-15.097	27.409
76	-16.089	27.875
77	-16.268	26.89
78	-15.837	28.113
79	-17.082	28.547
80	-17.328	28.759
81	-17.348	29.069
82	-16.6	29.535
83	-16.841	28.178
84	-16.899	29.305
85	-16.359	29.022
86	-16.403	29.31
87	-16.658	30.453
88	-16.683	30.821
89	-17.134	30.752
90	-16.89	30.96
91	-16.82	31.706
92	-16.431	32.76
93	-16.19	32.283
94	-15.062	31.68
95	-15.722	32.307
96	-15.036	31.955
97	-15.731	31.182
98	-15.432	30.915
99	-14.902	30.761
100	-15.926	31.035
101	-15.764	31.257
102	-16.599	31.041
103	-15.99	30.608
104	-16.471	31.769
105	-16.325	31.42
106	-17.225	31.468
107	-16.908	30.959
108	-15.205	31.267
109	-14.752	30.329
110	-15.518	31.094
111	-15.788	31.037
112	-15.723	31.262
113	-15.271	30.496
114	-15.375	30.513
115	-14.716	29.709
116	-14.864	31.439
117	-14.542	31.096
118	-14.67	31.151
119	-13.664	30.828
120	-13.418	30.651
121	-14.409	31.637
122	-15.295	33.194
123	-15.991	32.214
124	-15.864	32.825
125	-15.857	33.304
126	-15.347	33.764
127	-16.106	34.032
128	-15.933	32.752
129	-16.289	33.07
130	-15.93	32.884
131	-16.649	33.731
132	-15.884	32.525
133	-16.449	32.89
134	-16.744	33.518
135	-16.754	32.604
136	-16.745	33.897
137	-16.502	32.86
138	-15.834	32.947
139	-16.442	33.534
140	-15.692	33.534
141	-16.282	33.072
142	-16.095	33.148
143	-15.557	31.829
144	-16.754	31.429
145	-16.564	31.661
146	-15.84	31.144
147	-15.612	31.863
148	-16.691	32.541
149	-16.357	32.234
150	-16.928	31.742
151	-15.38	32.053
152	-15.54	31.937
153	-15.054	31.436
154	-16.36	31.891
155	-15.801	31.842
156	-15.686	31.793
157	-16.088	31.721
158	-16.045	31.883
159	-16.254	31.904
160	-16.084	31.797
161	-16.446	31.343
162	-15.822	31.604
163	-15.441	31.073
164	-15.622	30.608
165	-15.144	31.613
166	-15.405	30.44
167	-16.069	30.137
168	-16.126	29.31
169	-16.556	29.444
170	-16.582	28.437
171	-16.135	27.695
172	-16.765	28.122
173	-15.877	28.114
174	-16.582	28.335
175	-16.729	27.917
176	-16.502	28.973
177	-15.143	28.389
178	-15.753	29.296
179	-15.528	30.016
180	-15.397	29.986
181	-16.009	29.264
182	-15.429	29.208
183	-14.847	28.771
184	-15.081	29.841
185	-16.211	29.484
186	-16.213	30.077
187	-15.699	29.235
188	-15.914	30.68
189	-16.441	29.838
190	-15.842	29.164
191	-15.943	29.524
192	-15.265	29.187
193	-15.822	29.306
194	-14.962	28.9
195	-15.496	29.756
196	-15.239	31.204
197	-15.753	31.499
198	-15.012	32.031
199	-14.909	31.835
200	-14.928	30.651
201	-15.125	30.117
202	-13.904	30.202
203	-14.314	30.877
204	-14.516	32.247
205	-14.866	32.191
206	-14.292	30.562
207	-14.815	29.014
208	-14.143	29.459
209	-14.869	28.582
210	-15.37	29.87
211	-15.703	30.601
212	-15.042	30.141
213	-15.102	29.088
214	-15.104	29.088
215	-15.476	30.587
216	-15.721	29.024
217	-15.641	28.928
218	-14.206	28.385
219	-14.61	28.429
220	-15.258	29.75
221	-15.901	28.704
222	-15.469	28.327
223	-15.886	28.49
224	-15.871	29.774
225	-16.136	29.499
226	-16.317	29.201
227	-16.32	30.566
228	-15.996	29.231
229	-15.309	28.95
230	-15.496	28.522
231	-15.347	28.915
232	-15.716	29.58
233	-15.401	29.036
234	-14.299	29.352
235	-14.297	30.038
236	-14.595	30.663
237	-15.162	30.49
238	-15.053	31.5
239	-14.71	30.968
240	-14.671	30.246
241	-14.815	28.821
242	-14.648	28.925
243	-15.056	29.147
244	-14.403	29.504
245	-14.378	28.789
246	-13.842	28.839
247	-14.546	29.031
248	-14.282	29.461
249	-14.588	29.077
250	-14.26	29.553
251	-12.777	29.477
252	-14.313	30.054
253	-14.288	29.989
254	-13.655	29.509
255	-13.585	28.662
256	-13.325	28.926
257	-13.672	29.525
258	-12.652	30.075
259	-13.782	30.496
260	-13.611	30.281
261	-13.65	30.284
262	-14.364	30.541
263	-14.034	30.7
264	-14.027	29.482
265	-14.105	28.496
266	-13.486	29.114
267	-13.299	27.378
268	-12.925	27.567
269	-13.081	28.074
270	-13.009	29.353
271	-12.605	30.448
272	-13.279	30.527
273	-13.544	30.359
274	-13.246	30.726
275	-13.138	30.695
276	-12.987	30.66
277	-12.767	30.381
278	-14.232	30.795
279	-13.949	30.955
280	-13.432	30.241
281	-12.403	29.91
282	-13.169	29.422
283	-13.094	29.395
284	-13.663	30.896
285	-13.663	31.562
286	-14.451	31.259
287	-14.34	30.803
288	-13.818	31.24
289	-13.668	31.789
290	-13.677	31.507
291	-14.075	32.469
292	-13.254	31.321
293	-14.302	32.033
294	-14.485	32.347
295	-13.598	33.51
296	-13.634	33.202
297	-14.654	33.01
298	-14.172	32.539
299	-13.679	31.651
300	-13.753	31.732
301	-14.176	32.215
302	-14.063	32.429
303	-14.791	32.605
304	-14.617	32.445
305	-15.289	33.89
306	-14.83	32.398
307	-15.267	31.981
308	-15.688	32.192
309	-15.142	31.661
310	-14.066	30.959
311	-14.773	30.704
312	-13.913	29.99
313	-15.143	31.531
314	-15.784	29.662
315	-14.425	30.429
316	-15.285	30.933
317	-15.929	31.425
318	-14.85	31.237
319	-15.302	31.504
320	-14.373	31.616
321	-15.35	32.183
322	-14.613	31.654
323	-14.459	32.143
324	-14.177	31.661
325	-14.076	31.082
326	-13.752	33.188
327	-13.634	31.829
328	-12.725	33.07
329	-12.833	32.269
330	-12.646	31.397
331	-13.159	33.569
332	-13.299	33.063
333	-14.197	32.754
334	-14.311	33.079
335	-13.646	32.908
336	-13.869	32.097
337	-13.735	32.527
338	-13.197	32.085
339	-12.444	31.799
340	-12.839	31.095
341	-13.33	30.406
342	-14.258	30.687
343	-14.615	31.116
344	-12.965	31.201
345	-13.016	31.139
346	-12.74	31.133
347	-12.854	29.954
348	-12.948	30.906
349	-13.322	30.945
350	-13.201	30.709
351	-12.661	29.946
352	-12.783	30.126
353	-13.172	31.602
354	-13.273	31.787
355	-13.785	31.241
356	-14.396	31.626
357	-13.705	31.348
358	-13.772	30.922
359	-13.805	31.878
360	-13.266	30.862
361	-13.586	30.4
362	-14.53	30.701
363	-13.178	31.149
364	-13.792	30.052
365	-13.85	30.085
366	-13.479	29.935
367	-12.317	30.545
368	-12.549	30.341
369	-12.277	29.522
370	-13.324	29.599
371	-13.116	29.753
372	-12.668	30.209
373	-13.023	30.016
374	-12.692	31.048
375	-12.882	30.245
376	-13.617	30.359
377	-13.4	30.539
378	-13.867	30.607
379	-12.985	29.187
380	-13.367	28.371
381	-13.727	28.51
382	-13.785	29.011
383	-13.755	28.925
384	-12.946	30.295
385	-13.363	29.621
386	-13.067	29.959
387	-12.775	30.501
388	-13.796	30
389	-13.449	31.078
390	-13.131	32.213
391	-12.749	31.607
392	-13.561	31.202
393	-12.815	30.104
394	-13.622	30.437
395	-13.825	30.324
396	-14.799	29.951
397	-14.886	28.227
398	-14.457	29.307
399	-14.539	29.443
400	-14.527	29.979
401	-14.707	29.941
402	-15.03	29.975
403	-15.339	29.207
404	-14.976	28.45
405	-14.873	28.833
406	-15.298	28.767
407	-15.853	28.442
408	-14.294	28.065
409	-13.792	28.505
410	-14.386	28.618
411	-14.254	29.401
412	-13.367	30.452
413	-14.179	30.623
414	-13.936	31.264
415	-14.714	32.856
416	-13.903	33.904
417	-14.271	33.823
418	-14.67	33.644
419	-14.831	32.748
420	-13.995	33.566
421	-14.714	32.883
422	-14.934	32.085
423	-14.846	32.102
424	-14.386	31.545
425	-14.329	31.921
426	-14.992	31.313
427	-14.407	32.003
428	-14.611	31.831
429	-13.879	32.011
430	-14.835	30.971
431	-14.645	31.165
432	-14.562	29.809
433	-14.721	31.04
434	-14.021	30.133
435	-14.292	30.515
436	-14.339	30.153
437	-13.781	29.433
438	-12.973	30.506
439	-12.805	31.302
440	-12.16	31.975
441	-12.956	31.218
442	-12.822	31.9
443	-12.937	31.782
444	-12.455	30.935
445	-12.964	30.642
446	-12.716	30.691
447	-13.558	29.921
448	-12.819	30.741
449	-14.231	29.701
450	-13.951	30.143
451	-14.076	31.205
452	-13.723	30.453
453	-13.553	29.714
454	-13.088	30.214
455	-12.921	30.304
456	-13.655	31.069
457	-13.899	30.983
458	-13.451	30.8
459	-14.286	31.379
460	-13.36	31.068
461	-13.927	31.529
462	-13.369	31.985
463	-13.225	32.424
464	-14.063	33.105
465	-13.845	33.162
466	-13.891	33.163
467	-13.757	33.825
468	-13.936	33.375
469	-13.72	33.898
470	-13.53	33.397
471	-13.703	34.649
472	-14.101	34.816
473	-13.015	33.61
474	-13.919	34.264
475	-13.072	33.636
476	-13.409	34.987
477	-13.245	34.446
478	-13.579	34.684
479	-14.368	35.8
480	-13.767	35.617
481	-13.899	35.92
482	-13.961	36.17
483	-13.164	35.594
484	-12.667	34.403
485	-13.645	34.201
486	-14.184	34.554
487	-13.563	34.81
488	-13.299	33.392
489	-13.728	33.816
490	-13.653	33.679
491	-14.205	32.413
492	-14.261	33.109
493	-13.403	32.562
494	-13.476	31.48
495	-14.136	32.368
496	-13.157	32.293
497	-12.955	31.418
498	-13.123	30.887
499	-13.614	31.2
500	-13.734	30.558
501	-13.91	31.711
502	-13.18	30.91
503	-12.936	31.408
504	-12.379	30.954
505	-11.39	30.397
506	-11.293	31.291
507	-12.037	31.357
508	-12.897	30.943
509	-12.641	30.681
510	-13.34	32.037
511	-14.094	33.065
512	-13.838	32.937
513	-13.034	33.581
514	-13.111	33.373
515	-13.823	32.197
516	-13.592	32.572
517	-12.876	32.675
518	-12.911	32.374
519	-12.328	32.605
520	-12.7	32.262
521	-12.166	33.004
522	-12.067	32.91
523	-11.651	33.456
524	-12.402	32.806
525	-13.306	33.881
526	-13.924	33.535
527	-13.901	34.103
528	-13.439	34.468
529	-14.34	33.867
530	-14.087	34.007
531	-14.665	33.809
532	-14.623	33.003
533	-14.501	33.253
534	-14.153	32.927
535	-14.15	32.376
536	-14.955	31.477
537	-14.906	31.568
538	-14.793	31.655
539	-15.403	31.95
540	-16.028	32.181
541	-14.904	30.759
542	-16.047	32.077
543	-15.716	32.553
544	-15.163	31.938
545	-15.142	32.544
546	-15.04	32.263
547	-15.269	32.523
548	-15.265	33.271
549	-14.357	32.558
550	-14.488	32.243
551	-14.841	32.788
552	-14.769	32.548
553	-14.612	32.029
554	-15.333	33.738
555	-14.589	32.916
556	-16.011	33.618
557	-16.158	32.917
558	-16.701	33.078
559	-15.893	33.549
560	-16.281	33.89
561	-16.054	33.685
562	-16.729	34.396
563	-15.863	34.658
564	-15.522	35.15
565	-15.727	34.574
566	-16.181	34.674
567	-15.324	35.24
568	-15.836	35.364
569	-15.578	35.917
570	-15.451	35.45
571	-14.891	34.797
572	-13.85	34.264
573	-13.412	34.009
574	-13.201	33.433
575	-13.139	33.854
576	-13.747	33.624
577	-13.344	35.214
578	-13.903	35.458
579	-14.192	34.739
580	-14.448	34.823
581	-14.417	35.018
582	-13.57	35.146
583	-14.239	35.203
584	-13.793	35.869
585	-14.459	35.002
586	-14.144	34.826
587	-14.213	36.012
588	-15.177	36.934
589	-15.071	36.646
590	-15.279	35.715
591	-14.952	36.026
592	-14.822	35.911
593	-14.483	34.88
594	-15.426	35.126
595	-15.197	34.852
596	-14.447	35.822
597	-14.48	36.273
598	-14.974	36.389
599	-14.053	35.517
600	-12.912	35.355
601	-12.156	35.571
602	-12.643	35.83
603	-12.582	34.322
604	-12.336	35.001
605	-13.695	33.55
606	-13.525	33.623
607	-13.461	32.812
608	-13.627	33.727
609	-13.306	33.368
610	-12.878	32.497
611	-12.415	31.498
612	-12.142	30.596
613	-11.943	31.285
614	-12.958	32.227
615	-12.124	31.532
616	-12.257	31.266
617	-11.977	30.144
618	-11.757	29.851
619	-11.676	30.758
620	-11.717	30.633
621	-12.309	30.674
622	-12.097	29.79
623	-11.306	29.989
624	-12.205	31.338
625	-11.288	30.191
626	-10.971	29.698
627	-11.241	29.738
628	-11.794	30.13
629	-11.836	28.829
630	-11.666	29.003
631	-11.967	28.411
632	-11.61	28.029
633	-11.944	27.314
634	-12.246	27.046
635	-12.942	27.552
636	-13.424	28.134
637	-12.631	27.67
638	-13.314	28.2
639	-12.944	27.749
640	-12.434	27.463
641	-12.8	28.156
642	-12.914	27.143
643	-13.658	27.92
644	-14.117	28.369
645	-13.541	28.843
646	-14.24	29.677
647	-11.733	28.494
648	-12.602	28.736
649	-12.544	28.321
650	-13.313	29.169
651	-14.194	28.451
652	-14.293	29.503
653	-13.902	28.571
654	-13.29	29.016
655	-14.448	30.635
656	-14.413	30.77
657	-14.536	30.57
658	-14.02	30.523
659	-13.508	30.636
660	-13.247	31.156
661	-13.12	31.396
662	-14.075	32.23
663	-12.93	32.153
664	-12.636	31.114
665	-12.161	32.879
666	-12.808	31.61
667	-12.961	33.026
668	-12.5	31.274
669	-12.712	31.242
670	-13.467	31.33
671	-12.961	31.447
672	-12.072	30.273
673	-13.233	30.017
674	-13.171	29.422
675	-13.549	30.432
676	-13.146	30.967
677	-13.122	30.277
678	-13.028	30.248
679	-13.652	31.097
680	-13.625	31.435
681	-14.38	30.061
682	-13.996	30.549
683	-14.344	30.346
684	-15.33	31.635
685	-13.996	30.813
686	-13.509	30.467
687	-12.607	31.773
688	-13.349	32.006
689	-13.372	31.444
690	-12.931	31.975
691	-12.335	31.371
692	-12.424	31.973
693	-12.341	32.63
694	-12.763	32.502
695	-13.159	31.902
696	-14.172	31.921
697	-13.262	32.441
698	-13.171	32.241
699	-12.5	32.664
700	-12.023	32.706
701	-12.148	33.045
702	-12.004	33.31
703	-11.807	32.257
704	-11.074	31.259
705	-10.541	31.023
706	-11.568	31.331
707	-12.157	31.809
708	-11.707	31.526
709	-11.206	31.318
710	-12.308	30.953
711	-11.771	29.92
712	-11.47	30.895
713	-11.655	31.112
714	-12.31	30.396
715	-12.542	29.85
716	-12.57	29.888
717	-12.336	29.357
718	-12.279	29.98
719	-11.87	30.502
720	-12.254	30.008
721	-12.499	30.374
722	-12.677	30.849
723	-12.056	30.242
724	-12.525	31.457
725	-13.565	31.455
726	-13.19	31.421
727	-12.434	31.975
728	-12.618	31.825
729	-12.696	31.962
730	-12.827	30.863
731	-12.388	30.369
732	-12.801	29.712
733	-12.466	29.243
734	-13.119	29.372
735	-13.638	29.636
736	-13.658	30.263
737	-12.785	29.735
738	-13.022	30.458
739	-12.226	30.295
740	-12.12	29.456
741	-12.123	29.283
742	-11.745	28.87
743	-11.521	29.099
744	-12.627	28.781
745	-11.994	28.62
746	-11.72	29.958
747	-11.604	28.902
748	-11.651	29.121
749	-12.431	30.152
750	-12.594	30.504
751	-12.394	31.088
752	-11.335	30.794
753	-12.075	29.724
754	-12.282	29.505
755	-11.891	29.378
756	-11.478	29.123
757	-11.986	28.823
758	-12.117	27.782
759	-12.76	26.947
760	-12.204	26.723
761	-12.258	26.681
762	-12.902	26.876
763	-12.663	28.016
764	-12.664	28.292
765	-13.344	28.644
766	-13.136	28.675
767	-12.35	28.833
768	-13.214	29.377
769	-12.516	27.982
770	-13.125	28.695
771	-13.665	29.074
772	-13.621	28.012
773	-14.089	29.232
774	-14.704	29.851
775	-13.896	29.692
776	-14.019	29.162
777	-14.108	29.011
778	-13.562	28.842
779	-12.796	29.343
780	-12.116	28.713
781	-11.572	28.623
782	-12.264	28.068
783	-11.947	27.597
784	-11.542	27.313
785	-11.643	26.682
786	-11.916	27.309
787	-10.698	25.86
788	-11.993	27.271
789	-12.328	26.616
790	-11.639	26.226
791	-10.916	24.997
792	-11.21	25.838
793	-10.896	26.581
794	-11.092	26.114
795	-11.169	27.009
796	-10.793	26.9
797	-11.879	26.884
798	-11.977	27.556
799	-11.382	27.938
800	-11.625	29.145
801	-11.436	29.176
802	-10.835	29.089
803	-11.701	30.175
804	-10.81	29.745
805	-10.472	29.079
806	-10.121	29.48
807	-11.201	27.947
808	-11.127	28.203
809	-10.751	27.175
810	-10.77	27.105
811	-10.025	26.43
812	-10.6	26.992
813	-10.101	26.77
814	-10.736	26.84
815	-11.211	26.586
816	-10.146	26.627
817	-9.312	27.142
818	-9.521	27.2
819	-10.099	26.775
820	-10.085	26.112
821	-10.736	26.048
822	-10.487	26.061
823	-10.217	27.039
824	-10.355	27.429
825	-11.337	28.571
826	-10.873	28.989
827	-9.949	27.542
828	-10.122	26.976
829	-9.719	26.438
830	-8.406	26.19
831	-8.264	27.221
832	-8.736	27.794
833	-9.361	28.002
834	-9.483	26.752
835	-8.97	28.084
836	-8.271	27.376
837	-7.816	25.989
838	-7.91	26.368
839	-7.089	26.095
840	-8.365	25.742
841	-8.311	24.812
842	-7.706	24.707
843	-7.051	24.685
844	-7.592	24.489
845	-8.924	24.375
846	-8.616	24.592
847	-8.806	25.279
848	-9.467	24.898
849	-9.864	24.355
850	-10.155	24.433
851	-10.031	22.105
852	-10.32	21.71
853	-10.655	21.82
854	-10.395	21.615
855	-10.569	22.216
856	-8.602	22.574
857	-8.798	23.396
858	-8.571	24.222
859	-9.626	24.982
860	-9.942	24.999
861	-10.728	25.904
862	-10.203	26.219
863	-10.255	28.273
864	-11.027	27.784
865	-10.881	26.876
866	-10.295	26.425
867	-10.892	25.085
868	-11.159	25.079
869	-11.875	25.001
870	-10.531	24.432
871	-10.106	24.737
872	-9.766	25.661
873	-10.614	25.361
874	-9.981	26.245
875	-10.769	25.352
876	-10.828	24.739
877	-11.683	24.285
878	-10.383	23.719
879	-10.972	23.548
880	-10.751	24.627
881	-10.392	24.202
882	-11.05	24.855
883	-10.474	23.814
884	-9.696	23.417
885	-9.966	22.83
886	-10.46	24.304
887	-10.845	24.324
888	-10.282	23.813
889	-10.696	25.108
890	-10.772	24.9
891	-9.896	24.969
892	-10.577	25.215
893	-11.04	23.941
894	-11.127	23.395
895	-10.031	22.839
896	-10.424	24.243
897	-9.372	22.913
898	-10.358	23.264
899	-10.134	22.485
900	-11.038	22.876
901	-10.291	22.084
902	-9.903	21.845
903	-9.753	21.323
904	-9.829	21.32
905	-9.705	23.056
906	-9.78	22.619
907	-9.149	23.095
908	-10.139	21.615
909	-9.503	21.846
910	-9.894	21.3
911	-10.696	21.657
912	-10.029	21.775
913	-11.509	22.357
914	-11.536	22.206
915	-11.941	21.793
916	-11.805	22.394
917	-12.38	23.142
918	-11.742	21.289
919	-12.543	21.296
920	-12.885	20.84
921	-13.673	20.798
922	-13.78	21.666
923	-14.129	21.141
924	-13.636	21.125
925	-13.173	22.384
926	-13.538	22.779
927	-13.506	23.389
928	-13.318	23.385
929	-13.205	24.126
930	-13.557	23.602
931	-13.894	23.59
932	-14.188	22.006
933	-13.595	22.124
934	-13.258	22.576
935	-14.054	22.703
936	-14.867	22.293
937	-13.757	21.67
938	-14.826	21.67
939	-15.39	20.98
940	-14.952	21.14
941	-14.822	20.13
942	-14.521	20.006
943	-14.531	19.852
944	-14.819	17.644
945	-14.931	18.32
946	-14.993	18.599
947	-15.023	18.621
948	-15.223	18.403
949	-15.24	17.319
950	-15.388	17.824
951	-15.883	17.727
952	-15.274	15.664
953	-15.01	16.088
954	-16.445	16.463
955	-16.676	16.508
956	-16.282	15.403
957	-16.633	16.234
958	-16.762	16.728
959	-17.021	16.769
960	-16.776	17.258
961	-17.136	17.597
962	-17.111	18.202
963	-16.736	18.408
964	-17.022	19.382
965	-17.891	19.251
966	-18.62	18.196
967	-16.922	18.617
968	-16.549	18.885
969	-16.322	19.707
970	-16.748	19.982
971	-17.118	20.153
972	-16.661	19.902
973	-16.45	21.025
974	-17.365	21.866
975	-16.728	20.425
976	-16.42	20.816
977	-15.594	19.846
978	-15.89	19.925
979	-15.827	20.982
980	-16.576	20.822
981	-16.262	21.118
982	-15.887	20.432
983	-16.917	19.822
984	-16.948	20.737
985	-16.721	19.697
986	-17.591	20.089
987	-17.636	20.83
988	-17.41	20.549
989	-16.092	19.295
990	-17.742	19.481
991	-17.727	19.769
992	-17.623	20.025
993	-17.25	20.667
994	-17.243	20.012
995	-17.745	18.615
996	-17.799	18.83
997	-18.4	19.673
998	-18.357	20.309
999	-18.585	20.658
1000	-18.57	21.117
1001	-17.819	20.806
1002	-18.411	20.671
1003	-18.647	18.594
1004	-19.12	19.867
1005	-18.984	19.573
1006	-20.003	20.218
1007	-18.763	21.01
1008	-19.423	21.245
1009	-19.242	22.472
1010	-19.375	22.002
1011	-19.241	22.436
1012	-18.941	22.433
1013	-19.246	21.315
1014	-19.489	21.75
1015	-19.252	21.86
1016	-19.001	20.324
1017	-18.423	20.354
1018	-18.439	21.771
1019	-18.526	21.792
1020	-17.659	21.851
1021	-17.053	22.406
1022	-17.771	21.708
1023	-17.338	21.618
1024	-17.171	21.5
1025	-16.256	22.259
1026	-16.164	23.486
1027	-15.843	23.013
1028	-16.44	22.24
1029	-16.495	21.036
1030	-17.194	19.179
1031	-17.001	19.158
1032	-16.144	19.357
1033	-16.832	19.099
1034	-16.086	19.575
1035	-16.259	19.691
1036	-16.51	20.052
1037	-16.991	21.026
1038	-16.82	22.104
1039	-17.232	22.881
1040	-17.782	22.769
1041	-17.626	23.166
1042	-17.007	21.974
1043	-18.009	23.075
1044	-17.84	23.443
1045	-18.389	23.234
1046	-17.628	23.204
1047	-17.119	24.367
1048	-18.417	23.924
1049	-17.741	22.861
1050	-18.749	23.74
1051	-18.485	24.658
1052	-19.139	25.162
1053	-19.427	26.212
1054	-19.826	26.355
1055	-19.175	25.667
1056	-18.224	25.671
1057	-17.983	25.227
1058	-17.98	25.626
1059	-17.379	26.498
1060	-17.627	27.03
1061	-18.304	26.153
1062	-18.414	26.207
1063	-19.026	26.747
1064	-19.22	27.267
1065	-18.987	26.385
1066	-18.705	26.415
1067	-18.672	25.614
1068	-18.683	25.322
1069	-18.649	24.522
1070	-18.422	23.479
1071	-18.74	23.208
1072	-18.605	22.898
1073	-18.451	23.823
1074	-17.18	22.541
1075	-17.642	22.39
1076	-17.242	21.82
1077	-17.242	22.263
1078	-16.941	22.252
1079	-15.819	23.736
1080	-16.239	23.306
1081	-16.525	24.235
1082	-16.421	24.212
1083	-17.067	25.252
1084	-16.891	25.653
1085	-17.269	26.473
1086	-17.063	25.515
1087	-17.513	26.407
1088	-17.878	25.655
1089	-18.175	27.447
1090	-17.714	26.914
1091	-18.076	27.274
1092	-17.795	26.863
1093	-18.183	28.325
1094	-18.415	28.246
1095	-18.517	27.575
1096	-17.954	26.302
1097	-18.619	27.457
1098	-18.638	28.58
1099	-17.849	26.937
1100	-18.011	27.044
1101	-17.865	25.291
1102	-17.571	25.29
1103	-17.09	24.306
1104	-17.329	23.548
1105	-17.456	23.726
1106	-18.763	24.587
1107	-18.36	23.458
1108	-17.723	22.39
1109	-18.797	21.852
1110	-18.219	21.494
1111	-17.462	22.059
1112	-17.456	22.1
1113	-18.692	20.942
1114	-18.114	21.624
1115	-18.368	22.205
1116	-17.34	21.615
1117	-17.232	22.475
1118	-17.327	23.076
1119	-16.906	22.475
1120	-17.048	21.973
1121	-16.918	21.574
1122	-16.877	21.233
1123	-15.896	20.383
1124	-16.535	20.788
1125	-16.933	21.577
1126	-17.788	20.743
1127	-17.511	21.191
1128	-18.194	21.345
1129	-18.399	22.247
1130	-18.815	22.328
1131	-18.437	23.072
1132	-18.528	23.378
1133	-18.972	23.256
1134	-18.077	23.539
1135	-18.661	23.246
1136	-18.954	23.663
1137	-18.949	22.838
1138	-19.151	23.125
1139	-18.727	23.866
1140	-18.001	23.358
1141	-17.87	23.638
1142	-17.63	23.148
1143	-18.205	23.047
1144	-18.23	23.304
1145	-18.063	22.261
1146	-18.255	21.713
1147	-18.482	21.687
1148	-19.378	21.499
1149	-18.962	22.48
1150	-19.903	21.716
1151	-19.183	22.287
1152	-19.411	21.475
1153	-18.125	21.217
1154	-17.375	21.16
1155	-16.27	21.199
1156	-17.403	20.287
1157	-17.052	21.217
1158	-17.581	20.933
1159	-18.336	21.121
1160	-18.833	22.135
1161	-18.859	23.185
1162	-18.38	22.992
1163	-17.944	22.735
1164	-18.236	23.19
1165	-18.784	23.947
1166	-18.098	22.724
1167	-17.987	23.104
1168	-17.82	22.872
1169	-16.881	22.14
1170	-16.284	22.256
1171	-16.752	22.949
1172	-16.703	23.208
1173	-16.81	22.263
1174	-16.923	21.153
1175	-16.041	20.293
1176	-15.687	19.853
1177	-14.984	20.34
1178	-15.849	19.859
1179	-15.67	21.837
1180	-15.088	23.084
1181	-16.179	22.262
1182	-17.448	24.092
1183	-15.294	24.541
1184	-17.265	23.468
1185	-16.74	24.078
1186	-16.465	23.477
1187	-16.638	22.95
1188	-15.883	22.669
1189	-16.364	22.882
1190	-15	22.465
1191	-16.528	21.439
1192	-15.843	21.399
1193	-16.727	21.724
1194	-17.039	21.74
1195	-16.975	22.644
1196	-16.373	22.075
1197	-17.047	22.578
1198	-16.028	22.525
1199	-15.95	23.639
1200	-16.283	22.932
1201	-15.632	21.699
1202	-15.719	21.345
1203	-14.781	21.634
1204	-15.964	22.185
1205	-15.888	22.413
1206	-15.537	22.123
1207	-15.255	22.907
1208	-15.538	22.818
1209	-15.301	22.856
1210	-15.574	22.865
1211	-15.105	23.356
1212	-15.149	23.569
1213	-15.73	22.732
1214	-15.04	23.526
1215	-15.313	23.157
1216	-15.478	23.643
1217	-14.941	23.788
1218	-13.878	24.299
1219	-14.232	24.48
1220	-14.407	23.68
1221	-15.023	23.804
1222	-15.643	23.896
1223	-16.393	24.672
1224	-15.553	25.008
1225	-14.768	23.864
1226	-14.411	24.34
1227	-13.485	25.304
1228	-13.61	24.174
1229	-14.209	23.411
1230	-14.214	23.462
1231	-14.929	23.581
1232	-14.384	24.164
1233	-14.589	24.786
1234	-15.223	25.028
1235	-15.271	22.495
1236	-14.714	22.991
1237	-14.835	22.259
1238	-15.104	23.827
1239	-14.846	25.08
1240	-15.11	24.764
1241	-15.198	25.064
1242	-15.408	25.538
1243	-15.559	23.949
1244	-14.635	24.508
1245	-14.229	23.662
1246	-14.13	22.419
1247	-14.113	22.695
1248	-13.756	21.599
1249	-13.458	22.386
1250	-14.519	22.167
1251	-14.575	22.921
1252	-14.325	23.167
1253	-14.999	23.44
1254	-13.885	22.458
1255	-13.424	22.498
1256	-14.158	21.521
1257	-14.717	21.926
1258	-14.429	22.133
1259	-13.862	22.49
1260	-13.01	22.522
1261	-13.367	22.505
1262	-13.606	23.415
1263	-15.091	23.609
1264	-14.832	23.903
1265	-14.094	25.62
1266	-14.049	25.756
1267	-12.916	26.367
1268	-13.36	26.508
1269	-13.156	25.629
1270	-14.007	25.81
1271	-13.905	26.724
1272	-14.006	26.506
1273	-14.171	25.779
1274	-14.381	25.192
1275	-13.652	26.006
1276	-12.51	26.193
1277	-14.058	26.291
1278	-14.577	27.062
1279	-14.781	27.203
1280	-14.111	26.512
1281	-14.422	27.087
1282	-14.837	27.552
1283	-14.783	28.02
1284	-15.34	28.645
1285	-15.359	27.634
1286	-14.637	26.302
1287	-14.664	27.56
1288	-14.466	27.108
1289	-15.384	26.975
1290	-14.517	25.673
1291	-14.578	25.878
1292	-14.924	25.387
1293	-15.382	26.52
1294	-14.546	26.84
1295	-14.433	28.084
1296	-13.596	26.008
1297	-13.224	25.942
1298	-13.019	26.259
1299	-13.685	25.626
1300	-13.607	24.065
1301	-13.905	23.575
1302	-12.806	23.274
1303	-12.876	23.44
1304	-13.37	23.91
1305	-13.205	25.986
1306	-13.775	25.16
1307	-13.924	25.018
1308	-12.406	23.812
1309	-13.136	24.211
1310	-13.703	24.94
1311	-13.431	24.559
1312	-13.215	24.891
1313	-14.027	24.195
1314	-13.165	24.605
1315	-13.557	24.097
1316	-13.745	24.282
1317	-13.559	24.059
1318	-14.893	25.788
1319	-14.339	25.927
1320	-13.68	25.351
1321	-13.483	26.847
1322	-13.531	28.081
1323	-14.161	27.081
1324	-14.329	26.759
1325	-14.518	26.8
1326	-14.154	27.119
1327	-12.969	26.892
1328	-14.264	25.96
1329	-13.806	27.495
1330	-13.625	27.932
1331	-12.819	27.412
1332	-13.465	26.851
1333	-13.259	26.608
1334	-13.614	26.485
1335	-12.478	26.823
1336	-12.558	27.579
1337	-13.212	27.756
1338	-13.553	27.78
1339	-14.698	28.709
1340	-14.134	28.475
1341	-13.739	27.192
1342	-14.391	25.927
1343	-15.281	26.935
1344	-14.811	28.168
1345	-14.064	26.636
1346	-13.493	28.104
1347	-12.838	27.572
1348	-13.539	27.614
1349	-13.424	27.272
1350	-13.198	27.78
1351	-13.597	28.009
1352	-13.777	26.716
1353	-13.645	27.12
1354	-13.69	27.42
1355	-12.476	26.097
1356	-13.48	26.674
1357	-14.49	27.27
1358	-14.72	27.444
1359	-14.19	27.626
1360	-13.841	27.449
1361	-14.123	27.98
1362	-13.317	28.194
1363	-13.397	27.63
1364	-13.86	28.672
1365	-14.147	29.218
1366	-14.738	28.643
1367	-15.151	28.833
1368	-14.726	29.074
1369	-14.557	29.259
1370	-15.118	29.875
1371	-15.304	29.39
1372	-14.998	28.135
1373	-15.499	28.033
1374	-15.715	27.741
1375	-15.752	27.649
1376	-15.218	27.047
1377	-14.431	28.302
1378	-13.997	27.88
1379	-13.54	28.013
1380	-14.111	27.098
1381	-13.574	26.716
1382	-14.276	26.737
1383	-14.497	26.955
1384	-14.385	28.08
1385	-14.626	26.597
1386	-14.39	26.419
1387	-13.541	26.078
1388	-13.899	26.894
1389	-14.127	26.896
1390	-13.639	26.083
1391	-14.104	27.43
1392	-13.698	28.075
1393	-13.631	28.237
1394	-13.93	28.851
1395	-12.813	28.692
1396	-12.781	28.565
1397	-13.342	29.198
1398	-12.37	28.034
1399	-11.475	28.592
1400	-11.412	29.995
1401	-12.684	29.953
1402	-12.594	30.477
1403	-12	30.979
1404	-11.758	31.183
1405	-11.605	30.386
1406	-12.236	30.132
1407	-12.038	29.395
1408	-11.314	31.351
1409	-11.992	31.829
1410	-12.157	32.92
1411	-12.954	33.28
1412	-12.266	32.084
1413	-12.014	30.883
1414	-11.085	30.44
1415	-10.005	31.737
1416	-9.927	31.132
1417	-11.208	31.962
1418	-10.908	31.835
1419	-10.705	30.326
1420	-10.739	30.731
1421	-10.02	31.3
1422	-10.169	32.402
1423	-9.24	32.388
1424	-9.7	31.587
1425	-10.694	31.465
1426	-10.604	31.018
1427	-11.929	30.781
1428	-11.065	30.599
1429	-11.228	31.777
1430	-11.968	32.051
1431	-11.264	31.993
1432	-11.732	31.595
1433	-11.511	32.467
1434	-12.794	33.321
1435	-12.699	33.3
1436	-12.574	33.755
1437	-11.888	34.698
1438	-12.486	35.511
1439	-11.308	36.271
1440	-12.046	35.563
1441	-11.51	35.178
1442	-12.082	34.635
1443	-12.564	33.959
1444	-13.538	33.789
1445	-13.341	33.491
1446	-13.592	33.674
1447	-13.356	34.756
1448	-13.729	35.155
1449	-14.113	36.216
1450	-13.594	36.147
1451	-13.466	37.413
1452	-12.881	35.764
1453	-14.233	35.674
1454	-13.372	34.468
1455	-13.589	36.357
1456	-14.103	35.639
1457	-13.359	35.322
1458	-13.644	35.731
1459	-12.464	34.415
1460	-12.807	33.525
1461	-13.89	33.457
1462	-13.825	33.543
1463	-13.785	34.081
1464	-13.064	34.994
1465	-14.538	35.509
1466	-15.194	36.005
1467	-14.351	35.867
1468	-15.125	36.621
1469	-14.389	37.714
1470	-14.472	37.142
1471	-13.368	36.808
1472	-13.585	37.243
1473	-13.842	36.861
1474	-14.081	37.449
1475	-13.047	36.685
1476	-12.964	38.17
1477	-13.341	37.834
1478	-13.695	37.716
1479	-13.115	38.034
1480	-12.377	37.125
1481	-13.034	36.4
1482	-13.16	36.253
1483	-12.626	36.529
1484	-12.986	36.221
1485	-13.29	35.77
1486	-12.989	34.924
1487	-12.816	35.816
1488	-13.471	35.235
1489	-13.127	34.583
1490	-13.692	34.758
1491	-13.754	34.785
1492	-13.998	34.892
1493	-14.331	34.356
1494	-13.356	34.79
1495	-13.523	33.855
1496	-13.172	34.218
1497	-13.364	34.644
1498	-13.754	32.815
1499	-13.847	34.153
1500	-14.218	34.025
1501	-14.953	34.471
1502	-15.126	34.819
1503	-14.33	34.477
1504	-14.215	34.43
1505	-14.371	33.971
1506	-13.691	35.325
1507	-13.122	35.349
1508	-13.827	34.847
1509	-14.33	35.119
1510	-14.149	34.431
1511	-14.308	33.824
1512	-14.223	34.435
1513	-14.437	35.259
1514	-14.423	35.363
1515	-13.905	34.846
1516	-14.695	34.002
1517	-15.27	34.336
1518	-14.433	34.295
1519	-14.351	35.354
1520	-13.511	35.323
1521	-13.931	34.999
1522	-13.927	34.745
1523	-14.014	34.645
1524	-14.606	34.585
1525	-14.353	33.582
1526	-14.65	32.973
1527	-15.127	34.098
1528	-14.674	33.282
1529	-14.507	32.938
1530	-15.659	33.43
1531	-16	33.581
1532	-16.082	33.78
1533	-15.774	33.477
1534	-15.41	33.077
1535	-14.692	34.148
1536	-14.372	34.248
1537	-13.676	34.247
1538	-13.376	34.167
1539	-14.311	34.823
1540	-13.855	34.146
1541	-14.263	34.787
1542	-13.883	34.009
1543	-14.198	33.905
1544	-14.35	34.828
1545	-14.533	34.677
1546	-14.818	34.89
1547	-15.17	34.165
1548	-15.041	33.819
1549	-15.057	34.379
1550	-14.608	34.394
1551	-15.754	34.239
1552	-16.011	33.495
1553	-16.324	33.435
1554	-16.701	32.678
1555	-16.502	32.596
1556	-16.414	33.328
1557	-17.655	32.584
1558	-18.1	32.773
1559	-18.443	32.557
1560	-19.224	32.929
1561	-18.968	33.002
1562	-18.072	32.342
1563	-18.417	32.749
1564	-19.287	32.949
1565	-18.661	33.17
1566	-19.922	33.732
1567	-19.205	34.373
1568	-19.327	34.678
1569	-19.65	34.444
1570	-19.546	34.641
1571	-19.28	33.949
1572	-19.031	33.368
1573	-19.192	33.944
1574	-18.531	35.142
1575	-19.053	35.36
1576	-18.729	35.888
1577	-18.617	35.944
1578	-18.823	35.147
1579	-18.612	34.159
1580	-19.264	34.164
1581	-18.601	35.187
1582	-18.489	34.661
1583	-17.705	35.203
1584	-19.682	35.619
1585	-19.124	34.89
1586	-18.737	35.806
1587	-19.195	34.879
1588	-18.822	34.639
1589	-18.883	34.061
1590	-19.229	35.169
1591	-17.848	34.636
1592	-17.52	34.118
1593	-17.952	34.544
1594	-17.093	34.319
1595	-17.607	34.998
1596	-18.153	35.238
1597	-18.332	35.082
1598	-17.694	34.76
1599	-18.075	34.696
1600	-17.239	34.81
1601	-17.367	34.293
1602	-17.467	34.393
1603	-18.13	33.79
1604	-18.321	34.631
1605	-17.427	34.407
1606	-16.997	34.214
1607	-17.404	33.844
1608	-16.629	34.048
1609	-17.611	34.183
1610	-17.733	35.024
1611	-19.126	35.036
1612	-19.083	35.703
1613	-19.688	35.775
1614	-18.516	36.088
1615	-18.699	36.284
1616	-18.618	34.779
1617	-19.703	35.297
1618	-19.712	35.17
1619	-19.04	34.784
1620	-19.251	34.607
1621	-19.41	35.364
1622	-19.486	34.699
1623	-19.888	34.77
1624	-19.239	34.593
1625	-20.309	34.468
1626	-20.601	34.143
1627	-19.801	35.432
1628	-21.221	35.458
1629	-21.156	36.893
1630	-21.032	36.423
1631	-20.523	36.08
1632	-19.376	36.656
1633	-20.143	36.241
1634	-20.894	37.252
1635	-20.822	37.641
1636	-20.902	36.635
1637	-21.476	35.149
1638	-21.288	34.113
1639	-22.265	34.19
1640	-21.39	33.69
1641	-22.553	33.709
1642	-21.85	33.832
1643	-21.07	34.527
1644	-21.289	33.946
1645	-21.172	33.996
1646	-20.124	33.69
1647	-19.984	33.711
1648	-21.087	33.293
1649	-21.243	32.977
1650	-20.538	32.28
1651	-19.679	33.166
1652	-19.551	31.888
1653	-20.73	31.774
1654	-20.407	32.468
1655	-20.02	32.883
1656	-20.667	33.174
1657	-21.187	33.911
1658	-21.412	33.159
1659	-21.889	32.078
1660	-21.212	31.086
1661	-21.983	30.782
1662	-21.576	31.759
1663	-21.211	32.065
1664	-21.477	31.897
1665	-21.042	31.536
1666	-21.098	32.067
1667	-21.74	31.893
1668	-21.192	32.383
1669	-21.15	32.154
1670	-20.593	32.437
1671	-21.02	31.405
1672	-22.192	31.48
1673	-21.418	30.502
1674	-21.314	31.396
1675	-20.523	30.941
1676	-19.708	31.283
1677	-18.938	31.172
1678	-18.863	30.748
1679	-19.273	30.766
1680	-19.721	30.836
1681	-18.789	29.981
1682	-18.953	31.244
1683	-18.804	31.735
1684	-18.118	31.443
1685	-17.673	32.321
1686	-17.025	32.481
1687	-17.228	32.688
1688	-17.221	32.318
1689	-17.475	33.602
1690	-17.482	33.628
1691	-18.033	32.858
1692	-17.64	32.823
1693	-18.171	33.082
1694	-18.626	33.744
1695	-18.639	34.439
1696	-19.239	34.726
1697	-19.653	35.366
1698	-19.557	35.502
1699	-18.972	35.18
1700	-19.376	35.377
1701	-19.743	35.396
1702	-19.529	35.328
1703	-19.307	35.153
1704	-18.568	34.789
1705	-19.441	35.285
1706	-19.808	36.05
1707	-20.299	35.951
1708	-20.547	35.725
1709	-20.155	35.49
1710	-20.04	35.065
1711	-19.676	34.885
1712	-18.893	34.572
1713	-19.145	34.981
1714	-19.312	34.595
1715	-20.56	35.012
1716	-19.307	35.235
1717	-20.064	34.998
1718	-19.586	34.624
1719	-19.954	34.677
1720	-19.961	35.373
1721	-20.487	35.364
1722	-20.579	34.759
1723	-19.726	34.024
1724	-20.057	32.906
1725	-20.237	31.743
1726	-20.331	31.15
1727	-20.398	30.102
1728	-18.271	29.981
1729	-18.924	29.749
1730	-18.604	29.786
1731	-19.565	29.687
1732	-18.709	29.455
1733	-19.43	29.089
1734	-18.651	29.293
1735	-18.817	28.897
1736	-17.737	29.581
1737	-17.392	29.037
1738	-18.042	28.671
1739	-18.187	29.167
1740	-18.52	28.056
1741	-18.636	28.822
1742	-17.918	28.324
1743	-18.451	29.206
1744	-18.553	27.693
1745	-18.457	28.033
1746	-18.427	28.998
1747	-18.38	29.176
1748	-18.778	28.91
1749	-19.489	29.198
1750	-18.852	29.532
1751	-18.55	30.117
1752	-19.994	30.083
1753	-19.171	29.136
1754	-19.205	28.534
1755	-19.685	29.153
1756	-18.345	29.218
1757	-17.641	28.132
1758	-19.064	28.084
1759	-18.525	28.816
1760	-18.661	29.151
1761	-18.984	27.997
1762	-19.042	27.586
1763	-18.86	26.838
1764	-19.446	27.963
1765	-20.297	28.817
1766	-19.492	27.259
1767	-19.612	26.609
1768	-19.046	26.18
1769	-19.839	26.212
1770	-19.132	27.765
1771	-18.701	26.869
1772	-18.439	28.535
1773	-18.152	28.299
1774	-17.623	27.536
1775	-19.15	28.156
1776	-18.868	28.987
1777	-17.482	28.217
1778	-17.967	27.814
1779	-18.213	27.951
1780	-18.486	27.69
1781	-17.841	26.905
1782	-17.207	27.848
1783	-17.766	27.321
1784	-18.316	26.135
1785	-18.029	26.156
1786	-17.756	26.823
1787	-17.745	27.472
1788	-17.486	27.958
1789	-18.224	28.818
1790	-17.22	28.676
1791	-17.889	28.821
1792	-17.153	29.188
1793	-16.318	29.62
1794	-15.775	29.565
1795	-16.869	30.888
1796	-16.185	32.779
1797	-16.655	32.295
1798	-17.297	32.374
1799	-16.779	31.732
1800	-16.308	32.022
1801	-15.68	32.268
1802	-16.419	32.009
1803	-16.784	30.325
1804	-18.749	31.4
1805	-18.795	31.419
1806	-18.249	30.806
1807	-18.64	30.614
1808	-16.6	29.363
1809	-16.681	29.83
1810	-17.011	29.01
1811	-17.486	28.03
1812	-18.136	28.982
1813	-16.725	28.601
1814	-17.883	28.005
1815	-17.895	28.22
1816	-18.302	29.098
1817	-18.579	29.307
1818	-18.392	28.46
1819	-18.039	29.479
1820	-18.997	30.155
1821	-18.456	29.948
1822	-18.849	30.069
1823	-18.744	30.438
1824	-17.453	30.077
1825	-16.664	31.36
1826	-16.984	31.205
1827	-17.423	31.882
1828	-16.636	32.605
1829	-16.978	32.105
1830	-17.4	30.673
1831	-17.001	29.875
1832	-17.307	29.539
1833	-16.952	28.446
1834	-16.885	28.313
1835	-15.408	28.012
1836	-15.636	28.048
1837	-15.355	27.394
1838	-14.91	27.05
1839	-14.491	25.834
1840	-13.589	25.017
1841	-13.004	26.316
1842	-13.154	25.914
1843	-13	25.093
1844	-12.527	24.542
1845	-12.34	24.248
1846	-11.788	24.017
1847	-11.769	24.565
1848	-12.137	24.14
1849	-12.326	25.472
1850	-12.561	25.109
1851	-12.353	24.742
1852	-12.466	25.07
1853	-12.858	25.699
1854	-12.659	25.438
1855	-11.941	27.21
1856	-12.128	26.447
1857	-12.096	25.868
1858	-11.632	26.207
1859	-11.213	27.345
1860	-12.692	28.525
1861	-13.204	27.797
1862	-13.057	28.205
1863	-13.225	28.478
1864	-13.373	29.74
1865	-14.332	29.768
1866	-15.158	29.76
1867	-15.019	30.114
1868	-14.612	30.264
1869	-15.032	31.039
1870	-15.842	31.358
1871	-15.413	31.307
1872	-14.972	30.985
1873	-15.427	31.622
1874	-15.071	30.805
1875	-14.941	30.569
1876	-15.514	30.69
1877	-14.834	30.866
1878	-15.101	30.141
1879	-15.234	30.949
1880	-15.011	30.711
1881	-15.187	31.144
1882	-14.365	31.348
1883	-15.452	31.098
1884	-15.019	31.125
1885	-14.878	31.337
1886	-15.442	31.367
1887	-15.55	31.043
1888	-15.997	30.288
1889	-16.173	30.851
1890	-16.231	31.285
1891	-17.097	31.163
1892	-16.471	31.265
1893	-16.99	31.503
1894	-16.272	32.15
1895	-16.593	32.002
1896	-16.387	31.996
1897	-16.66	31.76
1898	-17.009	31.896
1899	-17.647	31.127
1900	-17.752	31.405
1901	-18.078	31.107
1902	-17.387	30.27
1903	-16.693	30.319
1904	-16.879	29.889
1905	-16.811	29.759
1906	-16.905	28.383
1907	-17.266	28.204
1908	-17.23	28.196
1909	-17.979	29.483
1910	-16.926	29.284
1911	-17.892	29.189
1912	-17.47	29.653
1913	-17.349	28.601
1914	-17.418	31.159
1915	-17.24	32.375
1916	-17.891	31.114
1917	-17.568	31.016
1918	-17.591	31.415
1919	-17.153	31.204
1920	-16.446	31.31
1921	-17.282	31.17
1922	-17.156	31.922
1923	-17.11	32.537
1924	-16.728	30.479
1925	-16.908	29.51
1926	-17.264	29.386
1927	-16.149	27.246
1928	-15.367	27.348
1929	-15.841	27.135
1930	-15.512	27.619
1931	-15.735	27.182
1932	-15.213	26.391
1933	-14.667	26.402
1934	-14.415	28.154
1935	-14.122	27.647
1936	-14.045	28.163
1937	-14.372	28.36
1938	-14.996	28.927
1939	-15.927	30.029
1940	-14.96	29.844
1941	-15.411	31.012
1942	-14.896	30.29
1943	-15.194	31.228
1944	-15.772	30.378
1945	-15.059	29.391
1946	-15.377	30.401
1947	-15.808	31.64
1948	-16.842	31.032
1949	-15.844	30.185
1950	-15.375	30.181
1951	-15.415	29.962
1952	-16.121	30.676
1953	-16.456	31.624
1954	-16.248	29.461
1955	-17.274	30.993
1956	-18.269	29.961
1957	-17.372	31.584
1958	-17.448	31.801
1959	-18.151	31.669
1960	-17.618	30.79
1961	-16.5	30.38
1962	-17.073	31.443
1963	-16.625	30.402
1964	-17.583	30.761
1965	-17.755	30.585
1966	-17.726	30.793
1967	-18.257	31.784
1968	-18.183	30.793
1969	-17.414	29.314
1970	-17.091	29.608
1971	-16.373	29.393
1972	-16.38	30.081
1973	-16.645	30.888
1974	-17.377	31.136
1975	-16.818	31.205
1976	-17.154	30.609
1977	-17.478	30.219
1978	-16.461	30.356
1979	-16.452	30.276
1980	-14.337	31.49
1981	-15.164	30.481
1982	-15.391	31.301
1983	-15.114	31.213
1984	-15.19	31.679
1985	-14.925	31.921
1986	-15.347	31.849
1987	-16.029	31.784
1988	-15.885	32.512
1989	-16.1	32.12
1990	-16.36	32.099
1991	-16.886	30.915
1992	-15.682	31.364
1993	-16.201	30.151
1994	-16.636	30.693
1995	-16.383	31.384
1996	-16.822	30.662
1997	-16.335	30.768
1998	-17.493	31.405
1999	-17.597	30.942
[truncated: 48,001 more rows]
