# Supplementary material for: Molecular mechanism of point mutation-induced Monopolar spindle 1 (Mps1/TTK) inhibitor resistance revealed by a comprehensive molecular modeling study
Source: PeerJ. 2019 Jan 21;7:e6299. doi: 10.7717/peerj.6299 (PMC6345219; doi:10.7717/peerj.6299)
Supplement: Data S1 [file peerj-07-6299-s001.zip › RAW data/Figure 10 and Figure S1/(C) I598F-PCA.csv]

#Frame	Mode1	Mode2
1	-13.866	-18.475
2	-14.593	-19.079
3	-14.193	-18.224
4	-13.864	-18.245
5	-14.533	-18.936
6	-14.743	-18.854
7	-15.657	-18.699
8	-15.233	-18.87
9	-15.927	-18.563
10	-16.106	-18.946
11	-15.827	-19.097
12	-15.742	-18.575
13	-16.098	-18.715
14	-15.354	-18.852
15	-15.451	-18.252
16	-15.807	-18.416
17	-14.423	-18.665
18	-15.205	-19.634
19	-14.765	-19.599
20	-14.333	-19.821
21	-14.775	-20.123
22	-15.108	-19.906
23	-15.207	-20.437
24	-16.11	-19.701
25	-15.171	-19.76
26	-15.401	-19.667
27	-15.929	-19.54
28	-15.649	-18.741
29	-16.056	-19.393
30	-16.491	-18.663
31	-15.862	-18.605
32	-16.05	-18.967
33	-16.37	-19.305
34	-15.465	-19.191
35	-15.951	-20.006
36	-15.284	-19.692
37	-16.705	-19.46
38	-16.638	-19.223
39	-16.837	-20.088
40	-16.63	-20.023
41	-16.662	-20.057
42	-16.452	-20.738
43	-16.646	-21.356
44	-16.272	-20.199
45	-17.279	-20.075
46	-17.353	-20.204
47	-16.293	-21.307
48	-16.806	-20.788
49	-16.439	-20.303
50	-16.579	-20.87
51	-15.717	-20.491
52	-16.052	-21.064
53	-14.748	-20.885
54	-15.086	-20.332
55	-15.254	-19.86
56	-14.976	-19.6
57	-16.523	-20.622
58	-15.901	-20.486
59	-15.628	-20.737
60	-15.633	-20.202
61	-15.781	-19.964
62	-15.406	-20.417
63	-14.129	-19.931
64	-13.701	-19.999
65	-14.362	-19.708
66	-14.518	-20.014
67	-14.174	-18.821
68	-14.229	-19.06
69	-14.97	-20.264
70	-14.513	-20.292
71	-14.899	-20.686
72	-14.74	-20.647
73	-15.058	-20.634
74	-15.008	-20.128
75	-15.224	-20.645
76	-14.822	-20.702
77	-14.983	-21.011
78	-14.447	-20.03
79	-14.957	-20.672
80	-14.297	-20.179
81	-14.639	-21.301
82	-14.362	-20.836
83	-13.95	-21.141
84	-14.746	-21.225
85	-14.03	-20.666
86	-14.686	-20.736
87	-15.437	-19.606
88	-15.931	-19.545
89	-16.442	-19.825
90	-14.902	-20.097
91	-13.627	-19.207
92	-14.054	-18.616
93	-14.88	-18.055
94	-15.914	-17.795
95	-15.328	-17.617
96	-16.773	-17.497
97	-16.345	-18.207
98	-15.649	-17.882
99	-15.772	-18.5
100	-15.307	-18.373
101	-14.724	-18.446
102	-15.905	-18.225
103	-15.416	-18.455
104	-15.463	-17.493
105	-14.454	-17.296
106	-14.791	-17.627
107	-13.956	-17.816
108	-12.644	-17.228
109	-13.202	-18.188
110	-12.461	-17.243
111	-12.164	-17.279
112	-13.829	-16.884
113	-12.794	-17.188
114	-11.921	-16.492
115	-12.784	-16.69
116	-12.195	-16.549
117	-12.229	-16.551
118	-11.979	-17.169
119	-12.182	-16.403
120	-12.741	-16.544
121	-12.65	-17.538
122	-12.425	-16.86
123	-13.803	-16.801
124	-12.948	-17.138
125	-13.327	-16.613
126	-12.677	-17.005
127	-12.079	-17.854
128	-12.384	-17.572
129	-12.832	-16.875
130	-13.608	-16.039
131	-13.78	-16.83
132	-12.732	-16.309
133	-13.827	-15.849
134	-14.535	-17.01
135	-14.837	-16.692
136	-15.179	-17.237
137	-15.258	-17.583
138	-13.63	-17.6
139	-12.86	-16.959
140	-13.678	-17.738
141	-12.906	-17.91
142	-13.446	-17.916
143	-13.23	-16.925
144	-13.363	-17.093
145	-12.605	-17.401
146	-12.802	-17.698
147	-13.361	-17.59
148	-13.533	-18.492
149	-13.27	-18.823
150	-10.84	-17.707
151	-11.402	-18.425
152	-11.46	-19.208
153	-12.152	-17.819
154	-13.485	-18.529
155	-13.405	-17.864
156	-13.902	-17.971
157	-13.07	-18.89
158	-12.268	-18.891
159	-12.597	-19.071
160	-13.45	-19.517
161	-13.492	-18.117
162	-13.42	-18.521
163	-11.599	-18.493
164	-12.554	-18.151
165	-12.781	-18.985
166	-12.753	-19.577
167	-14.008	-20.904
168	-14.192	-20.481
169	-13.785	-20.583
170	-15.299	-20.279
171	-14.334	-20.234
172	-13.832	-20.333
173	-12.552	-19.565
174	-13.081	-19.601
175	-12.449	-20.327
176	-12.885	-20.635
177	-12.876	-19.814
178	-11.896	-19.442
179	-11.586	-19.314
180	-11.554	-18.163
181	-11.376	-18.988
182	-11.439	-18.837
183	-11.365	-19.086
184	-10.567	-19.321
185	-11.316	-18.91
186	-9.673	-18.277
187	-9.909	-19.483
188	-9.954	-19.214
189	-8.995	-19.086
190	-8.234	-18.561
191	-8.686	-18.12
192	-7.686	-18.021
193	-7.916	-17.841
194	-8.447	-17.253
195	-7.271	-18.091
196	-7.609	-18.867
197	-7.796	-18.65
198	-7.428	-18.657
199	-8.4	-17.999
200	-8.687	-17.749
201	-8.529	-19.038
202	-8.852	-18.453
203	-8.023	-18.41
204	-8.514	-18.11
205	-8.068	-19.324
206	-8.162	-19.714
207	-8.477	-20.255
208	-8.798	-20.542
209	-8.805	-19.657
210	-9.486	-19.899
211	-8.859	-19.304
212	-9.121	-20.384
213	-8.694	-19.833
214	-8.687	-20.899
215	-8.68	-21.348
216	-8.03	-21.17
217	-9.009	-21.352
218	-9.336	-21.82
219	-10.459	-21.553
220	-9.426	-21.367
221	-8.86	-21.016
222	-9.579	-21.138
223	-8.855	-21.555
224	-9.633	-22.353
225	-9.373	-21.981
226	-8.704	-21.966
227	-9.614	-22.471
228	-9.979	-22.477
229	-9.862	-22.069
230	-9.169	-21.961
231	-8.783	-22.147
232	-10.117	-21.907
233	-9.015	-21.391
234	-8.87	-20.862
235	-8.88	-21.517
236	-9.201	-21.938
237	-7.891	-22.174
238	-8.119	-21.973
239	-7.296	-21.146
240	-8.15	-21.705
241	-8.556	-21.455
242	-9.465	-22.01
243	-9.235	-21.159
244	-8.183	-21.228
245	-6.915	-20.813
246	-6.702	-20.401
247	-7.34	-20.607
248	-6.652	-19.465
249	-6.532	-19.288
250	-5.881	-19.384
251	-6.643	-18.89
252	-6.933	-19.896
253	-7.738	-19.771
254	-8.243	-20.164
255	-8.639	-20.516
256	-8.35	-19.913
257	-8.653	-20.459
258	-8.499	-20.491
259	-7.539	-20.841
260	-7.94	-20.719
261	-8.305	-20.256
262	-8.579	-20.709
263	-8.798	-20.236
264	-8.854	-20.021
265	-9.699	-21.025
266	-10.464	-20.965
267	-9.26	-20.6
268	-9.872	-20.863
269	-9.2	-20.642
270	-8.261	-21.022
271	-7.002	-20.068
272	-7.345	-20.45
273	-6.89	-20.375
274	-7.704	-21.095
275	-7.97	-21.483
276	-8.052	-21.777
277	-8.167	-21.557
278	-7.529	-22.151
279	-9.379	-22.025
280	-9.176	-21.79
281	-8.761	-21.913
282	-9.65	-22.773
283	-10.726	-22.383
284	-10.102	-21.357
285	-10.375	-21.276
286	-10.452	-20.446
287	-9.629	-20.488
288	-10.261	-20.856
289	-10.282	-21.09
290	-9.787	-21.979
291	-8.286	-21.74
292	-8.599	-22.057
293	-8.277	-21.25
294	-8.249	-21.07
295	-9.389	-21.283
296	-9.068	-20.77
297	-8.449	-20.403
298	-7.342	-19.974
299	-7.299	-19.985
300	-7.192	-19.139
301	-7.404	-19.702
302	-6.326	-19.268
303	-5.96	-19.497
304	-5.543	-20.676
305	-5.745	-20.507
306	-6.389	-20.752
307	-5.941	-20.787
308	-5.249	-20.43
309	-4.803	-19.907
310	-5.333	-20.252
311	-5.939	-20.817
312	-5.768	-20.338
313	-6.311	-20.536
314	-5.289	-21.112
315	-5.21	-20.123
316	-6.19	-21.22
317	-6.054	-21.183
318	-6.823	-20.428
319	-7.312	-21.606
320	-8.109	-21.399
321	-7.643	-21.197
322	-7.502	-20.477
323	-8.04	-20.721
324	-8.254	-20.59
325	-7.988	-19.64
326	-8.26	-19.787
327	-7.537	-19.345
328	-8.109	-19.986
329	-7.334	-20.417
330	-7.31	-20.505
331	-7.921	-20.498
332	-7.984	-21.1
333	-7.896	-21.067
334	-7.299	-20.762
335	-7.544	-20.797
336	-8.407	-21.348
337	-7.766	-20.965
338	-7.659	-20.952
339	-6.559	-20.703
340	-6.321	-20.735
341	-7.247	-20.159
342	-6.766	-19.691
343	-5.921	-18.666
344	-4.924	-19.737
345	-4.932	-19.959
346	-5.883	-20.322
347	-6.005	-20.042
348	-6.13	-20.627
349	-5.463	-20.096
350	-6.657	-20.789
351	-6.427	-20.186
352	-5.671	-20.415
353	-4.91	-20.175
354	-5.579	-20.029
355	-5.076	-20.361
356	-4.885	-19.999
357	-5.728	-19.585
358	-6.292	-19.397
359	-5.8	-20.405
360	-6.514	-20.846
361	-5.333	-19.685
362	-5.066	-19.675
363	-5.512	-19.234
364	-4.814	-19.035
365	-4.518	-18.301
366	-3.748	-18.496
367	-3.536	-18.037
368	-4.043	-17.396
369	-3.639	-17.238
370	-3.942	-18.231
371	-2.994	-18.485
372	-2.933	-19.02
373	-3.588	-19.237
374	-3.848	-19.829
375	-3.695	-19.665
376	-4.008	-20.38
377	-4.122	-18.92
378	-3.673	-18.176
379	-4.689	-18.703
380	-3.459	-18.761
381	-3.773	-18.884
382	-4.444	-19.9
383	-5.304	-19.958
384	-4.262	-20.348
385	-5.637	-20.793
386	-6.37	-21.17
387	-5.567	-20.569
388	-4.958	-20.109
389	-5.624	-20.646
390	-5.151	-19.729
391	-6.041	-19.227
392	-6.47	-19.19
393	-5.649	-19.514
394	-6.077	-19.492
395	-7.679	-19.583
396	-6.43	-19.959
397	-5.852	-20.305
398	-6.688	-20.647
399	-5.087	-20.076
400	-5.979	-19.395
401	-6.031	-19.316
402	-7.117	-19.65
403	-7.436	-19.599
404	-8.283	-20.242
405	-7.88	-20.191
406	-6.977	-20.276
407	-6.603	-20.125
408	-6	-20.149
409	-6.423	-20.335
410	-6.082	-19.958
411	-5.202	-20.517
412	-4.419	-19.815
413	-4.731	-19.875
414	-5.044	-20.916
415	-4.637	-20.247
416	-5.192	-21.181
417	-3.848	-20.501
418	-4.391	-20.88
419	-6.001	-20.898
420	-6.72	-20.523
421	-6.388	-22.177
422	-6.592	-22.075
423	-7.032	-21.812
424	-6.281	-21.247
425	-6.156	-21.855
426	-5.953	-22.156
427	-5.892	-21.567
428	-4.628	-21.333
429	-4.142	-21.423
430	-3.932	-21.344
431	-3.78	-21.393
432	-4.372	-22.106
433	-4.954	-21.989
434	-4.382	-21.531
435	-3.869	-22.25
436	-3.291	-22.168
437	-2.787	-21.782
438	-4.053	-22.203
439	-3.307	-21.758
440	-3.258	-22.127
441	-3.071	-21.818
442	-3.836	-20.985
443	-3.6	-21.284
444	-2.837	-21.659
445	-2.986	-21.695
446	-2.066	-21.812
447	-2.664	-22.059
448	-2.842	-22.028
449	-2.967	-21.103
450	-1.747	-22.265
451	-2.047	-21.803
452	-2.102	-22.124
453	-2.551	-22.234
454	-3.312	-22.596
455	-3.126	-22.798
456	-4.307	-22.4
457	-3.899	-22.254
458	-3.56	-21.867
459	-3.373	-21.422
460	-3.629	-20.341
461	-3.217	-20.959
462	-3.027	-20.783
463	-3.615	-21.491
464	-3.371	-22.043
465	-3.355	-21.403
466	-3.077	-21.428
467	-2.112	-21.176
468	-2.467	-21.901
469	-3.359	-21.835
470	-2.187	-22.513
471	-3.014	-22.777
472	-3.177	-21.967
473	-2.797	-20.606
474	-2.598	-20.847
475	-4.491	-21.302
476	-5.001	-21.809
477	-4.939	-21.644
478	-4.127	-21.656
479	-3.305	-20.619
480	-3.398	-20.933
481	-3.571	-20.999
482	-3.172	-21.027
483	-3.33	-21.54
484	-3.511	-21.314
485	-3.711	-21.709
486	-3.86	-21.673
487	-4.212	-21.707
488	-4.966	-21.151
489	-4.634	-21.287
490	-3.71	-22.061
491	-4.58	-21.953
492	-3.658	-20.999
493	-4.167	-21.206
494	-3.968	-20.581
495	-3.051	-20.862
496	-3.548	-20.548
497	-3.706	-21.423
498	-4.188	-21.109
499	-4.08	-21.954
500	-4.319	-21.684
501	-3.195	-21.386
502	-2.78	-21.82
503	-2.605	-21.278
504	-2.704	-22.374
505	-3.776	-23.09
506	-4.206	-22.231
507	-3.065	-22.017
508	-4.422	-22.562
509	-4.296	-22.375
510	-4.009	-22.195
511	-3.446	-22.63
512	-4.445	-23.569
513	-3.775	-23.048
514	-2.662	-22.455
515	-2.625	-21.802
516	-2.933	-22.739
517	-1.992	-21.87
518	-2.177	-22.205
519	-2.635	-22.524
520	-3.294	-22.715
521	-4.567	-23.534
522	-5.139	-23.054
523	-5.311	-22.969
524	-5.511	-22.934
525	-4.494	-23.023
526	-5.269	-22.625
527	-3.989	-22.328
528	-4.555	-22.244
529	-4.498	-23.285
530	-4.366	-23.374
531	-5.304	-23.13
532	-5.244	-22.629
533	-4.441	-22.295
534	-4.741	-22.403
535	-3.982	-22.271
536	-3.399	-21.889
537	-3.596	-21.513
538	-3.766	-20.675
539	-3.519	-20.503
540	-4.134	-21.321
541	-3.958	-20.831
542	-4.358	-21.055
543	-4.481	-20.026
544	-4.602	-19.666
545	-4.07	-19.891
546	-3.862	-20.848
547	-3.616	-19.459
548	-3.25	-18.7
549	-3.05	-18.977
550	-3.369	-20.044
551	-3.908	-20.161
552	-3.355	-19.78
553	-2.698	-19.899
554	-4.288	-20.134
555	-4.858	-20.701
556	-4.61	-21.185
557	-4.901	-20.166
558	-3.815	-20.113
559	-4.171	-20.232
560	-2.888	-20.172
561	-3.283	-20.445
562	-4.67	-21.43
563	-3.687	-21.259
564	-4.496	-20.659
565	-4.05	-21.449
566	-5.051	-20.777
567	-4.262	-21.154
568	-2.624	-22.01
569	-2.908	-21.56
570	-3.44	-21.291
571	-4.414	-21.015
572	-4.472	-21.451
573	-4.204	-21.212
574	-4.2	-21.763
575	-5.288	-22.708
576	-4.261	-22.8
577	-4.164	-23.541
578	-4.58	-22.827
579	-4.52	-23.063
580	-4.361	-22.348
581	-4.639	-23.284
582	-4.692	-23.509
583	-6	-23.552
584	-5.715	-24.28
585	-5.658	-24.319
586	-5.518	-24.204
587	-5.638	-24.465
588	-6.467	-23.367
589	-6.32	-23.961
590	-6.177	-23.463
591	-5.498	-24.357
592	-5.12	-23.639
593	-4.72	-22.785
594	-5.504	-23.302
595	-5.42	-23.583
596	-4.794	-22.17
597	-4.479	-22.462
598	-4.546	-22.265
599	-4.959	-22.275
600	-4.711	-21.672
601	-4.911	-23.045
602	-3.386	-22.054
603	-4.022	-22.066
604	-4.093	-22.758
605	-3.071	-21.31
606	-2.985	-20.66
607	-3.004	-20.911
608	-4.018	-21.704
609	-3.674	-21.94
610	-3.823	-22.112
611	-4.069	-21.67
612	-4.977	-23.149
613	-5.655	-22.907
614	-4.347	-21.936
615	-4.883	-21.242
616	-3.448	-21.166
617	-3.951	-20.941
618	-4.901	-21.904
619	-3.386	-21.373
620	-2.528	-21.091
621	-2.474	-20.436
622	-2.086	-20.068
623	-2.373	-20.129
624	-1.938	-19.528
625	-1.885	-18.752
626	-2.548	-19.099
627	-1.458	-18.088
628	-1.299	-18.697
629	-1.708	-18.324
630	-1.791	-19.714
631	-2.821	-18.902
632	-1.348	-19.087
633	-1.149	-18.264
634	-0.805	-18.453
635	-1.749	-19.521
636	-2.051	-19.293
637	-1.946	-18.987
638	-2.384	-19.26
639	-2.171	-19.488
640	-0.77	-18.846
641	-0.955	-18.213
642	-0.586	-17.984
643	-1.107	-18.164
644	-1.69	-19.143
645	-2.533	-18.904
646	-2.629	-18.027
647	-2.375	-19.369
648	-1.643	-18.996
649	-1.297	-17.87
650	-0.196	-18.008
651	-1.162	-18.483
652	-1.7	-18.511
653	-2.541	-19.079
654	-3.18	-18.605
655	-3.231	-19.734
656	-3.239	-19.544
657	-3.503	-19.4
658	-2.81	-19.616
659	-2.231	-19.109
660	-2.363	-18.831
661	-2.638	-19.245
662	-2.462	-19.113
663	-2.831	-19.256
664	-3.542	-19.34
665	-4.1	-19.63
666	-4.014	-18.371
667	-4.534	-18.295
668	-4.152	-19.214
669	-4.84	-19.247
670	-5.069	-18.821
671	-5.06	-19.382
672	-5.296	-20.011
673	-5.22	-20.192
674	-5.475	-20.098
675	-4.777	-20.243
676	-7.198	-20.493
677	-6.636	-20.567
678	-6.105	-20.667
679	-6.096	-19.906
680	-5.935	-20.484
681	-7.029	-20.874
682	-6.474	-20.196
683	-5.893	-20.227
684	-6.062	-21.018
685	-6.738	-20.801
686	-7.245	-20.693
687	-6.56	-21.338
688	-6.648	-20.705
689	-7.733	-20.273
690	-6.266	-19.701
691	-7.159	-20.293
692	-7.712	-20.3
693	-7.185	-20.94
694	-6.877	-21.12
695	-7.587	-20.591
696	-8.422	-20.5
697	-7.219	-20.005
698	-7.513	-20.855
699	-6.826	-20.688
700	-6.32	-20.692
701	-6.227	-20.431
702	-5.488	-19.541
703	-6.29	-20.228
704	-4.927	-21.599
705	-4.75	-21.538
706	-4.352	-20.693
707	-4.373	-20.532
708	-4.702	-21.14
709	-4.752	-20.444
710	-4.944	-20.424
711	-4.307	-19.289
712	-4.546	-20.228
713	-3.839	-19.408
714	-2.983	-19.881
715	-3.776	-19.215
716	-3.152	-19.686
717	-3.228	-20.304
718	-3.529	-19.668
719	-4.6	-20.387
720	-3.05	-20.035
721	-3.41	-20.086
722	-3.468	-19.306
723	-1.613	-20.353
724	-3.111	-20.972
725	-1.998	-20.076
726	-1.988	-19.25
727	-2.889	-20.127
728	-2.825	-19.78
729	-3.225	-19.968
730	-3.638	-20.415
731	-2.023	-19.987
732	-2.602	-19.502
733	-1.527	-19.629
734	-1.638	-20.432
735	-1.78	-20.595
736	-1.307	-21.12
737	-2.201	-21.305
738	-1.217	-20.882
739	-2.001	-21.573
740	-2.481	-20.964
741	-3.405	-21.625
742	-4.705	-21.435
743	-4.052	-21.881
744	-3.971	-21.126
745	-4.396	-21.725
746	-4.771	-22.082
747	-4.794	-21.837
748	-3.99	-22.096
749	-3.823	-21.794
750	-3.981	-22.499
751	-4.071	-22.855
752	-3.618	-22.361
753	-3.281	-22.918
754	-2.417	-21.49
755	-2.708	-21.923
756	-2.047	-22.168
757	-2.018	-21.516
758	-1.648	-20.413
759	-3.181	-21.933
760	-3.973	-21.579
761	-4.648	-22.192
762	-4.782	-21.778
763	-4.99	-21.997
764	-4.967	-21.843
765	-3.81	-22.049
766	-3.833	-21.824
767	-4.147	-21.49
768	-3.819	-21.572
769	-3.713	-21.145
770	-3.045	-20.598
771	-3.042	-20.565
772	-3.707	-21.534
773	-2.71	-21.315
774	-1.975	-20.649
775	-2.503	-20.805
776	-2.569	-21.102
777	-3.12	-20.095
778	-3.176	-20.504
779	-2.631	-19.832
780	-3.049	-20.223
781	-2.882	-20.161
782	-3.325	-20.639
783	-2.913	-19.991
784	-1.515	-20.1
785	-1.566	-19.744
786	-2.206	-19.763
787	-0.878	-19.819
788	-0.522	-19.081
789	-0.017	-19.593
790	-0.268	-20.336
791	-1.222	-20.881
792	-1.301	-19.893
793	-0.268	-19.699
794	0.365	-20.308
795	-0.021	-19.955
796	-0.713	-19.053
797	0.117	-18.526
798	-0.151	-18.439
799	-0.04	-17.997
800	0.993	-18.04
801	0.537	-17.855
802	0.276	-18.821
803	0.421	-19.274
804	-0.42	-19.1
805	0.307	-18.085
806	-0.612	-17.137
807	-1.369	-17.065
808	-0.841	-16.825
809	-1.279	-18.667
810	-1.852	-18.753
811	-1.842	-18.186
812	-1.552	-17.462
813	-1.449	-18.136
814	-1.458	-18.513
815	-1.302	-18.506
816	-1.088	-19.188
817	-0.979	-18.591
818	-0.903	-19.796
819	-2.293	-20.078
820	-3.155	-20.584
821	-1.994	-20.407
822	-1.926	-20.331
823	-1.068	-20.178
824	-1.08	-19.437
825	-1.774	-19.775
826	-1.82	-20.206
827	-1.028	-20.508
828	-1.559	-20.047
829	-1.55	-20.395
830	-2.02	-21.832
831	-2.195	-21.184
832	-2.79	-21.039
833	-2.642	-21.253
834	-1.377	-21.198
835	-1.263	-21.441
836	-1.972	-21.647
837	-3.091	-20.793
838	-3.162	-20.661
839	-3.839	-20.966
840	-3.578	-21.534
841	-4.489	-21.309
842	-4.74	-21.079
843	-3.853	-20.339
844	-3.701	-19.003
845	-3.386	-18.418
846	-4.191	-18.948
847	-4.034	-19.739
848	-4.538	-19.37
849	-3.86	-20.5
850	-2.954	-19.99
851	-3.561	-19.916
852	-3.429	-20.679
853	-3.471	-20.339
854	-3.212	-20.941
855	-4.641	-20.855
856	-4.798	-21.514
857	-5.265	-21.578
858	-5.362	-21.683
859	-5.963	-20.734
860	-6.052	-20.978
861	-6.37	-21.067
862	-6.775	-21.52
863	-5.36	-21.513
864	-4.82	-22.11
865	-4.94	-22.405
866	-4.325	-21.962
867	-3.315	-22.598
868	-3.72	-23.165
869	-3.559	-22.366
870	-4.676	-21.588
871	-4.983	-21.524
872	-6.465	-23.004
873	-5.905	-23.898
874	-5.686	-23.136
875	-6.196	-22.489
876	-7.561	-23.728
877	-6.97	-24.028
878	-5.94	-23.906
879	-7.239	-24.072
880	-6.5	-23.692
881	-6.365	-23.133
882	-6.613	-23.433
883	-6.722	-23.182
884	-5.375	-23.74
885	-5.488	-22.696
886	-5.316	-23.62
887	-5.391	-24.726
888	-4.464	-23.805
889	-4.527	-23.323
890	-3.668	-22.735
891	-3.328	-22.355
892	-3.492	-22.784
893	-2.991	-23.813
894	-3.284	-24.396
895	-4.184	-23.805
896	-3.824	-23.263
897	-4.284	-23.814
898	-4.323	-23.111
899	-3.742	-23.082
900	-3.959	-23.313
901	-4.071	-23.253
902	-5.8	-23.478
903	-4.877	-22.497
904	-5.27	-22.532
905	-5.284	-21.748
906	-5.435	-22.123
907	-4.961	-21.52
908	-5.425	-21.681
909	-5.293	-22.32
910	-6.212	-22.539
911	-4.487	-22.21
912	-4.875	-22.878
913	-5.455	-21.915
914	-4.599	-21.585
915	-4.821	-22.169
916	-4.01	-21.492
917	-4.054	-22.071
918	-4.039	-21.693
919	-4.068	-21.851
920	-3.685	-21.8
921	-3.553	-22.049
922	-3.935	-21.826
923	-3.866	-20.659
924	-3.934	-21.554
925	-3.616	-20.305
926	-3.936	-21.051
927	-4.737	-21.416
928	-5.167	-22.031
929	-4.042	-22.046
930	-4.026	-22.285
931	-3.137	-22.567
932	-3.595	-23.098
933	-4.705	-22.915
934	-4.765	-22.695
935	-3.573	-23.402
936	-3.542	-22.07
937	-4.078	-22.027
938	-4.297	-20.723
939	-5.143	-20.941
940	-5.485	-21.294
941	-3.875	-20.729
942	-4.908	-21.748
943	-4.235	-21.194
944	-4.766	-21.523
945	-4.441	-22.026
946	-5.083	-21.053
947	-4.004	-20.477
948	-4.225	-20.104
949	-3.802	-19.853
950	-3.847	-20.858
951	-4.121	-20.992
952	-4.325	-20.58
953	-3.467	-21.129
954	-3.625	-20.809
955	-3.878	-20.437
956	-3.625	-20.673
957	-3.723	-20.405
958	-3.523	-20.711
959	-4.574	-20.494
960	-4.455	-20.806
961	-3.707	-21.231
962	-4.66	-21.105
963	-4.382	-20.029
964	-4.363	-20.234
965	-4.733	-20.472
966	-4.289	-19.883
967	-4.396	-20.485
968	-3.699	-20.454
969	-4.225	-19.857
970	-3.883	-20.717
971	-3.858	-20.667
972	-3.186	-20.557
973	-2.492	-20.964
974	-2.417	-21.255
975	-2.775	-21.416
976	-2.191	-21.014
977	-2.037	-21.349
978	-2.342	-21.678
979	-2.61	-22.262
980	-1.15	-21.87
981	-2.19	-22.156
982	-1.804	-22.554
983	-1.736	-22.682
984	-1.684	-22.645
985	-2.077	-22.361
986	-2.688	-22.516
987	-2.773	-22.302
988	-2.449	-22.617
989	-1.763	-23.004
990	-1.655	-23.618
991	-2.187	-23.945
992	-2.474	-23.817
993	-2.455	-23.599
994	-2.805	-24.222
995	-2.714	-23.688
996	-2.037	-24.109
997	-2.712	-23.908
998	-2.448	-24.095
999	-2.133	-24.035
1000	-2.653	-23.564
1001	-2.939	-23.859
1002	-3.56	-24.025
1003	-3.299	-23.724
1004	-2.747	-23.681
1005	-3.112	-22.849
1006	-2.232	-23.171
1007	-2.29	-22.034
1008	-2.511	-21.77
1009	-1.59	-21.313
1010	-1.241	-20.907
1011	-1.588	-21.409
1012	-3.87	-22.4
1013	-4.103	-22.114
1014	-3.155	-21.742
1015	-2.665	-21.437
1016	-2.66	-21.257
1017	-2.564	-20.738
1018	-1.667	-21.47
1019	-2.116	-21.108
1020	-2.568	-21.487
1021	-2.486	-21.76
1022	-3.382	-22.149
1023	-3.75	-22.474
1024	-3.529	-22.181
1025	-4.247	-22.454
1026	-3.497	-22.74
1027	-3.353	-23.125
1028	-3.715	-22.678
1029	-2.93	-21.286
1030	-3.742	-21.478
1031	-4.272	-21.189
1032	-3.824	-22.349
1033	-3.797	-21.617
1034	-5.309	-21.729
1035	-5.452	-20.963
1036	-5.792	-21.321
1037	-5.251	-20.945
1038	-5.381	-21.267
1039	-4.894	-20.927
1040	-4.698	-20.219
1041	-4.742	-20.913
1042	-4.216	-21.155
1043	-5.176	-20.805
1044	-4.695	-21.092
1045	-5.17	-21.318
1046	-6.207	-21.14
1047	-6.35	-20.12
1048	-5.745	-21.453
1049	-5.34	-21.488
1050	-5.403	-22.279
1051	-6.295	-23.105
1052	-6.617	-22.429
1053	-6.819	-21.899
1054	-5.758	-22.794
1055	-6.076	-23.555
1056	-6.474	-23.013
1057	-6.316	-22.114
1058	-5.987	-21.818
1059	-6.288	-21.869
1060	-7.639	-21.555
1061	-8.417	-21.968
1062	-7.313	-21.596
1063	-7.82	-23.115
1064	-7.91	-22.082
1065	-6.648	-21.727
1066	-6.774	-22.471
1067	-6.76	-22.17
1068	-6.047	-21.61
1069	-6.124	-21.259
1070	-5.677	-21.71
1071	-6.064	-20.884
1072	-6.602	-20.701
1073	-7.487	-21.164
1074	-6.248	-20.864
1075	-7.367	-20.888
1076	-8.699	-20.245
1077	-8.8	-20.18
1078	-8.889	-20.358
1079	-7.451	-21.051
1080	-7.821	-20.956
1081	-7.884	-20.806
1082	-8.962	-21.453
1083	-8.181	-21.377
1084	-8.244	-21.303
1085	-7.259	-21.258
1086	-7.232	-21.193
1087	-7.49	-22.155
1088	-7.71	-22.469
1089	-7.071	-21.478
1090	-7.1	-21.384
1091	-7.647	-22.574
1092	-7.697	-22.254
1093	-7.832	-22.433
1094	-7.798	-22.589
1095	-7.869	-22.258
1096	-6.342	-21.486
1097	-6.593	-21.918
1098	-6.715	-22.097
1099	-6.816	-21.568
1100	-6.964	-21.847
1101	-6.425	-20.673
1102	-7.235	-21.595
1103	-7.309	-21.303
1104	-6.352	-21.004
1105	-6.353	-20.868
1106	-6.795	-20.716
1107	-6.034	-19.865
1108	-5.714	-20.463
1109	-5.946	-20.719
1110	-6.575	-20.125
1111	-7.926	-19.526
1112	-8.946	-20.092
1113	-7.802	-19.931
1114	-8.339	-19.125
1115	-8.373	-18.295
1116	-8.921	-18.739
1117	-9.555	-18.187
1118	-8.628	-18.249
1119	-8.261	-18.814
1120	-9.097	-19.203
1121	-7.881	-19.316
1122	-8.407	-20.922
1123	-7.431	-20.391
1124	-7.522	-20.607
1125	-6.884	-19.986
1126	-6.213	-20.358
1127	-6.069	-20.3
1128	-5.427	-20.605
1129	-5.134	-20.38
1130	-4.331	-19.118
1131	-3.841	-18.325
1132	-4.072	-17.716
1133	-5.896	-18.395
1134	-5.78	-18.93
1135	-4.872	-18.675
1136	-5.334	-18.121
1137	-4.831	-17.933
1138	-5.514	-19.334
1139	-5.493	-18.066
1140	-5.235	-17.409
1141	-5.862	-18.263
1142	-5.569	-19.577
1143	-5.21	-19.395
1144	-6.152	-18.776
1145	-6.42	-19.126
1146	-5.729	-19.608
1147	-5.114	-18.681
1148	-4.454	-17.856
1149	-4.108	-17.005
1150	-4.029	-17.541
1151	-4.385	-17.078
1152	-5.687	-17.64
1153	-5.477	-17.777
1154	-5.521	-17.651
1155	-4.41	-17.502
1156	-4.777	-17.268
1157	-4.926	-17.3
1158	-5.345	-16.663
1159	-5.341	-18.573
1160	-5.601	-18.165
1161	-5.947	-17.16
1162	-5.349	-17.947
1163	-6.18	-17.341
1164	-7.017	-18.091
1165	-7.232	-18.492
1166	-6.405	-17.897
1167	-5.452	-18.516
1168	-5.56	-19.619
1169	-4.615	-18.798
1170	-3.977	-19.996
1171	-4.378	-19.472
1172	-4.282	-19.249
1173	-4.683	-19.085
1174	-4.469	-18.786
1175	-4.421	-20.179
1176	-4.747	-19.807
1177	-5.662	-18.992
1178	-5.883	-18.671
1179	-4.495	-18.578
1180	-4.625	-19.428
1181	-4.212	-19.459
1182	-3.983	-19.452
1183	-3.446	-18.647
1184	-2.384	-17.8
1185	-3.71	-18.192
1186	-3.141	-17.759
1187	-3.334	-18.06
1188	-3.597	-17.518
1189	-3.634	-18.913
1190	-4.508	-19.048
1191	-4.453	-19.502
1192	-3.715	-19.913
1193	-2.144	-19.765
1194	-1.682	-19.347
1195	-1.962	-18.557
1196	-2.541	-18.922
1197	-2.77	-18.482
1198	-3.173	-18.625
1199	-2.545	-17.567
1200	-2.449	-17.914
1201	-2.399	-19.069
1202	-2.567	-18.745
1203	-2.811	-19.124
1204	-1.543	-19.433
1205	-1.725	-19.445
1206	-2.979	-20.082
1207	-2.936	-20.457
1208	-3.563	-20.048
1209	-3.233	-20.225
1210	-2.989	-19.784
1211	-3.619	-20.083
1212	-3.52	-18.68
1213	-2.904	-19.147
1214	-3.923	-19.344
1215	-3.505	-19.287
1216	-3.12	-18.825
1217	-2.492	-18.704
1218	-3.057	-18.755
1219	-2.148	-19.055
1220	-2.794	-19.623
1221	-2.018	-19.863
1222	-1.319	-20.143
1223	-2.21	-20.705
1224	-2.087	-20.991
1225	-0.773	-21.695
1226	-1.919	-21.091
1227	-2.044	-19.813
1228	-1.423	-20.647
1229	-2.092	-20.049
1230	-2.915	-20.53
1231	-3.047	-20.575
1232	-2.286	-20.964
1233	-2.456	-20.516
1234	-2.763	-20.608
1235	-2.196	-19.755
1236	-2.686	-20.537
1237	-2.047	-19.965
1238	-1.076	-20.305
1239	-0.798	-20.008
1240	-1.371	-21.468
1241	-1.337	-20.772
1242	-1.507	-21.352
1243	-0.905	-21.612
1244	-1.488	-21.057
1245	-1.929	-20.643
1246	0.075	-21.461
1247	0.1	-21.424
1248	-0.487	-20.857
1249	-1.024	-20.299
1250	-1.392	-20.623
1251	-1.449	-20.542
1252	-0.077	-20.378
1253	-1.754	-20.754
1254	-2.045	-20.531
1255	-1.364	-20.458
1256	-1.192	-20.336
1257	-1.726	-19.753
1258	-0.93	-20.654
1259	-0.973	-19.654
1260	-2.012	-19.513
1261	-2.944	-20.158
1262	-1.644	-20.807
1263	-1.832	-20.542
1264	-1.498	-20.851
1265	-2.84	-20.834
1266	-2.478	-20.436
1267	-1.629	-20.342
1268	-2.218	-19.305
1269	-1.733	-20.039
1270	-1.881	-20.023
1271	-1.51	-20.36
1272	-1.709	-20.136
1273	-1.853	-20.356
1274	-1.714	-19.595
1275	-1.528	-20.737
1276	-1.214	-20.07
1277	-1.273	-21.335
1278	-2.464	-21.203
1279	-2.555	-20.456
1280	-2.441	-19.093
1281	-2.559	-19.607
1282	-2.964	-19.358
1283	-2.76	-20.319
1284	-3.378	-20.243
1285	-2.186	-20.006
1286	-2.736	-20.701
1287	-2.447	-20.515
1288	-1.676	-20.34
1289	-1.893	-20.728
1290	-0.845	-19.821
1291	-0.926	-19.362
1292	-0.81	-19.512
1293	-1.438	-19.565
1294	-1.67	-19.721
1295	-2.394	-20.713
1296	-1.269	-20.272
1297	-0.443	-19.783
1298	0.057	-19.52
1299	-0.62	-20.119
1300	-2.106	-19.89
1301	-2.256	-20.041
1302	-1.228	-20.357
1303	-0.815	-19.357
1304	-0.797	-20.808
1305	-1.383	-20.776
1306	-1.759	-20.662
1307	-1.93	-20.493
1308	-2.004	-20.623
1309	-1.537	-21.418
1310	-2.333	-21.502
1311	-1.527	-21.432
1312	-2.424	-20.467
1313	-1.905	-20.353
1314	-2.348	-19.835
1315	-2.995	-20.541
1316	-3.122	-20.947
1317	-3.214	-19.77
1318	-3.18	-18.835
1319	-2.664	-19.028
1320	-3.041	-18.968
1321	-2.755	-18.831
1322	-2.287	-18.4
1323	-2.777	-18.134
1324	-3.297	-18.327
1325	-2.269	-18.2
1326	-2.191	-18.272
1327	-3.588	-19.273
1328	-2.503	-17.017
1329	-2.306	-16.65
1330	-1.894	-17.553
1331	-1.763	-16.919
1332	-3.053	-17.091
1333	-3.096	-17.237
1334	-3.088	-17.585
1335	-3.135	-17.924
1336	-3.059	-18.182
1337	-3.667	-18.159
1338	-3.739	-18.104
1339	-4.114	-18.869
1340	-3.416	-17.884
1341	-2.962	-18.713
1342	-3.781	-18.846
1343	-3.844	-18.963
1344	-4.593	-18.273
1345	-3.244	-18.131
1346	-2.879	-18.885
1347	-3.434	-18.869
1348	-1.702	-17.619
1349	-1.732	-17.06
1350	-1.377	-16.425
1351	-0.616	-16.242
1352	0.003	-15.658
1353	-0.72	-15.232
1354	0.395	-15.113
1355	-0.185	-14.937
1356	0.032	-15.388
1357	-0.471	-15.612
1358	-0.356	-15.439
1359	-0.247	-16.477
1360	0.366	-16.528
1361	0.377	-16.918
1362	0.739	-16.032
1363	0.49	-16.593
1364	-0.589	-16.379
1365	-0.349	-17.035
1366	-1.761	-18.04
1367	-2.3	-17.545
1368	-2.449	-18.005
1369	-1.896	-17.259
1370	-1.86	-17.354
1371	-1.508	-18.017
1372	-1.401	-17.445
1373	-1.852	-17.705
1374	-2.02	-17.573
1375	-1.534	-17.839
1376	-1.693	-17.676
1377	-2.301	-17.538
1378	-1.51	-16.651
1379	-1.281	-17.806
1380	-1.144	-16.875
1381	-0.899	-17.127
1382	-1.936	-18.086
1383	-0.943	-18.874
1384	-0.481	-19.009
1385	-0.366	-18.451
1386	-0.063	-18.01
1387	-0.059	-18.515
1388	0.66	-17.398
1389	1.244	-17.581
1390	1.273	-16.723
1391	0.309	-17.16
1392	-0.63	-16.312
1393	-0.273	-16.716
1394	-1.392	-17.471
1395	-1.913	-16.518
1396	-2.226	-16.353
1397	-3.036	-16.519
1398	-3.159	-16.262
1399	-3.401	-16.13
1400	-2.938	-15.992
1401	-2.901	-16.479
1402	-3.481	-17.119
1403	-3.523	-16.748
1404	-3.325	-15.913
1405	-2.834	-16.675
1406	-3.251	-16.918
1407	-3.089	-17.308
1408	-2.542	-17.211
1409	-3.553	-17.474
1410	-2.685	-17.401
1411	-3.054	-16.707
1412	-2.878	-17.475
1413	-3.004	-16.262
1414	-2.137	-17.08
1415	-2.613	-16.155
1416	-2.549	-16.592
1417	-2.803	-17.605
1418	-3.727	-16.901
1419	-2.443	-17.187
1420	-2.174	-17.541
1421	-3.264	-17.131
1422	-3.499	-16.918
1423	-3.621	-17.127
1424	-3.632	-17.162
1425	-3.731	-17.328
1426	-3.942	-16.953
1427	-4.164	-17.778
1428	-4.392	-17.674
1429	-5.129	-17.795
1430	-3.793	-17.932
1431	-4.64	-18.555
1432	-5.681	-18.253
1433	-5.636	-18.542
1434	-4.811	-18.806
1435	-6.421	-19.008
1436	-6.039	-19.255
1437	-6.757	-19.052
1438	-7.065	-19.008
1439	-6.749	-19.362
1440	-6.779	-18.794
1441	-8.76	-19.983
1442	-7.738	-19.004
1443	-7.31	-19.115
1444	-6.679	-18.988
1445	-6.305	-18.469
1446	-5.618	-18.362
1447	-6.381	-18.619
1448	-5.361	-18.607
1449	-5.872	-18.66
1450	-4.942	-18.561
1451	-5.152	-19.129
1452	-5.286	-18.648
1453	-4.467	-20.239
1454	-4.212	-20.6
1455	-4.295	-20.659
1456	-3.604	-20.903
1457	-3.644	-19.188
1458	-3.251	-19.1
1459	-2.405	-19.532
1460	-2.913	-19
1461	-3.897	-19.233
1462	-4.003	-19.55
1463	-4.823	-19.702
1464	-4.441	-19.72
1465	-3.806	-18.971
1466	-3.974	-20.178
1467	-4.382	-20.185
1468	-4.148	-18.618
1469	-4.007	-19.312
1470	-2.497	-19.519
1471	-2.757	-19.383
1472	-3.063	-19.101
1473	-1.733	-19.792
1474	-1.463	-19.744
1475	-1.967	-19.259
1476	-1.641	-18.883
1477	-1.622	-19.872
1478	-1.666	-20.009
1479	-2.296	-19.829
1480	-2.588	-19.27
1481	-2.969	-18.876
1482	-1.687	-18.846
1483	-1.621	-18.476
1484	-1.826	-18.29
1485	-1.657	-18.419
1486	-1.864	-18.464
1487	-2.639	-18.354
1488	-2.253	-18.552
1489	-1.415	-18.105
1490	-1.971	-17.894
1491	-1.652	-17.881
1492	-2.256	-17.691
1493	-2.529	-17.94
1494	-2.186	-17.696
1495	-2.068	-17.166
1496	-1.657	-17.725
1497	-2.843	-18.593
1498	-1.323	-18.27
1499	-1.541	-18.407
1500	-1.401	-18.664
1501	-1.083	-18.99
1502	-1.525	-18.979
1503	-1.905	-19.29
1504	-2.265	-18.653
1505	-1.532	-18.626
1506	-1.187	-18.242
1507	-2.219	-18.163
1508	-1.854	-18.458
1509	-1.441	-18.86
1510	-3.001	-19.318
1511	-3.149	-19.107
1512	-2.869	-18.905
1513	-3.066	-19.018
1514	-3.278	-19.48
1515	-3.343	-19.081
1516	-1.901	-18.752
1517	-1.938	-19.238
1518	-1.661	-18.638
1519	-2.632	-18.772
1520	-2.632	-18.878
1521	-2.47	-18.899
1522	-1.573	-18.437
1523	-1.501	-17.684
1524	-1.346	-17.274
1525	-1.513	-17.257
1526	-1.597	-17.623
1527	-0.398	-17.49
1528	-0.262	-16.979
1529	-0.317	-16.971
1530	0.415	-17.254
1531	-0.501	-17.906
1532	-0.412	-17.315
1533	-1.121	-17.152
1534	-2.348	-17.3
1535	-2.085	-17.621
1536	-2.394	-18.805
1537	-1.509	-18.542
1538	-1.883	-18.856
1539	-1.859	-18.453
1540	-1.297	-18.089
1541	-2.083	-19.575
1542	-1.849	-19.903
1543	-0.873	-20.515
1544	-1.403	-19.326
1545	-1.035	-19.608
1546	-0.636	-19.659
1547	0.224	-20.256
1548	-0.407	-20.313
1549	-0.658	-20.691
1550	-0.701	-20.993
1551	-0.22	-21.141
1552	-0.805	-20.396
1553	-1.668	-21.593
1554	-1.632	-22.463
1555	-2.827	-21.621
1556	-3.172	-21.291
1557	-3.316	-20.925
1558	-3.289	-20.577
1559	-2.022	-19.566
1560	-1.164	-19.685
1561	-2.421	-19.804
1562	-2.432	-20.571
1563	-2.524	-20.441
1564	-2.615	-19.954
1565	-1.359	-19.7
1566	-0.911	-20.303
1567	-1.072	-21.355
1568	-1.552	-21.862
1569	0.033	-20.786
1570	0.215	-21.327
1571	0.029	-21.199
1572	-0.58	-21.583
1573	0.181	-21.461
1574	0.767	-22.035
1575	0.444	-21.439
1576	-1.345	-22.132
1577	-0.303	-21.527
1578	0.459	-22.244
1579	1.64	-21.676
1580	1.71	-22.352
1581	1.678	-21.574
1582	1.234	-21.003
1583	1.754	-21.228
1584	1.841	-20.976
1585	1.058	-20.737
1586	1.659	-21.553
1587	1.718	-21.553
1588	1.588	-22.02
1589	2.014	-21.372
1590	2.485	-20.864
1591	2.167	-20.198
1592	2.272	-20.868
1593	2.072	-20.34
1594	2.02	-21.236
1595	1.78	-20.695
1596	1.71	-22.17
1597	0.821	-20.895
1598	0.839	-20.675
1599	1.255	-21.368
1600	1.466	-20.337
1601	2.778	-20.411
1602	2.244	-20.44
1603	1.19	-20.018
1604	-0.255	-19.656
1605	0.044	-20.164
1606	-0.167	-19.936
1607	-1.188	-19.365
1608	-2.043	-19.307
1609	-2.378	-20.011
1610	-1.733	-19.275
1611	-1.513	-18.747
1612	-1.526	-19.355
1613	-0.575	-19.261
1614	0.555	-19.468
1615	-0.026	-19.783
1616	0.073	-20.739
1617	0.542	-20.432
1618	0.478	-20.014
1619	1.028	-20.244
1620	0.969	-19.916
1621	-0.546	-20.28
1622	-0.342	-20.062
1623	0.017	-20.378
1624	0.128	-21.226
1625	0.05	-20.543
1626	-0.495	-21.265
1627	-0.454	-21.58
1628	-1.154	-22.382
1629	-1.312	-20.952
1630	-1.432	-20.946
1631	-1.306	-20.752
1632	-0.2	-20.785
1633	-1.415	-20.969
1634	-1.972	-19.578
1635	-1.308	-19.377
1636	-0.59	-20.365
1637	-0.908	-20.426
1638	-0.867	-20.818
1639	-0.724	-20.219
1640	-1.514	-20.585
1641	-0.163	-20.823
1642	0.025	-21.832
1643	-1.25	-20.091
1644	-0.296	-21.114
1645	-0.293	-21.158
1646	-1.044	-21.44
1647	-0.481	-21.503
1648	-0.966	-20.435
1649	-2.129	-20.157
1650	-1.888	-20.365
1651	-1.662	-20.515
1652	-1.335	-19.788
1653	-1.04	-18.896
1654	-0.654	-20
1655	-0.616	-20.405
1656	-0.907	-19.57
1657	-1.127	-19.918
1658	-2.016	-20.498
1659	-2.768	-19.611
1660	-3.276	-19.528
1661	-3.049	-19.399
1662	-2.709	-19.391
1663	-2.188	-19.056
1664	-1.512	-18.607
1665	-0.356	-18.041
1666	-0.676	-18.07
1667	-0.266	-17.082
1668	-1.165	-16.877
1669	-1.492	-17.835
1670	-0.468	-17.634
1671	-0.919	-17.814
1672	-1.534	-18.558
1673	-0.955	-19.225
1674	-0.019	-19.174
1675	-1.39	-19.97
1676	0.339	-19.447
1677	0.872	-19.503
1678	0.559	-20.006
1679	-0.572	-19.271
1680	-0.757	-19.603
1681	-0.521	-20.419
1682	0.046	-20.211
1683	-1.078	-20.229
1684	-1.629	-20.569
1685	-0.725	-21.032
1686	-0.779	-20.756
1687	-1.469	-20.406
1688	-1.35	-20.076
1689	-1.989	-20.327
1690	-2.923	-20.734
1691	-2.976	-20.551
1692	-2.612	-19.827
1693	-2.944	-19.298
1694	-3.752	-19.126
1695	-4.124	-20.064
1696	-2.903	-19.332
1697	-1.759	-18.871
1698	-1.796	-19.459
1699	-0.972	-19.357
1700	-0.728	-18.788
1701	-0.627	-18.778
1702	-0.698	-19.51
1703	-1.67	-19.55
1704	-2.887	-19.913
1705	-1.758	-19.603
1706	-0.881	-19.757
1707	-0.463	-19.325
1708	-1.893	-19.351
1709	-1.314	-20.206
1710	-1.005	-19.712
1711	-1.249	-19.849
1712	-1.268	-21.259
1713	-1.161	-20.013
1714	-0.751	-20.174
1715	-1.308	-21.105
1716	-0.899	-21.866
1717	-0.77	-21.979
1718	-1.652	-22.663
1719	-0.032	-23.037
1720	0.59	-21.882
1721	0.211	-21.108
1722	-0.024	-21.911
1723	-0.056	-22.392
1724	-0.317	-22.688
1725	0.003	-22.495
1726	0.598	-21.914
1727	0.241	-22.663
1728	0.263	-22.847
1729	0.528	-21.863
1730	1.177	-21.785
1731	1.353	-22.351
1732	2.367	-21.402
1733	2.046	-21.627
1734	1.424	-21.473
1735	1.464	-21.252
1736	1.553	-20.404
1737	1.819	-21.229
1738	1.65	-20.815
1739	0.467	-22.052
1740	0.79	-22.775
1741	0.723	-21.465
1742	0.657	-21.258
1743	-0.083	-21.895
1744	0.124	-20.796
1745	-0.157	-21.265
1746	-0.837	-21.619
1747	-1.068	-22.194
1748	-1.476	-21.209
1749	-1.086	-21.406
1750	-0.408	-21.022
1751	-0.818	-21.128
1752	-0.016	-21.029
1753	1.299	-19.942
1754	0.644	-19.995
1755	0.168	-19.572
1756	-0.162	-20.068
1757	-0.216	-20.66
1758	0.235	-20.256
1759	-0.845	-20.508
1760	-0.224	-21.311
1761	-1.302	-19.787
1762	-1.33	-20.769
1763	-1.143	-20.959
1764	-1.799	-19.585
1765	-0.996	-19.975
1766	-0.729	-19.031
1767	0.143	-18.912
1768	1.095	-18.985
1769	0.344	-19.447
1770	-0.504	-18.962
1771	-0.372	-20.311
1772	-1.08	-19.62
1773	-1.497	-20.972
1774	-1.145	-20.412
1775	-0.382	-19.867
1776	-0.53	-20.16
1777	-0.371	-20.323
1778	-1.831	-20.353
1779	-2.356	-20.2
1780	-2.656	-20.361
1781	-2.981	-19.94
1782	-3.554	-20.453
1783	-3.117	-19.976
1784	-2.526	-20.341
1785	-2.915	-21.055
1786	-2.859	-20.985
1787	-3.099	-20.063
1788	-3.181	-21.022
1789	-3.603	-21.148
1790	-3.058	-20.089
1791	-4.005	-19.489
1792	-3.415	-19.799
1793	-3.778	-19.616
1794	-2.81	-20.01
1795	-2.898	-20.163
1796	-1.902	-20.071
1797	-2.05	-19.8
1798	-1.175	-19.692
1799	-2.106	-20.259
1800	-0.807	-19.926
1801	-1.38	-20.024
1802	-1.543	-20.65
1803	-1.653	-22.288
1804	-0.344	-21.871
1805	-1.326	-22.433
1806	-0.955	-22.267
1807	-0.082	-21.669
1808	-0.981	-21.49
1809	-1.896	-20.648
1810	-1.011	-20.49
1811	-0.088	-21.273
1812	-1.679	-21.9
1813	-1.282	-21.483
1814	-1.303	-20.648
1815	-0.607	-20.801
1816	0.25	-20.451
1817	1.338	-19.961
1818	1.224	-19.693
1819	1.164	-19.567
1820	0.977	-19.595
1821	1.449	-20.716
1822	2.053	-19.913
1823	2.756	-20.332
1824	2.138	-20.093
1825	2.409	-20.408
1826	2.055	-20.583
1827	2.322	-19.715
1828	1.632	-20.233
1829	0.793	-21.669
1830	0.357	-21.831
1831	0.329	-22.538
1832	-0.09	-21.854
1833	1.079	-21.272
1834	1.622	-20.999
1835	1.561	-20.921
1836	1.996	-20.703
1837	1.731	-20.858
1838	1.956	-20.749
1839	1.536	-20.604
1840	0.134	-20.692
1841	0.284	-21.212
1842	0.057	-21.402
1843	-0.085	-20.87
1844	0.318	-21.255
1845	-0.274	-20.294
1846	0.737	-19.787
1847	-0.137	-19.286
1848	-0.541	-19.563
1849	0.076	-19.534
1850	-0.359	-20.129
1851	0.695	-19.816
1852	0.879	-20.096
1853	0.981	-20.11
1854	0.902	-20.663
1855	1.455	-20.95
1856	1.627	-20.099
1857	1.336	-20.071
1858	1.389	-20.215
1859	1.146	-19.637
1860	1.2	-19.125
1861	0.354	-19.852
1862	0.307	-20.543
1863	0.647	-19.521
1864	-0.127	-19.244
1865	0.103	-19.244
1866	0.773	-19.509
1867	0.63	-19.483
1868	0.222	-19.778
1869	-0.247	-20.336
1870	-1.085	-20.227
1871	-1.434	-20.638
1872	-1.008	-20.788
1873	-1.082	-20.851
1874	-0.41	-20.735
1875	1.201	-19.774
1876	0.447	-20.526
1877	0.396	-20.396
1878	0.655	-19.241
1879	0.23	-20.509
1880	-0.025	-20.891
1881	-0.692	-20.315
1882	-2.292	-20.272
1883	-2.999	-21.071
1884	-3.253	-20.442
1885	-3.525	-21.116
1886	-4.164	-20.554
1887	-3.643	-22.147
1888	-3.038	-21.678
1889	-3.807	-22.02
1890	-4.298	-23.343
1891	-3.46	-22.489
1892	-4.174	-23.198
1893	-3.704	-23.584
1894	-2.901	-23.367
1895	-2.424	-23.355
1896	-2.568	-23.203
1897	-2.864	-22.757
1898	-2.854	-22.983
1899	-2.629	-22.474
1900	-1.937	-22.485
1901	-2.043	-21.854
1902	-1.349	-22.583
1903	-0.459	-22.544
1904	-2.106	-22.957
1905	-0.694	-22.246
1906	-0.06	-22.384
1907	-1.276	-22.375
1908	-0.391	-22.268
1909	-0.102	-23.593
1910	0.236	-22.918
1911	0.452	-23.709
1912	1.183	-23.649
1913	0.957	-22.991
1914	0.931	-23.459
1915	0.861	-23.316
1916	2.179	-23.573
1917	2.854	-23.293
1918	2.342	-22.989
1919	3.593	-22.003
1920	4.39	-21.792
1921	3.619	-21.77
1922	3.866	-22.412
1923	3.045	-22.148
1924	1.993	-22.729
1925	1.462	-21.822
1926	2.047	-22.428
1927	2.593	-22.665
1928	1.871	-23.436
1929	0.667	-22.564
1930	0.444	-23.622
1931	0.194	-23.247
1932	0.433	-24.212
1933	0.754	-23.801
1934	-0.063	-23.121
1935	0.043	-22.981
1936	0.076	-22.312
1937	0.991	-23.932
1938	1.566	-24.165
1939	0.979	-25.433
1940	-0.007	-25.568
1941	0.425	-24.441
1942	-0.105	-25.013
1943	1.084	-26.02
1944	1.197	-25.325
1945	0.228	-24.088
1946	0.668	-24.575
1947	1.894	-24.109
1948	0.756	-24.652
1949	1.427	-23.626
1950	0.243	-23.558
1951	0.792	-24.024
1952	0.174	-24.461
1953	-0.118	-24.732
1954	-0.834	-24.392
1955	-0.923	-23.941
1956	-0.463	-24.288
1957	-0.697	-23.636
1958	-1.058	-23.923
1959	-1.087	-23.931
1960	-1.491	-22.815
1961	-2.097	-22.855
1962	-2.386	-23.766
1963	-2.99	-23.428
1964	-3.835	-23.051
1965	-3.448	-24.389
1966	-3.823	-23.881
1967	-3.455	-23.86
1968	-2.286	-24.194
1969	-1.208	-24.483
1970	-1.044	-24.499
1971	-0.005	-23.883
1972	0.652	-23.998
1973	0.566	-23.751
1974	0.925	-24.138
1975	0.291	-24.269
1976	0.497	-24.065
1977	1.431	-23.657
1978	-0.259	-23.675
1979	0.309	-24.884
1980	-0.658	-24.648
1981	-2.226	-25.211
1982	-1.915	-25.553
1983	-1.763	-24.626
1984	-2.029	-25.448
1985	-1.891	-24.984
1986	-2.375	-25.423
1987	-1.745	-25.957
1988	-1.647	-25.968
1989	-3.089	-26.857
1990	-2.387	-26.896
1991	-2.626	-27.174
1992	-1.44	-27.304
1993	-2.174	-27.223
1994	-2.535	-26.824
1995	-2.785	-27.855
1996	-4.05	-28.12
1997	-2.785	-28.678
1998	-2.191	-28.363
1999	-2.903	-29.098
[truncated: 48,001 more rows]
