# Supplementary material for: Molecular mechanism of point mutation-induced Monopolar spindle 1 (Mps1/TTK) inhibitor resistance revealed by a comprehensive molecular modeling study
Source: PeerJ. 2019 Jan 21;7:e6299. doi: 10.7717/peerj.6299 (PMC6345219; doi:10.7717/peerj.6299)
Supplement: Data S1 [file peerj-07-6299-s001.zip › RAW data/Figure 10 and Figure S1/(D) C604Y-PCA.csv]

#Frame	Mode1	Mode2
1	19.424	23.018
2	19.459	23.625
3	19.607	22.609
4	19.807	22.435
5	19.71	22.42
6	20.26	22.261
7	19.417	22.803
8	20.069	22.59
9	20.821	23.139
10	20.204	23.877
11	20.268	23.085
12	20.344	23.006
13	20.259	22.675
14	20.447	23.372
15	19.967	22.958
16	20.026	22.161
17	19.173	22.544
18	19.752	23.832
19	19.115	22.843
20	20.276	22.864
21	19.341	22.969
22	19.231	23.883
23	18.746	22.158
24	18.758	21.853
25	19.391	22.234
26	19.479	22.046
27	20.25	22.083
28	19.953	22.055
29	19.46	22.576
30	19.084	22.439
31	17.658	22.821
32	17.829	22.642
33	17.931	23.794
34	18.637	23.899
35	17.953	23.749
36	19.067	22.696
37	17.948	23.49
38	18.183	23.638
39	19.35	22.325
40	19.187	22.994
41	19.39	22.441
42	19.079	22.179
43	19.784	21.692
44	19.848	22.031
45	20.099	23.073
46	20.626	22.584
47	21.708	21.775
48	21.527	21.179
49	21.836	22.148
50	22.452	21.478
51	22.425	20.929
52	22.141	20.131
53	22.779	20.788
54	22.513	21.418
55	21.83	22.649
56	22.211	22.101
57	20.804	21.487
58	21.465	21.958
59	20.671	22.722
60	20.473	21.856
61	21.651	21.22
62	21.517	21.925
63	20.723	21.483
64	20.801	21.136
65	20.574	21.473
66	20.283	22.003
67	20.732	21.67
68	20.736	21.672
69	19.903	23.182
70	19.869	23.19
71	20.349	22.927
72	21.157	22.73
73	21.053	22.657
74	20.819	24.023
75	21.219	24.637
76	20.998	24.993
77	20.853	24.487
78	21.068	24.766
79	20.478	24.023
80	20.009	23.101
81	20.152	22.396
82	19.914	22.061
83	20.372	22.469
84	20.665	21.354
85	19.465	21.295
86	20.207	22.223
87	19.991	22.31
88	19.956	23.849
89	18.603	23.053
90	19.429	22.72
91	19.55	23.017
92	20.107	23.714
93	19.793	22.369
94	19.56	21.819
95	19.898	22.319
96	19.584	23.634
97	20.212	23.783
98	19.972	23.838
99	19.922	24.161
100	19.717	24.062
101	20.033	23.306
102	19.492	23.253
103	20.04	23.292
104	20.245	22.944
105	21.397	23.036
106	21.094	22.733
107	20.952	23.031
108	21.359	23.636
109	21.222	23.598
110	21.192	24.261
111	20.978	23.636
112	22.693	24.334
113	21.165	24.373
114	21.338	24.53
115	21.118	23.638
116	19.929	24.294
117	19.567	23.957
118	19.71	24.037
119	19.729	24.212
120	20.961	23.383
121	21.481	23.705
122	21.027	23.902
123	22.07	22.551
124	21.859	22.974
125	21.541	22.886
126	21.205	23.186
127	20.999	23.132
128	20.553	23.629
129	20.169	24.384
130	19.682	24.023
131	19.434	23.88
132	19.417	23.368
133	19.9	23.267
134	19.105	24.188
135	18.759	23.334
136	19.103	24.009
137	18.968	23.864
138	19.806	23.937
139	20.892	23.606
140	20.288	23.812
141	20.864	22.922
142	19.963	23.753
143	19.588	23.532
144	21.02	23.525
145	20.349	23.315
146	21.026	24.13
147	20.549	23.554
148	20.131	23.96
149	20.343	23.674
150	20.98	23.65
151	20.293	24.029
152	19.541	24.086
153	19.886	24.06
154	20.101	24.219
155	20.067	24.82
156	19.751	24.871
157	20.383	23.924
158	20.512	23.763
159	20.367	24.397
160	21.477	23.031
161	22.018	23.272
162	21.367	23.752
163	21.684	24.754
164	21.491	22.909
165	21.512	22.545
166	20.986	23.178
167	21.872	23.33
168	21.088	23.124
169	21.684	23.176
170	21.697	22.061
171	20.767	22.752
172	21.793	23.069
173	22.378	22.359
174	21.687	22.67
175	21.732	23.094
176	21.725	21.977
177	20.614	23.456
178	20.501	22.619
179	20.878	22.518
180	20.9	22.47
181	21.198	23.591
182	21.35	23.416
183	20.704	24.375
184	21.565	23.559
185	19.964	23.495
186	20.08	23.916
187	20.964	23.46
188	20.122	24.319
189	19.357	23.324
190	19.411	24.014
191	19.067	23.869
192	19.538	24.139
193	18.98	24.473
194	19.919	24.05
195	18.996	24.25
196	18.59	23.596
197	19.592	23.083
198	19.533	23.061
199	18.733	24.178
200	19.722	23.622
201	19.956	23.491
202	20.451	22.35
203	20.198	22.759
204	19.958	23.266
205	20.896	23.426
206	21.603	23.257
207	20.097	23.485
208	20.237	23.048
209	19.433	22.124
210	19.644	23.045
211	20.487	22.47
212	20.964	22.387
213	20.216	23.15
214	19.83	23.533
215	19.369	23.387
216	19.908	23.248
217	19.329	22.728
218	18.484	23.011
219	18.541	22.623
220	19.109	23.173
221	18.218	22.687
222	17.487	22.625
223	16.283	22.975
224	16.312	23.093
225	15.183	23.159
226	16.215	22.565
227	17.148	23.426
228	17.826	23.81
229	16.267	23.925
230	16.741	23.199
231	17.303	24.042
232	16.191	23.938
233	16.893	23.398
234	16.85	23.656
235	17.905	23.074
236	17.211	22.981
237	16.579	22.702
238	16.076	22.795
239	16.833	22.215
240	16.557	22.905
241	17.018	23.515
242	17.036	22.976
243	16.702	23.971
244	17.209	25.224
245	16.907	24.479
246	17.813	23.373
247	17.129	24.166
248	16.579	23.542
249	16.607	24.38
250	16.808	23.525
251	15.551	24.495
252	16.612	23.935
253	15.979	23.247
254	17.554	23.798
255	16.253	23.843
256	16.765	23.81
257	16.432	22.78
258	16.788	22.557
259	16.801	23.08
260	16.807	23.215
261	16.696	23.973
262	15.424	24.241
263	16.762	24.472
264	16.747	23.536
265	16.131	24.265
266	16.736	24.042
267	16.952	24.179
268	17.468	25.004
269	17.551	25.692
270	16.836	25.386
271	16.23	25.188
272	16.015	25.667
273	15.442	25.431
274	15.603	24.598
275	15.406	26.002
276	14.73	25.464
277	14.931	25.225
278	15.041	23.917
279	14.821	23.967
280	15.001	24.386
281	14.737	23.587
282	14.541	23.278
283	15.347	23.413
284	15.917	23.837
285	16.102	23.868
286	16.569	23.285
287	16.426	23.899
288	15.987	23.998
289	15.784	23.05
290	15.419	23.295
291	14.984	23.065
292	14.961	23.059
293	15.166	21.757
294	15.723	22.539
295	15.578	22.396
296	16.366	22.072
297	16.36	22.086
298	16.008	22.913
299	15.359	22.243
300	15	22.758
301	15.731	22.145
302	15.368	21.288
303	14.687	20.16
304	14.535	20.716
305	14.762	22.511
306	15.13	23.119
307	15.005	23.451
308	14.096	23.036
309	13.548	23.375
310	14.522	25.291
311	14.703	25.441
312	13.867	25.161
313	13.834	25.027
314	14.269	24.64
315	14.593	24.004
316	14.218	25.285
317	15.133	24.855
318	15.177	25.047
319	14.945	25.092
320	14.568	24.814
321	14.351	24.179
322	14.269	25.493
323	13.413	24.635
324	13.773	25.802
325	13.247	25.461
326	12.61	25.628
327	13.785	23.456
328	14.442	23.87
329	15.105	23.625
330	14.94	23.409
331	14.869	24.259
332	15.098	23.364
333	15.144	22.353
334	15.054	23.057
335	15.931	23.52
336	15.347	22.806
337	14.396	21.695
338	14.763	23.127
339	15.621	23.229
340	15.724	22.499
341	15.474	22.53
342	15.87	22.668
343	14.936	22.13
344	14.452	22.683
345	13.677	22.661
346	13.968	22.849
347	13.169	22.145
348	13.823	20.797
349	13.021	21.508
350	12.283	21.127
351	12.201	22.281
352	12.832	22.427
353	13.244	21.527
354	13.672	22
355	14.374	22.111
356	13.869	21.857
357	13.884	22.762
358	14.064	22.757
359	14.079	23.071
360	14.119	24.371
361	14.665	23.937
362	15.509	23.503
363	16.166	23.868
364	16.354	23.702
365	16.054	24.041
366	16.562	23.868
367	16.812	23.096
368	16.428	22.512
369	15.082	22.793
370	16.125	22.376
371	15.804	23.322
372	16.541	23.653
373	16.382	24.105
374	15.696	23.734
375	14.488	24.192
376	15.054	23.656
377	14.496	24.375
378	15.058	25.52
379	15.304	24.743
380	14.139	24.683
381	14.72	24.537
382	16.122	23.518
383	16.42	24.235
384	15.004	23.813
385	16.624	23.182
386	15.425	22.888
387	15.763	22.808
388	15.396	22.869
389	16.499	23.978
390	16.028	23.547
391	14.926	22.247
392	15.616	21.656
393	15.386	22.483
394	16.246	22.697
395	16.913	22.289
396	16.172	21.62
397	15.333	22.784
398	15.146	22.597
399	14.783	22.361
400	15.886	23.09
401	15.609	22.824
402	15.055	21.968
403	15.679	22.269
404	15.934	21.724
405	16.925	21.899
406	16.755	21.688
407	15.388	22.183
408	15.943	22.351
409	15.57	21.738
410	15.139	22.112
411	16.001	23.674
412	15.953	22.035
413	15.785	22.995
414	16.882	22.979
415	16.946	23.42
416	16	24.339
417	15.246	25.097
418	15.393	23.997
419	15.641	24.524
420	15.658	24.507
421	15.625	23.5
422	15.395	23.662
423	15.229	22.973
424	15.311	22.949
425	16.119	23.571
426	16.126	24.482
427	16.217	24.66
428	16.061	24.985
429	15.837	25.116
430	16.95	24.705
431	17.616	23.83
432	16.905	24.116
433	16.905	24.156
434	16.967	24.759
435	17.321	25.093
436	16.548	23.904
437	15.65	24.826
438	16.612	23.326
439	16.501	24.478
440	15.546	24.278
441	15.2	24.239
442	15.637	24.281
443	15.491	23.425
444	15.194	23.732
445	15.491	23.093
446	15.721	23.887
447	15.454	23.471
448	16.205	23.71
449	16.988	23.798
450	16.668	23.173
451	15.795	23.146
452	15.166	23.514
453	15.638	23.477
454	15.857	24.104
455	15.009	24.398
456	15.111	23.5
457	14.872	22.796
458	15.097	22.696
459	15.687	21.609
460	14.58	22.598
461	15.649	24.571
462	15.175	24.017
463	14.222	23.564
464	14.931	23.313
465	15.077	23.175
466	14.375	24.379
467	15.473	23.363
468	15.059	22.755
469	14.854	23.17
470	15.241	24.724
471	16.071	24.794
472	16.988	24.015
473	16.606	24.485
474	16.474	24.364
475	16.407	24.503
476	16.196	23.934
477	15.462	22.785
478	16.138	23.65
479	15.698	23.019
480	15.908	21.244
481	15.868	22.202
482	16.22	21.115
483	14.516	22.613
484	14.587	21.153
485	14.095	22.252
486	14.96	21.973
487	15.045	22.49
488	14.913	22.743
489	15.419	23.876
490	14.756	23.26
491	15.867	23.271
492	15.705	23.857
493	15.034	24.608
494	16.826	24.21
495	16.302	24.471
496	16.049	24.492
497	16.055	24.79
498	15.071	24.041
499	15.702	23.597
500	16.263	24.676
501	16.605	23.832
502	16.089	24.254
503	15.489	24.514
504	15.837	23.646
505	15.835	23.727
506	14.942	23.81
507	15.52	23.744
508	15.106	23.165
509	16.259	23.111
510	16.196	23.38
511	16.207	23.361
512	14.882	22.846
513	15.408	21.485
514	14.733	21.241
515	15.128	22.528
516	14.779	22.318
517	14.672	22.703
518	15.404	21.698
519	14.902	21.066
520	15.248	21.573
521	15.635	20.25
522	16.16	20.525
523	16.198	20.522
524	15.229	20.713
525	15.278	20.963
526	14.861	20.846
527	15.166	20.164
528	14.86	20.193
529	14.151	20.827
530	14.884	20.424
531	14.972	20.394
532	14.656	20.301
533	16.38	19.733
534	16.257	20.446
535	15.926	20.402
536	14.869	20.591
537	14.779	21.299
538	15.542	20.577
539	16.188	20.781
540	15.34	20.252
541	14.642	19.967
542	15.166	20.403
543	15.143	20.148
544	15.857	19.938
545	15.496	20.273
546	16.476	19.851
547	16.304	20.145
548	16.155	20.709
549	15.327	21.504
550	15.939	20.571
551	14.982	20.431
552	15.997	21.229
553	15.621	21.513
554	15.916	21.151
555	16.155	21.093
556	15.959	21.506
557	15.981	21.543
558	16.429	21.371
559	15.958	23.423
560	16.055	22.41
561	15.526	22.174
562	16.323	22.252
563	16.75	23.392
564	16.856	22.321
565	16.382	23.234
566	16.285	22.105
567	15.083	22.079
568	15.532	21.996
569	15.221	22.23
570	14.738	22.599
571	14.896	22.905
572	15.368	22.846
573	15.225	22.238
574	14.358	20.401
575	14.814	20.323
576	14.568	20.418
577	13.997	20.654
578	14.346	20.646
579	14.676	20.568
580	14.498	20.871
581	14.115	20.928
582	14.302	20.821
583	14.007	21.173
584	14.331	20.793
585	14.598	20.267
586	15.784	20.856
587	15.109	21.211
588	16.274	21.652
589	16.001	21.571
590	16.187	21.963
591	16.514	21.791
592	16.404	21.337
593	16.019	21.851
594	16.668	22.264
595	16.453	22.1
596	16.622	21.648
597	16.791	21.912
598	15.16	22.123
599	15.334	21.941
600	16.116	22.265
601	16.01	22.265
602	16.451	22.01
603	16.839	21.925
604	17.439	21.975
605	17.484	23.014
606	17.289	23.24
607	17.185	22.729
608	16.27	21.753
609	15.703	21.275
610	15.557	22.555
611	16.198	20.864
612	16.702	21.423
613	16.116	21.059
614	15.815	21.718
615	15.985	21.164
616	16.669	21.784
617	16.436	22.345
618	15.338	21.436
619	16.957	20.961
620	16.457	22.098
621	15.241	20.834
622	15.479	21.546
623	15.595	20.6
624	14.927	20.927
625	15.484	20.824
626	14.468	20.468
627	14.21	20.825
628	13.503	19.148
629	13.777	19.417
630	13.232	19.694
631	14.15	20.129
632	14.306	20.2
633	14.715	19.858
634	14.585	20.135
635	14.784	20.107
636	13.686	20.53
637	14.068	20.24
638	14.2	20.568
639	14.301	19.986
640	14.887	20.271
641	15.667	20.673
642	16.628	21.179
643	16.638	21.604
644	15.946	21.104
645	16.382	21.696
646	16.123	21.159
647	16.431	19.684
648	17.23	19.099
649	16.92	20.153
650	17.421	19.816
651	16.716	20.25
652	16.716	19.632
653	16.634	18.425
654	17.553	19.242
655	18.615	19.912
656	18.849	19.584
657	19.333	20.393
658	19.313	21.791
659	19.216	21.396
660	18.706	22.325
661	19.329	22.579
662	19.404	22.332
663	19.341	22.329
664	20.768	21.181
665	21.742	21.442
666	21.185	21.819
667	20.024	21.469
668	20.819	20.236
669	21.653	20.571
670	21.392	21.117
671	21.079	20.581
672	20.366	19.807
673	20.251	19.479
674	19.57	20.304
675	20.415	19.704
676	20.399	19.399
677	19.415	20.522
678	19.911	20.904
679	19.994	21.131
680	19.096	22.038
681	19.445	21.183
682	19.331	19.911
683	18.756	21.272
684	19.546	21.387
685	19.622	20.136
686	20.615	19.843
687	20.119	20.365
688	20.128	20.877
689	19.377	20.549
690	18.876	20.23
691	18.925	20.962
692	18.625	19.92
693	18.383	20.502
694	18.245	19.918
695	18.441	20.937
696	18.04	20.334
697	18.378	20.424
698	18.845	19.412
699	19.438	19.571
700	19.663	19.898
701	20.04	19.872
702	20.817	19.909
703	20.45	19.206
704	20.67	20.859
705	20.923	21.804
706	21.103	20.212
707	20.91	20.296
708	21.05	20.572
709	20.709	20.063
710	21.833	19.924
711	21.339	20.603
712	21.509	20.01
713	21.334	19.657
714	21.166	20.058
715	22.159	20.674
716	22.127	20.341
717	22.083	20.634
718	21.342	20.776
719	21.132	21.227
720	21.745	21.906
721	22.039	21.095
722	21.95	21.571
723	21.468	22.149
724	21.879	22.014
725	22.636	23.345
726	22.698	23.248
727	21.935	23.426
728	21.67	23.606
729	21.452	22.047
730	21.432	22.739
731	21.501	21.333
732	21.492	21.912
733	21.714	20.891
734	21.067	21.479
735	21.054	21.601
736	20.304	21.825
737	20.8	22.906
738	21.812	24.453
739	22.699	23.861
740	22.616	23.153
741	23.402	22.564
742	22.375	23.472
743	22.739	22.453
744	22.405	22.582
745	21.472	22.973
746	22.898	22.98
747	22.648	23.005
748	21.978	23.961
749	22.706	24.263
750	22.538	23.024
751	22.993	23.513
752	23.384	23.513
753	23.201	24.053
754	24.505	24.456
755	23.552	23.973
756	22.414	22.882
757	21.641	24.003
758	21.885	24.427
759	22.347	24.64
760	22.639	24.193
761	22.738	24.114
762	23.114	23.238
763	23.125	23.302
764	23.841	22.991
765	24.375	23.912
766	22.833	23.834
767	23.889	24.368
768	23.696	24.186
769	23.694	23.923
770	22.904	23.243
771	23.903	23.51
772	24.226	23.944
773	23.676	23.7
774	22.182	23.359
775	22.083	23.558
776	21.81	24.215
777	21.652	25.152
778	21.109	25.06
779	21.278	24.948
780	21.312	25.311
781	21.442	24.949
782	21.752	25.281
783	21.492	25.595
784	21.037	26.138
785	20.952	25.494
786	19.79	25.65
787	20.603	26.466
788	20.975	26.843
789	21.14	27.138
790	21.515	27.361
791	21.351	27.483
792	21.875	27.875
793	22.909	28.553
794	21.935	28.363
795	21.963	27.778
796	21.493	27.628
797	21.694	27.825
798	21.302	26.805
799	22.523	26.587
800	21.911	26.287
801	21.399	26.545
802	21.03	26.84
803	20.027	27.586
804	21.442	27.547
805	22.533	26.828
806	22.748	27.26
807	22.389	26.873
808	22.682	28.343
809	22.479	27.719
810	21.949	27.03
811	21.742	27.373
812	22.191	28.099
813	22.171	27.414
814	20.937	27.567
815	21.453	26.749
816	20.676	27.272
817	21.672	26.197
818	21.436	26.137
819	20.205	25.849
820	20.442	26.048
821	20.959	27.089
822	21.145	27.017
823	22.219	27.087
824	21.082	27.586
825	21.055	27.734
826	19.75	27.73
827	19.429	28.108
828	19.831	28.345
829	19.494	28.021
830	19.805	27.221
831	19.351	26.58
832	19.237	26.787
833	18.757	26.745
834	18.813	27.439
835	19.097	27.034
836	18.878	27.528
837	20.396	28.44
838	20.012	28.269
839	19.89	28.482
840	19.003	29.751
841	18.966	29.44
842	18.916	28.983
843	19.188	29.02
844	19.347	28.84
845	19.018	27.915
846	18.475	27.759
847	19.84	28.95
848	19.89	28.728
849	19.255	27.745
850	19.177	27.759
851	19.057	26.916
852	19.78	27.058
853	19.926	27.362
854	19.43	28.072
855	20.354	28.398
856	19.889	28.965
857	19.665	27.377
858	20.46	27.903
859	20.058	27.495
860	20.151	28.196
861	19.318	28.001
862	19.108	27.449
863	19.028	27.058
864	19.095	26.52
865	19.44	27.092
866	20.247	27.116
867	19.986	27.18
868	19.019	26.842
869	18.975	25.877
870	20.118	26.486
871	19.972	26.285
872	20.668	27.022
873	20.72	26.217
874	19.691	26.571
875	20.342	26.37
876	20.162	26.663
877	21.07	27.054
878	21.906	26.999
879	20.963	25.79
880	21.314	25.674
881	21.824	25.658
882	21.274	25.141
883	21.846	26.128
884	22.402	26.787
885	21.193	26.695
886	21.472	26.828
887	21.045	25.187
888	19.554	25.605
889	20.367	26.841
890	20.528	26.521
891	20.767	26.782
892	20.381	26.707
893	19.801	26.7
894	19.427	26.714
895	19.541	27.964
896	19.511	27.905
897	20.698	28.507
898	20.351	28.772
899	20.347	28.486
900	20.176	27.415
901	20.537	27.353
902	20.015	26.123
903	19.943	26.295
904	21.164	26.822
905	21.224	26.9
906	22.387	26.237
907	21.913	26.852
908	21.297	27.5
909	20.899	27.003
910	20.896	26.405
911	21.218	26.291
912	21.365	26.42
913	20.703	26.318
914	20.268	25.398
915	20.709	26.31
916	19.206	26.016
917	18.721	26.138
918	17.494	26.344
919	18.925	26.436
920	19.17	27.661
921	17.853	27.249
922	18.398	27.32
923	18.261	26.75
924	19.284	27.018
925	18.616	26.34
926	19.454	26.416
927	18.74	26.952
928	19.087	27.255
929	19.231	26.887
930	19.867	26.799
931	19.921	26.064
932	19.467	26.08
933	20.23	26.379
934	19.607	27.507
935	19.552	27.393
936	19.024	27.3
937	19.789	27.823
938	19.96	27.438
939	20.408	26.901
940	19.824	26.791
941	20.009	25.876
942	19.036	26.013
943	19.502	26.165
944	20.418	25.8
945	20.373	24.969
946	19.63	26.805
947	20.026	25.858
948	19.825	25.345
949	19.871	24.952
950	19.185	25.246
951	20.112	24.529
952	20.567	24.348
953	20.194	25.823
954	20.222	24.922
955	20.161	24.028
956	20.47	24.806
957	20.158	24.599
958	19.801	24.539
959	20.946	23.684
960	20.894	23.944
961	21.048	23.756
962	21.335	23.638
963	21.812	24.085
964	21.287	23.367
965	21.828	24.587
966	21.58	25.521
967	21.588	24.56
968	21.601	24.394
969	21.085	24.619
970	21	25.155
971	21.06	25.455
972	21.017	24.887
973	20.963	24.942
974	21.506	25.497
975	21.991	24.697
976	22.277	25.583
977	21.939	24.936
978	22.606	25.226
979	22.223	25.517
980	21.723	24.61
981	22.512	25.455
982	22.35	25.215
983	22.146	24.626
984	22.521	24.257
985	22.948	23.993
986	23.072	24.32
987	22.876	25.543
988	21.997	24.935
989	22.227	25.847
990	21.677	25.097
991	20.417	24.798
992	20.708	24.796
993	21.462	24.473
994	22.042	24.486
995	21.528	25.591
996	20.823	26.694
997	21.97	26.27
998	21.114	25.807
999	20.541	26.367
1000	20.377	26.111
1001	20.81	26.075
1002	21.486	27.305
1003	21.915	27.405
1004	20.686	26.886
1005	21.539	26.209
1006	19.999	25.954
1007	21.236	26.311
1008	21.079	26.675
1009	20.147	25.479
1010	20.206	26.193
1011	21.195	24.446
1012	20.842	24.288
1013	21.114	24.813
1014	20.819	24.42
1015	21.125	25.354
1016	20.959	25.425
1017	21.482	24.645
1018	21.78	24.561
1019	21.781	24.743
1020	21.95	26.437
1021	21.167	26.618
1022	21.017	26.651
1023	20.956	26.211
1024	20.512	26.391
1025	19.612	25.802
1026	19.488	26.294
1027	20.121	26.055
1028	19.818	25.59
1029	20.373	27.119
1030	20.483	25.686
1031	19.962	26.294
1032	20.389	26.582
1033	19.632	26.966
1034	20.204	26.043
1035	19.519	25.705
1036	20.464	25.546
1037	20.829	25.322
1038	21.218	24.821
1039	20.796	24.909
1040	19.353	25.848
1041	20.534	26.01
1042	20.553	25.79
1043	19.888	25.399
1044	20.359	25.053
1045	20.602	24.676
1046	20.293	23.767
1047	19.86	23.945
1048	18.235	25.02
1049	18.384	23.633
1050	19.547	23.499
1051	19.901	23.734
1052	19.526	23.667
1053	20.703	23.282
1054	19.834	23.804
1055	19.396	24.274
1056	20.069	24.196
1057	20.03	24.659
1058	19.906	23.497
1059	19.064	22.56
1060	19.803	22.666
1061	20.958	22.324
1062	19.985	22.121
1063	21.033	24.067
1064	20.993	24.108
1065	21.329	24.483
1066	20.542	24.247
1067	20.686	24.143
1068	19.433	24.171
1069	19.508	25.193
1070	20.898	23.684
1071	20.289	23.922
1072	20.827	24.308
1073	21.114	24.546
1074	21.284	23.591
1075	21.398	23.652
1076	22.139	23.007
1077	22.812	22.908
1078	22.979	23.474
1079	22.919	24.149
1080	22.811	24.467
1081	23.226	24.822
1082	22.225	25.81
1083	22.189	24.972
1084	21.1	25.85
1085	20.069	26.389
1086	21.141	26.385
1087	20.948	26.609
1088	20.721	26.951
1089	21.104	26.98
1090	19.647	26.278
1091	19.029	26.683
1092	20.401	24.438
1093	19.664	24.928
1094	18.892	25.305
1095	19.225	24.837
1096	19.177	24.641
1097	18.935	25.749
1098	18.607	25.903
1099	18.426	26.462
1100	18.77	26.937
1101	18.442	26.172
1102	19.499	26.249
1103	19.242	26.353
1104	19.02	26.637
1105	19.324	26.4
1106	19.601	27.017
1107	18.924	27.507
1108	18.76	26.638
1109	19.053	27.613
1110	19.27	28.176
1111	18.175	27.981
1112	17.993	28.183
1113	18.19	28.276
1114	18.146	29.181
1115	18.562	29.056
1116	18.857	28.705
1117	18.296	28.883
1118	18.307	28.903
1119	18.749	27.834
1120	17.886	28.641
1121	18.09	28.532
1122	17.821	27.742
1123	17.764	27.634
1124	17.843	27.349
1125	18.354	27.108
1126	18.07	27.483
1127	18.024	27.824
1128	17.714	26.604
1129	18.162	26.895
1130	18.032	26.419
1131	17.713	26.225
1132	18.225	27.029
1133	18.07	27.318
1134	18.62	27.298
1135	18.152	26.099
1136	19.09	27.454
1137	18.731	28.088
1138	19.61	27.566
1139	18.529	28.034
1140	18.874	28.047
1141	17.776	28.874
1142	18.31	29.445
1143	17.774	29.684
1144	19.219	28.988
1145	19.526	27.599
1146	20.699	27.726
1147	20.142	28.223
1148	19.978	28.927
1149	20.657	28.224
1150	19.713	28.695
1151	20.349	28.568
1152	20.045	28.838
1153	20.175	27.803
1154	18.832	28.201
1155	18.895	28.832
1156	19.261	29.32
1157	18.726	28.634
1158	19.893	27.516
1159	19.168	27.676
1160	19.415	28.4
1161	19.084	28.348
1162	18.955	28.612
1163	19.264	28.088
1164	19.323	28.133
1165	19.805	27.638
1166	20.247	27.019
1167	19.36	27.219
1168	19.183	27.572
1169	18.88	28.173
1170	19.766	27.757
1171	19.349	28.17
1172	19.101	28.147
1173	19.043	29.84
1174	20.261	29.994
1175	21.103	29.994
1176	19.496	29.886
1177	19.905	29.592
1178	19.781	29.417
1179	19.499	28.689
1180	18.955	27.194
1181	18.794	27.247
1182	18.097	27.405
1183	18.291	27.124
1184	17.598	27.172
1185	17.608	27.234
1186	17.72	27.308
1187	18.896	26.224
1188	18.47	26.746
1189	18.746	26.169
1190	19.778	26.992
1191	18.968	26.394
1192	19.116	26.146
1193	19.284	26.62
1194	20.539	26.511
1195	20.316	25.612
1196	20.166	26.636
1197	19.437	26.903
1198	19.305	26.409
1199	20.072	26.31
1200	19.599	27.089
1201	19.435	27.398
1202	19.677	28.003
1203	19.157	27.563
1204	19.057	26.783
1205	19.844	25.977
1206	20.035	26.343
1207	19.559	26.433
1208	20.27	26.018
1209	20.605	25.432
1210	20.375	24.953
1211	20.536	26.611
1212	20.455	25.958
1213	20.213	26.538
1214	19.71	26.143
1215	19.444	25.515
1216	18.901	25.158
1217	20.012	25.513
1218	20.415	25.335
1219	19.569	25.576
1220	20.476	25.27
1221	19.192	26.388
1222	18.932	24.849
1223	20.494	24.707
1224	19.96	24.583
1225	20.928	23.329
1226	21.657	23.777
1227	22.067	24.365
1228	22.612	24.33
1229	22.598	24.4
1230	21.92	24.107
1231	21.395	24.309
1232	21.206	24.642
1233	21.919	23.838
1234	21.474	24.016
1235	21.705	24.061
1236	21.744	23.71
1237	21.606	24.743
1238	22.72	24.548
1239	22.122	23.825
1240	22.085	25.022
1241	20.938	24.634
1242	21.836	24.557
1243	21.588	24.516
1244	21.363	23.406
1245	20.226	23.448
1246	20.297	23.666
1247	20.236	23.718
1248	19.988	23.778
1249	21.249	23.611
1250	21.262	23.334
1251	20.213	22.846
1252	18.776	23.867
1253	20.386	23.15
1254	19.856	23.722
1255	20.247	23.908
1256	20.416	24.289
1257	19.759	24.498
1258	19.798	25.446
1259	19.518	25.435
1260	20.528	25.536
1261	19.959	25.78
1262	19.708	26.088
1263	19.802	24.836
1264	19.609	23.893
1265	20.097	25.168
1266	19.813	25.153
1267	20.06	25.146
1268	19.439	24.679
1269	19.405	24.587
1270	19.415	24.873
1271	19.558	25.786
1272	19.31	25.612
1273	20.002	26.56
1274	20.808	26.789
1275	20.819	26.157
1276	19.705	25.869
1277	20.236	26.467
1278	20.031	26.244
1279	19.617	26.312
1280	19.121	25.088
1281	19.449	25.22
1282	18.347	24.845
1283	19.048	25.072
1284	19.239	25.255
1285	19.164	25.458
1286	18.899	25.515
1287	18.969	26.309
1288	19.201	25.512
1289	19.131	25.127
1290	19.972	24.732
1291	19.859	24.979
1292	20.556	24.104
1293	20.317	24.923
1294	20.705	24.558
1295	20.394	24.383
1296	20.404	24.28
1297	19.88	24.52
1298	19.646	24.272
1299	20.311	24.679
1300	20.311	24.41
1301	19.953	25.738
1302	18.879	25.054
1303	19.47	25.057
1304	19.26	24.615
1305	18.536	24.248
1306	19.02	24.531
1307	18.653	24.788
1308	18.11	24.941
1309	18.944	24.391
1310	18.641	23.998
1311	19.042	24.296
1312	17.809	24.617
1313	17.78	23.903
1314	17.746	24.52
1315	17.578	23.09
1316	17.772	24.668
1317	17.209	26.07
1318	17.599	24.985
1319	17.034	24.4
1320	17	25.626
1321	17.29	24.009
1322	18.113	23.511
1323	17.931	23.22
1324	18.662	24.084
1325	18.455	23.971
1326	17.048	24.294
1327	16.528	24.365
1328	17.508	24.999
1329	17.209	24.98
1330	17.106	24.7
1331	17.679	25.915
1332	17.547	26.347
1333	17.023	26.217
1334	17.639	26.691
1335	17.566	27.696
1336	17.532	27.839
1337	18.257	27.255
1338	18.586	27.249
1339	18.932	26.59
1340	17.693	27.482
1341	18.005	27.163
1342	19.037	27.499
1343	19.383	27.385
1344	19.769	27.643
1345	18.751	27.71
1346	19.508	27.981
1347	20.238	27.565
1348	20.181	27.596
1349	19.827	26.909
1350	18.864	26.068
1351	19.186	25.827
1352	18.35	26.328
1353	19.407	26.175
1354	18.726	27.626
1355	19.013	28.495
1356	18.67	28.023
1357	19.435	27.949
1358	19.03	27.297
1359	19.565	28.533
1360	18.984	27.517
1361	19.665	28.72
1362	18.79	28.05
1363	18.3	27.455
1364	18.542	28.086
1365	18.141	27.374
1366	18.835	26.618
1367	18.805	27.929
1368	19.114	27.794
1369	19.371	27.056
1370	19.354	26.323
1371	19.982	26.301
1372	18.963	27.077
1373	19.959	27.297
1374	21.425	27.051
1375	19.888	25.777
1376	19.547	26.939
1377	20.641	27.176
1378	20.966	26.143
1379	21.042	26.478
1380	20.704	25.539
1381	21.055	25.333
1382	21.384	25.997
1383	19.698	25.9
1384	19.807	26.462
1385	19.629	26.125
1386	20.154	25.849
1387	20.065	24.77
1388	19.752	24.835
1389	19.618	24.518
1390	20.225	24.081
1391	20.514	23.047
1392	21.318	23.486
1393	21.114	23.627
1394	21.584	22.918
1395	20.668	22.735
1396	19.937	23.22
1397	20.751	22.963
1398	21.015	22.419
1399	21.638	24.354
1400	20.951	23.99
1401	20.941	23.479
1402	20.726	23.855
1403	20.807	24.479
1404	21.123	23.67
1405	21.645	23.469
1406	20.497	23.237
1407	21.108	23.751
1408	21.454	24.137
1409	21.312	24.803
1410	20.981	24.029
1411	21.09	24.191
1412	20.713	24.366
1413	19.465	25.448
1414	19.613	25.94
1415	20.23	25.145
1416	20.16	24.888
1417	19.842	24.649
1418	20.749	24.922
1419	19.747	24.23
1420	19.612	23.131
1421	19.412	23.494
1422	20.487	24.44
1423	20.294	23.31
1424	19.32	22.286
1425	20.146	23.485
1426	19.397	25.485
1427	19.773	25.013
1428	19.134	25.352
1429	19.108	25.318
1430	18.222	26.03
1431	17.532	25.974
1432	17.588	26.052
1433	17.172	26.404
1434	17.054	25.391
1435	17.186	25.972
1436	17.515	25.734
1437	17.733	26.208
1438	18.179	25.562
1439	18.079	25.346
1440	17.695	25.425
1441	17.441	25.958
1442	18.239	25.329
1443	17.787	25.289
1444	18.497	24.646
1445	18.758	24.861
1446	18.385	25.298
1447	17.961	25.359
1448	17.997	24.904
1449	18.402	25.622
1450	18.195	26.189
1451	18.49	25.845
1452	17.295	25.277
1453	17.491	25.407
1454	17.604	24.394
1455	17.44	25.892
1456	17.863	25.455
1457	17.507	25.55
1458	16.852	26.652
1459	16.492	26.119
1460	17.007	26.459
1461	17.725	25.69
1462	17.451	25.902
1463	17.783	25.89
1464	18.812	26.851
1465	18.603	26.191
1466	18.11	25.714
1467	17.615	25.083
1468	17.83	26.019
1469	17.449	26.861
1470	18.195	28.017
1471	16.886	26.685
1472	16.245	26.593
1473	17.511	25.511
1474	17.9	25.843
1475	18.713	26.329
1476	19.277	26.377
1477	19.055	25.532
1478	18.615	25.924
1479	19.081	24.468
1480	18.474	24.594
1481	18.723	24.402
1482	18.886	24.901
1483	18.723	25.078
1484	19.065	25.026
1485	19.066	24.856
1486	19.472	24.858
1487	19.469	25.87
1488	19.713	26.502
1489	19.77	25.124
1490	19.254	25.46
1491	19.095	25.476
1492	19.744	26.234
1493	19.753	26.249
1494	19.551	26.509
1495	19.605	25.716
1496	18.81	26.743
1497	19.372	26.883
1498	18.595	25.988
1499	19.986	26.571
1500	19.941	26.11
1501	19.864	26.516
1502	20.708	26.272
1503	20.455	25.588
1504	20.74	25.732
1505	20.252	25.25
1506	20.833	25.354
1507	19.054	25.546
1508	19.706	25.851
1509	19.883	26.164
1510	20.552	25.867
1511	20.07	26.162
1512	19.348	25.676
1513	19.233	24.947
1514	19.709	25.645
1515	18.91	24.884
1516	18.982	24.914
1517	18.563	23.789
1518	18.182	24.073
1519	19.397	23.292
1520	19.635	24.725
1521	19.652	24.26
1522	21.01	23.563
1523	20.135	24.811
1524	20.015	24.794
1525	20.478	25.484
1526	19.709	25.376
1527	18.937	25.84
1528	18.321	26.035
1529	19.177	25.651
1530	18.388	24.777
1531	18.865	24.258
1532	19.515	25.31
1533	19.259	24.871
1534	18.257	24.829
1535	18.579	24.978
1536	18.326	23.971
1537	18.542	23.546
1538	18.045	23.47
1539	19.029	23.516
1540	19.254	22.888
1541	18.653	23.349
1542	17.622	22.48
1543	17.423	22.154
1544	17.725	21.355
1545	16.561	22.761
1546	16.202	23.283
1547	15.832	22.748
1548	16.768	21.944
1549	16.472	22.227
1550	16.546	21.367
1551	16.458	21.786
1552	16.948	21.123
1553	16.398	20.603
1554	17.213	21.243
1555	17.446	21.902
1556	17.821	21.773
1557	17.284	22.043
1558	16.773	22.047
1559	17.927	22.369
1560	16.988	22.122
1561	17.702	22.033
1562	18.07	21.952
1563	18.186	22.033
1564	17.657	22.937
1565	18.43	22.275
1566	17.3	22.34
1567	18.189	22.782
1568	18.07	23.102
1569	18.659	23.342
1570	17.994	24.104
1571	18.458	24.496
1572	18.966	23.09
1573	18.433	23.677
1574	18.999	23.004
1575	18.462	22.547
1576	18.402	23.55
1577	19.645	23.74
1578	19.41	22.327
1579	18.414	23.684
1580	19.73	22.296
1581	19.217	23.442
1582	19.044	22.726
1583	19.867	23.614
1584	19.63	24.458
1585	20.081	24.383
1586	19.341	24.211
1587	20.415	23.377
1588	19.543	23.061
1589	19.43	23.219
1590	19.688	23.62
1591	19.597	23.782
1592	18.914	24.532
1593	19.576	24.231
1594	19.414	24.162
1595	19.845	23.35
1596	20.522	23.933
1597	20.628	23.46
1598	20.028	23.578
1599	20.985	23.353
1600	21.758	23.434
1601	21.301	22.817
1602	21.24	22.126
1603	21.676	23.206
1604	21.383	22.708
1605	21.729	22.723
1606	21.81	22.395
1607	22.254	22.5
1608	21.656	23.24
1609	22.679	22.703
1610	21.937	22.571
1611	21.291	22.342
1612	21.27	21.768
1613	20.071	21.226
1614	20.176	20.922
1615	20.22	21.083
1616	19.748	21.279
1617	19.995	21.914
1618	20.23	22.352
1619	20.07	22.464
1620	19.364	22.42
1621	19.468	22.623
1622	19.723	22.509
1623	20.097	22.004
1624	19.019	21.741
1625	18.853	21.742
1626	18.902	21.25
1627	18.706	22.268
1628	19.744	21.268
1629	19.111	20.5
1630	18.556	21.165
1631	18.489	20.897
1632	18.574	21.021
1633	18.515	21.581
1634	18.719	22.649
1635	19.354	23.171
1636	19.122	22.726
1637	18.842	23.541
1638	19.27	22.991
1639	18.551	23.421
1640	18.492	23.01
1641	18.457	22.999
1642	18.936	22.781
1643	18.834	22.319
1644	18.942	21.696
1645	18.578	21.466
1646	18.276	21.137
1647	17.861	20.701
1648	18.354	20.216
1649	19.71	20.367
1650	18.198	19.957
1651	18.171	19.947
1652	18.282	20.315
1653	17.273	20.868
1654	17.519	21.065
1655	16.711	20.405
1656	16.63	20.283
1657	16.325	20.516
1658	17.213	20.025
1659	18.154	20.473
1660	17.424	20.08
1661	18.238	20.365
1662	18.645	19.784
1663	17.783	21.16
1664	19.086	19.954
1665	18.534	19.725
1666	19.691	21.119
1667	19.415	20.194
1668	18.638	20.023
1669	19.369	20.368
1670	18.639	21.503
1671	17.983	21.633
1672	18.131	21.303
1673	17.702	21.279
1674	17.957	21.726
1675	18.339	23.244
1676	19.093	22.602
1677	18.421	23.258
1678	18.28	24.035
1679	19.565	23.616
1680	18.99	22.192
1681	18.504	23.466
1682	18.814	23.391
1683	17.994	23.571
1684	18.52	23.741
1685	18.529	23.384
1686	17.853	23.098
1687	18.724	24.479
1688	17.6	23.548
1689	17.552	22.3
1690	17.403	22.487
1691	17.14	23.584
1692	17.81	23.367
1693	17.941	22.904
1694	18.488	21.824
1695	16.811	22.409
1696	16.905	23.254
1697	17.331	22.668
1698	17.223	23.559
1699	17.845	23.731
1700	17.196	24.882
1701	18.158	25.187
1702	18.275	25.21
1703	17.591	24.49
1704	17.44	24.202
1705	16.955	24.305
1706	17.185	25.382
1707	17.124	25.288
1708	16.302	25.962
1709	16.011	26.036
1710	16.805	26.338
1711	18.372	25.431
1712	18.769	25.685
1713	18.698	25.524
1714	18.093	24.566
1715	19.155	25.142
1716	19.354	25.16
1717	19.864	25.956
1718	18.679	25.954
1719	18.285	25.545
1720	18.628	24.95
1721	18.51	24.634
1722	17.904	23.751
1723	17.344	24.029
1724	19.303	23.658
1725	18.788	24.006
1726	18.138	23.814
1727	18.787	24.313
1728	18.939	23.395
1729	18.47	24.345
1730	18.099	23.525
1731	17.922	24.162
1732	17.734	23.906
1733	17.545	24.064
1734	17.613	24.459
1735	18.099	23.876
1736	18.12	24.044
1737	18.305	24.232
1738	17.621	24.077
1739	17.47	23.734
1740	17.117	24.614
1741	17.205	24.772
1742	16.541	24.69
1743	15.98	22.941
1744	16.51	23.575
1745	16.667	22.596
1746	16.282	23.026
1747	16.165	22.834
1748	14.868	23.391
1749	15.822	24.825
1750	16.087	24.836
1751	15.744	25.636
1752	15.911	25.509
1753	16.577	25.516
1754	15.749	26.271
1755	15.654	26.765
1756	15.874	27.455
1757	16.825	25.818
1758	17.007	25.798
1759	16.357	26.048
1760	15.701	28.041
1761	15.742	27.422
1762	16.307	25.969
1763	16.731	26.935
1764	16.096	26.892
1765	17.732	26.281
1766	17.966	25.788
1767	17.696	26.023
1768	17.675	26.907
1769	17.488	26.617
1770	17.502	25.812
1771	18.457	25.341
1772	18.252	26.67
1773	18.969	25.86
1774	18.158	26.284
1775	18.754	26.661
1776	19.454	26.678
1777	18.924	27.025
1778	19.507	27.345
1779	19.055	26.322
1780	18.876	26.38
1781	18.706	25.126
1782	19.135	25.165
1783	19.231	24.297
1784	18.921	24.271
1785	18.854	23.787
1786	20.479	24.051
1787	20.635	23.806
1788	21.042	23.594
1789	20.935	23.698
1790	20.584	23.683
1791	20.627	25.316
1792	21.336	25.256
1793	21.615	24.003
1794	20.411	24.38
1795	20.455	23.807
1796	20.342	24.222
1797	20.187	23.62
1798	19.55	23.857
1799	18.87	23.544
1800	17.811	23.154
1801	17.526	22.936
1802	18.56	22.998
1803	17.788	22.599
1804	17.787	22.832
1805	18.357	22.539
1806	17.402	22.459
1807	17.661	22.767
1808	18.475	23.614
1809	17.611	24.811
1810	17.098	23.317
1811	17.221	24.249
1812	17.162	23.365
1813	17.746	23.25
1814	19.113	23.154
1815	17.854	23.117
1816	18.075	22.716
1817	19.241	23.115
1818	19.125	22.452
1819	18.838	21.814
1820	19.185	22.291
1821	19.305	22.667
1822	20.389	22.487
1823	19.471	22.575
1824	19.643	22.856
1825	19.372	22.258
1826	19.93	22.413
1827	20.708	22.228
1828	19.259	23.034
1829	19.635	22.527
1830	18.513	22.032
1831	18.487	21.975
1832	18.284	22.017
1833	17.726	22.199
1834	17.75	23.648
1835	17.941	23.637
1836	17.902	23.862
1837	17.94	24.88
1838	18.012	24.176
1839	16.946	24.086
1840	16.882	24.956
1841	17.023	24.572
1842	17.279	24.167
1843	16.634	24.247
1844	15.727	24.862
1845	15.686	24.822
1846	15.409	24.64
1847	15.494	25.26
1848	15.863	24.227
1849	16.627	24.766
1850	16.889	24.921
1851	17.103	24.935
1852	17.602	25.229
1853	16.552	25.677
1854	17.03	25.063
1855	16.03	25.306
1856	15.884	23.822
1857	15.426	23.47
1858	14.705	22.601
1859	14.569	23.029
1860	15.191	23.758
1861	15.669	23.307
1862	15.527	23.047
1863	15.667	23.643
1864	15.445	23.432
1865	16.325	23.259
1866	15.26	23.22
1867	15.377	23.057
1868	15.325	23.822
1869	15.178	23.1
1870	15.356	22.045
1871	14.916	22.461
1872	14.876	22.605
1873	15.158	23.686
1874	15.466	23.529
1875	15.185	23.815
1876	16.292	23.357
1877	15.777	23.525
1878	15.854	23.952
1879	15.386	24.012
1880	14.565	24.887
1881	13.476	25.218
1882	13.585	25
1883	14.139	24.331
1884	13.869	23.764
1885	14.023	23.866
1886	13.548	23.79
1887	14.24	24.69
1888	13.818	25.502
1889	12.737	25.179
1890	13.372	24.818
1891	13.682	24.663
1892	13.637	24.786
1893	13.149	25.235
1894	13.705	25.207
1895	14.004	24.137
1896	13.797	23.9
1897	12.986	24.211
1898	14.07	23.585
1899	14.07	24.569
1900	13.687	23.828
1901	13.339	23.175
1902	13.196	24.308
1903	13.676	23.475
1904	14.065	23.592
1905	13.852	23.157
1906	14.011	23.116
1907	14.998	22.333
1908	14.755	23.052
1909	14.627	22.899
1910	14.597	23.651
1911	15.072	24.379
1912	15.251	24.056
1913	14.603	24.363
1914	13.632	24.631
1915	14.201	23.363
1916	14.708	24.251
1917	14.37	24.702
1918	14.638	24.28
1919	14.193	24.809
1920	14.326	24.448
1921	14.792	25.594
1922	15.301	26.58
1923	14.937	26.059
1924	16.089	25.094
1925	14.978	25.665
1926	15.646	25.806
1927	15.487	25.172
1928	14.699	24.32
1929	15.242	23.542
1930	14.882	24.108
1931	14.361	24.685
1932	13.706	24.587
1933	12.909	25.88
1934	13.234	26.044
1935	13.51	25.985
1936	11.903	25.649
1937	13.216	25.163
1938	14.059	25.63
1939	13.67	25.909
1940	14.869	27.458
1941	13.645	27.166
1942	13.021	25.635
1943	14.05	26.338
1944	14.128	27.195
1945	14.122	26.307
1946	13.839	25.84
1947	14.348	27.683
1948	14.576	27.414
1949	15.428	26.783
1950	15.478	26.751
1951	14.898	26.794
1952	15.31	26.967
1953	15.498	26.385
1954	15.445	26.911
1955	15.201	26.611
1956	15.532	26.632
1957	16.899	27.019
1958	16.726	26.665
1959	15.902	26.52
1960	14.745	26.109
1961	15.623	25.904
1962	14.768	24.98
1963	15.521	24.434
1964	14.971	25.716
1965	16.136	25.204
1966	15.683	25.219
1967	14.699	24.772
1968	15.318	25.748
1969	16.018	26.091
1970	15.141	25.665
1971	14.768	24.626
1972	15.385	25.218
1973	15.644	25.678
1974	15.42	25.503
1975	14.576	25.481
1976	13.883	24.254
1977	13.887	25.407
1978	14.516	25.164
1979	15.193	24.835
1980	14.97	24.594
1981	15.964	24.038
1982	16.045	24.496
1983	15.874	24.64
1984	14.693	24.204
1985	14.601	22.853
1986	15.121	23.531
1987	15.855	24.078
1988	15.411	23.785
1989	16.035	23.135
1990	15.575	23.46
1991	15.541	23.663
1992	15.016	24.065
1993	14.944	23.953
1994	14.118	23.335
1995	14.486	23.902
1996	15.708	23.441
1997	15.569	23.895
1998	16.397	24.374
1999	16.272	22.635
[truncated: 49,001 more rows]
