# Supplementary material for: Molecular mechanism of point mutation-induced Monopolar spindle 1 (Mps1/TTK) inhibitor resistance revealed by a comprehensive molecular modeling study
Source: PeerJ. 2019 Jan 21;7:e6299. doi: 10.7717/peerj.6299 (PMC6345219; doi:10.7717/peerj.6299)
Supplement: Data S1 [file peerj-07-6299-s001.zip › RAW data/Figure 10 and Figure S1/(E) S611R-PCA.csv]

#Frame	Mode1	Mode2
1	-21.965	12.306
2	-21.99	13.073
3	-21.44	12.497
4	-21.146	12.976
5	-22.157	13.294
6	-21.096	13.324
7	-21.271	14.074
8	-20.575	14.065
9	-21.087	13.452
10	-21.377	13.553
11	-21.032	12.31
12	-20.414	12.435
13	-20.313	11.784
14	-20.612	12.568
15	-20.809	12.074
16	-21.669	12.329
17	-21.374	11.792
18	-20.43	12.225
19	-20.874	13.087
20	-22.021	11.804
21	-21.946	12.627
22	-23.04	12.669
23	-22.234	12.942
24	-21.575	14.004
25	-21.151	14.077
26	-20.972	14.337
27	-21.014	12.997
28	-20.176	12.738
29	-20.372	13.057
30	-19.404	13.386
31	-19.837	12.967
32	-19.791	12.137
33	-20.204	11.762
34	-19.583	11.467
35	-19.536	11.024
36	-20.109	11.278
37	-19.987	11.473
38	-20.576	10.956
39	-20.96	11.673
40	-20.655	11.778
41	-21.418	11.578
42	-21.931	10.766
43	-20.241	11.727
44	-20.698	11.792
45	-19.835	11.901
46	-19.988	11.69
47	-19.282	11.705
48	-18.931	12.333
49	-18.843	12.522
50	-18.356	11.904
51	-19.761	11.748
52	-18.874	12.529
53	-18.583	12.641
54	-18.117	13.857
55	-19.552	12.237
56	-19.274	12.42
57	-18.813	12.794
58	-19.305	12.41
59	-20.473	12.82
60	-20.771	12.343
61	-19.505	11.557
62	-19.002	11.054
63	-17.772	11.034
64	-17.557	12.808
65	-16.893	10.649
66	-16.949	10.958
67	-17.154	11.143
68	-16.052	11.587
69	-15.51	11.378
70	-15.862	11.127
71	-16.074	12.092
72	-15.318	12.341
73	-15.768	11.945
74	-16.39	10.292
75	-15.574	11.412
76	-15.846	9.967
77	-17.082	10.513
78	-16.509	10.256
79	-16.252	11.809
80	-16.859	12.253
81	-16.155	12.558
82	-17.193	11.834
83	-17.827	11.993
84	-17.882	10.74
85	-16.993	11.059
86	-17.833	9.964
87	-17.195	10.434
88	-16.251	10.677
89	-15.978	9.895
90	-16.753	10.124
91	-16.795	9.957
92	-17.157	9.597
93	-16.858	10.139
94	-18.275	10.574
95	-18.319	9.396
96	-18.289	9.383
97	-18.121	10.059
98	-18.217	9.84
99	-17.064	11.114
100	-17.304	10.532
101	-18.751	10.241
102	-18.605	11.091
103	-18.457	10.426
104	-18.851	9.867
105	-17.991	10.171
106	-17.867	10.839
107	-18.72	11.012
108	-18.216	10.852
109	-18.406	10.611
110	-17.95	10.917
111	-17.698	10.64
112	-17.895	10.051
113	-17.694	9.722
114	-17.542	9.617
115	-18.078	10.002
116	-18.284	9.722
117	-18.533	9.645
118	-18.1	9.183
119	-18.594	7.922
120	-18.301	8.436
121	-18.725	8.976
122	-18.623	8.229
123	-18.08	9.178
124	-17.972	8.135
125	-18.239	8.715
126	-18.873	8.744
127	-19.128	9.343
128	-19.054	9.856
129	-18.95	10.262
130	-18.554	11.066
131	-19.037	9.301
132	-19.254	9.885
133	-19.426	9.768
134	-19.079	9.496
135	-20.051	9.252
136	-19.737	8.786
137	-19.306	9.62
138	-19.549	9.654
139	-19.858	10.253
140	-20.041	10.27
141	-18.21	10.636
142	-18.407	11.417
143	-18.93	11.069
144	-19.916	10.666
145	-20.152	9.812
146	-20.414	10.891
147	-20.449	9.93
148	-20.068	10.444
149	-20.466	10.544
150	-19.756	10.047
151	-20.455	10.603
152	-19.29	10.672
153	-19.27	10.327
154	-19.899	10.992
155	-20.599	10.706
156	-19.705	10.22
157	-20.796	9.674
158	-21.099	9.557
159	-20.597	9.603
160	-21.076	9.816
161	-21.217	10.268
162	-21.601	10.926
163	-21.433	11.154
164	-22.12	11.812
165	-21.563	10.686
166	-21.701	10.224
167	-22.308	11.211
168	-21.605	11.151
169	-21.893	11.403
170	-21.592	11.411
171	-20.948	12.314
172	-20.951	12.707
173	-21.432	12.136
174	-21.166	11.603
175	-21.566	11.709
176	-21.282	12.026
177	-20.369	12.364
178	-19.384	12.581
179	-18.517	12.339
180	-18.885	12.467
181	-18.854	12.365
182	-18.443	11.932
183	-18.372	12.122
184	-18.049	11.468
185	-17.123	10.606
186	-17.733	11.091
187	-18.737	11.44
188	-18.262	13.032
189	-17.5	11.694
190	-17.579	12.834
191	-17.965	13.088
192	-19.153	13.474
193	-18.447	12.86
194	-18.665	12.746
195	-18.639	11.764
196	-19.073	12.752
197	-19.989	11.692
198	-19.857	12.254
199	-20.094	11.409
200	-20.003	11.808
201	-19.617	11.52
202	-19.431	12.488
203	-18.901	13.262
204	-20.535	13.229
205	-20.258	11.24
206	-19.98	12.373
207	-19.676	12.619
208	-20.048	11.935
209	-20.27	11.848
210	-20.66	12.405
211	-21.421	13.152
212	-20.31	12.36
213	-20.818	13.139
214	-20.94	12.097
215	-21.743	11.754
216	-22.706	11.73
217	-22.152	11.837
218	-22.071	12.674
219	-22.365	13.006
220	-22.77	13.013
221	-22.589	13.082
222	-22.224	12.149
223	-22.728	11.874
224	-22.068	12.528
225	-23.07	12.169
226	-22.633	12.334
227	-24.099	12.097
228	-23.008	11.984
229	-24.18	12.217
230	-24	12.638
231	-23.901	13.475
232	-23.801	13.933
233	-23.9	13.777
234	-23.732	13.386
235	-24.654	13.794
236	-25.144	12.095
237	-23.991	12.435
238	-24.402	13.925
239	-24.267	13.393
240	-23.985	13.221
241	-24.761	12.961
242	-24.151	12.456
243	-24.088	13.53
244	-23.677	14.045
245	-24.095	12.623
246	-24.26	12.538
247	-23.915	12.575
248	-24.37	11.022
249	-24.972	11.558
250	-25.069	12.159
251	-24.433	10.902
252	-25.009	10.96
253	-24.893	10.222
254	-25.578	10.394
255	-25.67	11.525
256	-25.304	11.445
257	-25.783	10.961
258	-25.112	11.778
259	-25.485	12.283
260	-25.046	12.147
261	-24.861	11.891
262	-25.156	12.282
263	-25.545	12.679
264	-25.647	13.593
265	-25.344	13.691
266	-24.325	14.434
267	-24.604	15.125
268	-24.337	15.371
269	-24.325	14.218
270	-23.662	13.519
271	-23.967	14.096
272	-25.26	13.539
273	-22.864	13.921
274	-24.371	13.267
275	-24.227	12.999
276	-24.305	12.994
277	-24.238	12.442
278	-24.709	13.164
279	-24.346	12.783
280	-24.054	12.732
281	-24.946	13.342
282	-25.759	14.177
283	-26.239	12.909
284	-25.98	12.739
285	-25.842	12.667
286	-25.682	13.038
287	-26.63	11.483
288	-27.242	12.077
289	-26.039	11.19
290	-26.811	10.576
291	-26.044	11.357
292	-25.217	10.32
293	-25.171	11.539
294	-25.819	12.414
295	-25.025	12.971
296	-24.283	12.801
297	-24.774	12.403
298	-24.832	13.248
299	-25.133	12.21
300	-25.122	12.821
301	-25.157	12.185
302	-24.768	13.56
303	-23.471	12.32
304	-23.078	11.407
305	-23.712	11.826
306	-24.457	12.169
307	-24.518	12.002
308	-24.271	11.508
309	-24.841	12.685
310	-24.38	13.525
311	-23.746	13.573
312	-23.906	12.896
313	-23.034	12.59
314	-22.638	13.296
315	-22.803	13.266
316	-22.713	11.921
317	-22.181	10.948
318	-23.069	11.261
319	-22.379	10.723
320	-23.127	10.602
321	-22.834	10.583
322	-23.541	12.895
323	-24.059	11.686
324	-23.83	11.417
325	-25.399	11.779
326	-25.044	12.773
327	-25.315	12.323
328	-24.957	11.112
329	-25.46	11.4
330	-25.624	11.126
331	-25.714	11.32
332	-25.754	12.129
333	-25.745	12.626
334	-25.956	13.288
335	-25.586	13.255
336	-24.862	12.996
337	-24.151	13.026
338	-23.352	14.118
339	-23.361	13.126
340	-24.247	13.122
341	-25.111	12.405
342	-24.46	12.781
343	-23.851	12.37
344	-23.294	13.52
345	-23.549	13.144
346	-23.232	13.234
347	-23.122	13.452
348	-22.838	11.954
349	-22.87	12.098
350	-23.449	11.545
351	-23.09	12.089
352	-23.15	12.416
353	-22.878	12.557
354	-22.942	12.493
355	-22.563	12.653
356	-22.96	13.168
357	-22.717	12.855
358	-21.707	13.851
359	-22.091	12.689
360	-21.195	12.73
361	-21.435	13.306
362	-22.349	14.368
363	-22.406	13.687
364	-22.848	12.731
365	-23.588	13.489
366	-23.491	13.644
367	-22.662	13.659
368	-22.01	14.99
369	-21.793	14.431
370	-21.218	14.134
371	-20.584	13.606
372	-20.802	13.77
373	-20.569	14.025
374	-20.496	14.314
375	-20.07	14.512
376	-20.766	14.964
377	-20.872	13.834
378	-20.092	14.707
379	-21.156	14.977
380	-21.793	14.294
381	-21.874	13.906
382	-21.916	14.803
383	-22.008	14.187
384	-22.369	13.966
385	-21.646	15.045
386	-20.783	14.821
387	-21.187	14.154
388	-20.787	15.042
389	-20.11	14.263
390	-20.053	14.795
391	-20.944	13.426
392	-21.049	14.2
393	-21.524	13.721
394	-21.233	13.486
395	-21.456	13.574
396	-21.914	13.838
397	-21.141	15.022
398	-21.736	14.096
399	-22.129	13.532
400	-20.501	14.731
401	-20.997	14.646
402	-21.691	13.89
403	-21.034	13.957
404	-20.707	13.465
405	-21.547	14.541
406	-21.237	13.354
407	-20.232	13.787
408	-21.077	13.182
409	-20.994	12.204
410	-20.903	12.41
411	-21.038	12.632
412	-20.648	12.027
413	-19.883	12.663
414	-19.675	12.841
415	-20.143	13.61
416	-20.673	12.996
417	-21.05	13.76
418	-20.547	14.148
419	-20.892	14.611
420	-21.225	14.437
421	-21.255	14.242
422	-22.141	14.063
423	-21.984	14.366
424	-23.274	14.301
425	-22.982	13.751
426	-22.723	14.213
427	-22.933	14.057
428	-23.827	13.267
429	-24.219	13.686
430	-24.477	12.832
431	-24.089	12.356
432	-23.643	11.451
433	-22.997	11.525
434	-23.103	11.56
435	-23.614	12.1
436	-23.728	12.023
437	-23.147	12.655
438	-23.241	12.432
439	-22.942	12.798
440	-22.642	12.145
441	-21.863	13.129
442	-21.235	13.668
443	-21.935	13.506
444	-22.019	13.846
445	-21.719	14.393
446	-21.853	13.61
447	-22.92	14.549
448	-23.021	13.346
449	-23.016	13.959
450	-23.241	13.439
451	-22.753	14.349
452	-23.01	12.553
453	-22.811	13.72
454	-22.166	14.444
455	-22.451	14.015
456	-22.689	13.159
457	-21.973	13.268
458	-22.419	13.288
459	-22.9	12.826
460	-22.958	12.454
461	-22.988	12.697
462	-23.143	12.189
463	-24.052	12.426
464	-24.49	12.866
465	-25.336	12.279
466	-25.035	11.948
467	-25.107	12.023
468	-25.517	11.659
469	-25.704	11.935
470	-26.368	12.227
471	-26.352	11.767
472	-25.92	12.277
473	-25.711	11.792
474	-26.432	12.609
475	-26.843	13.706
476	-26.849	12.358
477	-27.481	13.323
478	-26.408	13.232
479	-26.734	12.879
480	-25.964	12.565
481	-24.95	13.667
482	-24.558	14.246
483	-25.025	13.719
484	-24.257	13.696
485	-24.879	13.365
486	-24.889	12.661
487	-24.578	13.459
488	-23.679	13.735
489	-23.211	14.859
490	-23.065	13.783
491	-23.732	13.995
492	-24.103	13.97
493	-25.229	12.324
494	-24.776	12.603
495	-24.579	12.252
496	-23.383	13.523
497	-23.971	13.652
498	-23.474	12.467
499	-23.515	12.905
500	-23.421	13.823
501	-23.036	12.323
502	-22.581	12.298
503	-22.833	11.894
504	-21.934	12.841
505	-23.043	11.661
506	-22.697	12.811
507	-22.226	12.555
508	-22.877	11.976
509	-22.175	12.211
510	-21.767	13.695
511	-21.62	13.443
512	-22.187	13.773
513	-21.689	14.46
514	-22.899	14.131
515	-23.1	13.439
516	-23.288	13.38
517	-22.38	12.773
518	-22.827	12.467
519	-22.028	12.65
520	-21.707	13.046
521	-22.349	12.462
522	-21.114	13.067
523	-21.329	11.99
524	-21.98	10.702
525	-22.082	10.915
526	-22.025	10.225
527	-22.026	9.714
528	-21.756	10.265
529	-21.214	11.218
530	-22.192	11.947
531	-21.517	11.373
532	-21.104	10.735
533	-21.665	10.354
534	-21.445	11.478
535	-21.723	11.167
536	-21.973	10.202
537	-20.963	11.953
538	-21.153	11.597
539	-20.753	11.257
540	-21.101	10.471
541	-20.823	11.079
542	-20.538	12.507
543	-20.98	12.538
544	-20.693	12.55
545	-21.147	13.508
546	-21.32	13.335
547	-21.156	13.634
548	-19.63	13.774
549	-19.169	12.513
550	-19.25	12.384
551	-19.079	12.223
552	-19.194	12.465
553	-18.876	11.625
554	-19.488	12.653
555	-18.532	12.011
556	-19.277	11.943
557	-18.965	12.61
558	-19.418	11.912
559	-20.197	11.646
560	-20.439	11.53
561	-21.139	12.801
562	-21.16	13.074
563	-20.782	14.079
564	-19.01	13.336
565	-20.428	12.574
566	-19.22	13.075
567	-18.493	12.562
568	-18.922	13.822
569	-20.157	14.34
570	-18.774	13.154
571	-19.194	12.699
572	-17.388	13.051
573	-17.567	13.243
574	-17.61	13.135
575	-18.276	13.236
576	-18.372	13.815
577	-19.153	13.36
578	-18.343	12.896
579	-18.775	13.135
580	-18.355	12.084
581	-18.916	11.287
582	-19.089	11.089
583	-19.294	11.458
584	-19.305	11.254
585	-19.751	11.438
586	-19.74	11.129
587	-20.004	11.476
588	-20.34	11.464
589	-20.225	10.679
590	-21.125	10.921
591	-20.358	10.037
592	-21.165	9.755
593	-20.743	10.033
594	-21.07	9.894
595	-21.374	10.826
596	-20.398	10.082
597	-20.449	10.366
598	-20.439	10.937
599	-20.336	11.377
600	-20.4	11.314
601	-19.916	12.243
602	-19.075	12.615
603	-18.969	12.475
604	-19.855	11.826
605	-19.812	11.538
606	-19.306	11.787
607	-19.031	12.004
608	-18.942	11.025
609	-19.691	11.339
610	-18.738	11.288
611	-19.173	10.579
612	-19.574	10.685
613	-19.966	9.509
614	-19.773	9.147
615	-19.466	9.535
616	-19.529	10.509
617	-20.002	9.861
618	-19.079	9.954
619	-19.996	10.356
620	-20.162	11.826
621	-19.598	11.922
622	-20.412	9.976
623	-20.667	9.079
624	-20.095	9.281
625	-19.72	9.528
626	-18.848	9.809
627	-19.898	9.658
628	-19.597	9.846
629	-18.732	10.546
630	-19.104	10.79
631	-19.148	12.379
632	-18.827	12.735
633	-18.714	11.648
634	-18.497	11.296
635	-19.255	11.574
636	-18.173	10.952
637	-18.528	10.411
638	-17.879	11.41
639	-18.35	10.461
640	-19.249	10.876
641	-20.307	10.962
642	-19.015	10.847
643	-19.269	11.782
644	-18.261	13.239
645	-19.112	12.521
646	-19.317	12.918
647	-19.27	13.018
648	-19.848	13.283
649	-19.77	12.498
650	-18.759	13.301
651	-18.504	13.156
652	-18.89	13.733
653	-19.474	12.835
654	-19.748	12.186
655	-19.641	11.519
656	-19.338	12.461
657	-20.259	13.298
658	-19.806	12.781
659	-19.437	13.527
660	-19.15	12.984
661	-19.643	13.323
662	-20.504	13.341
663	-19.857	13.89
664	-19.917	14.778
665	-20.262	15.003
666	-19.989	14.279
667	-19.921	14.735
668	-18.858	14.217
669	-19.637	14.971
670	-18.694	14.295
671	-18.705	14.169
672	-17.841	14.479
673	-18.047	13.649
674	-17.979	13.341
675	-16.876	13.648
676	-17.666	14.087
677	-17.083	14.483
678	-17.968	14.495
679	-17.493	13.625
680	-18.625	14.81
681	-17.597	14.759
682	-17.426	13.566
683	-18.363	15.218
684	-18.666	15.412
685	-18.73	14.659
686	-19.341	15.072
687	-19.655	14.838
688	-18.656	14.985
689	-19.096	15.379
690	-19.188	14.681
691	-18.832	14.759
692	-18.515	14.717
693	-19.685	14.1
694	-19.145	13.908
695	-18.452	13.036
696	-19.198	13.185
697	-19.031	13.529
698	-19.591	13.105
699	-19.991	12.379
700	-21.584	11.841
701	-20.272	12.067
702	-20.827	12.173
703	-21.157	11.758
704	-21.105	11.413
705	-20.646	12.765
706	-20.191	13.153
707	-20.001	13.369
708	-20.398	13.51
709	-20.187	14.47
710	-20.469	13.617
711	-21.067	13.6
712	-21.332	13.004
713	-20.819	13.194
714	-20.569	13.531
715	-19.532	12.736
716	-19.864	12.471
717	-19.986	12.45
718	-20.451	12.06
719	-20.072	12.668
720	-19.034	13.806
721	-19.625	14.15
722	-18.963	13.228
723	-18.709	14.613
724	-19.604	15.56
725	-19.766	14.121
726	-19.063	14.536
727	-18.557	14.775
728	-18.919	13.542
729	-19.851	12.878
730	-19.408	11.818
731	-19.72	11.671
732	-19.323	12.378
733	-20.221	11.46
734	-20.445	11.184
735	-20.506	11.933
736	-20.758	11.948
737	-21.178	10.706
738	-21.413	11.716
739	-21.416	11.803
740	-21.054	12.208
741	-22.353	10.616
742	-21.24	11.064
743	-21.209	11.407
744	-20.159	12.323
745	-20.658	12.012
746	-20.198	11.643
747	-20.05	11.564
748	-19.853	10.061
749	-20.24	9.264
750	-20.004	9.473
751	-18.463	9.689
752	-19.39	9.434
753	-19.505	11.016
754	-20.052	11.779
755	-18.607	10.835
756	-18.341	11.486
757	-18.695	11.28
758	-18.45	11.5
759	-18.127	11.953
760	-16.675	12.374
761	-17.481	12.395
762	-17.652	11.928
763	-17.332	11.699
764	-16.786	12.277
765	-17.102	12.277
766	-17.637	12.333
767	-17.38	12.023
768	-17.529	11.886
769	-17.025	11.972
770	-17.448	12.596
771	-17.378	12.676
772	-17.38	12.802
773	-15.88	12.34
774	-16.513	13.55
775	-16.846	12.366
776	-17.022	13.1
777	-15.843	14.028
778	-16.19	12.554
779	-16.366	12.989
780	-16.375	13.107
781	-16.692	14.252
782	-15.762	13.066
783	-16.513	13.233
784	-16.662	14.036
785	-17.123	13.781
786	-18.016	12.486
787	-17.548	12.48
788	-18.108	11.029
789	-17.657	11.31
790	-16.846	12.034
791	-16.515	11.215
792	-17.152	11.004
793	-16.977	11.944
794	-16.969	11.139
795	-15.927	11.695
796	-15.985	11.183
797	-16.201	11.568
798	-16.954	12.114
799	-17.075	13.497
800	-15.867	13.04
801	-16.922	12.282
802	-16.596	12.041
803	-16.409	13.344
804	-17.263	11.726
805	-16.093	11.813
806	-17.198	11.779
807	-16.293	12.059
808	-15.81	13.02
809	-16.496	13.986
810	-16.447	12.852
811	-15.896	12.65
812	-16.116	13.27
813	-16.466	12.855
814	-17.54	12.491
815	-16.539	12.111
816	-17.004	12.196
817	-17.419	10.953
818	-16.617	11.372
819	-17.143	11.202
820	-17.041	11.64
821	-16.326	12.189
822	-17.297	11.463
823	-17.434	11.843
824	-18.253	12.222
825	-18.124	12.305
826	-18.214	11.598
827	-18.994	11.961
828	-18.344	11.988
829	-19.226	11.787
830	-18.497	12.812
831	-18.608	12.611
832	-18.603	12.927
833	-19.291	12.488
834	-19.246	11.636
835	-19.407	12.157
836	-19.07	12.233
837	-19.471	12.149
838	-19.028	11.921
839	-19.002	12.135
840	-19.526	12.228
841	-18.997	12.438
842	-19.194	12.283
843	-20.289	11.437
844	-20.213	11.399
845	-20.499	10.815
846	-20.547	11.135
847	-19.768	10.193
848	-19.562	10.394
849	-18.77	11.665
850	-18.244	11.396
851	-17.682	10.67
852	-18.734	9.706
853	-17.994	11.235
854	-17.451	10.171
855	-17.693	11.052
856	-17.79	10.81
857	-17.958	10.498
858	-17.769	10.8
859	-17.665	11.235
860	-17.738	11.239
861	-19.596	10.539
862	-20.26	10.547
863	-19.748	11.628
864	-18.98	11.078
865	-18.259	10.539
866	-18.506	10.481
867	-18.861	11.138
868	-18.328	10.636
869	-18.384	10.434
870	-18.685	11.32
871	-18.322	11.75
872	-17.951	11.644
873	-18.84	10.547
874	-19.351	10.789
875	-20.767	9.188
876	-21.109	9.708
877	-20.192	9.424
878	-21.202	10.67
879	-20.145	9.419
880	-19.841	9.454
881	-19.647	9.822
882	-21.358	10.432
883	-21.007	11.675
884	-20.48	11.113
885	-21.001	10.993
886	-20.908	10.972
887	-21.367	10.801
888	-20.831	10.098
889	-20.654	11.038
890	-20.421	11.938
891	-19.624	11.46
892	-18.726	11.859
893	-18.653	11.76
894	-19.042	12.975
895	-17.583	13.597
896	-17.926	14.03
897	-16.887	13.309
898	-17.426	13.895
899	-17.141	14.555
900	-17.974	13.426
901	-17.918	14.687
902	-17.547	13.893
903	-16.222	14.162
904	-17.112	13.327
905	-17.393	12.386
906	-16.763	13.197
907	-17.738	12.03
908	-18.523	11.551
909	-17.834	12.225
910	-17.443	11.035
911	-17.494	11.067
912	-16.764	11.951
913	-17.139	11.261
914	-17.007	12.191
915	-16.937	11.562
916	-17.66	11.801
917	-17.125	11.653
918	-17.124	12.487
919	-17.164	13.01
920	-16.757	13.753
921	-15.975	13.762
922	-15.275	12.707
923	-16.001	13.849
924	-16.084	13.857
925	-15.41	13.126
926	-16.044	13.014
927	-15.955	13.499
928	-15.217	13.324
929	-14.426	13.791
930	-15.188	14.595
931	-14.096	13.027
932	-14.721	14.008
933	-14.489	13.452
934	-14.121	14.077
935	-15.109	14.959
936	-14.65	15.221
937	-14.312	14.364
938	-15.259	14.51
939	-14.73	13.766
940	-15.377	14.105
941	-15.102	13.453
942	-15.75	12.464
943	-15.799	12.558
944	-15.327	13.134
945	-14.935	14.627
946	-15.742	14.885
947	-15.929	14.127
948	-15.75	14.498
949	-15.728	14.352
950	-16.023	13.998
951	-16.386	13.773
952	-16.843	14.646
953	-17.137	14.917
954	-15.36	15.481
955	-15.782	15.286
956	-16.258	15.437
957	-16.688	15.361
958	-16.584	16.482
959	-16.346	16.479
960	-15.983	15.623
961	-15.413	15.133
962	-15.225	16.329
963	-14.547	15.965
964	-14.254	15.643
965	-13.531	15.491
966	-13.891	16.465
967	-15.495	16.39
968	-15.699	16.834
969	-15.47	15.891
970	-15.535	15.69
971	-15.985	14.411
972	-15.554	14.037
973	-16.178	14.464
974	-15.218	13.578
975	-16.334	14.526
976	-16.191	14.487
977	-16.255	13.042
978	-16.238	13.604
979	-16.137	13.671
980	-16.693	12.266
981	-16.485	12.949
982	-16.832	12.878
983	-18.048	12.694
984	-19.009	12.163
985	-19.221	12.143
986	-18.254	12.745
987	-18.051	14.104
988	-18.878	12.748
989	-18.745	13.387
990	-18.155	14.711
991	-18.193	14.208
992	-17.005	14.523
993	-17.213	14.457
994	-17.82	15.041
995	-18.006	14.538
996	-17.57	15.461
997	-17.96	14.378
998	-18.137	15.651
999	-18.254	15.335
1000	-17.769	15.221
1001	-17.586	14.29
1002	-17.296	14.641
1003	-17.652	14.387
1004	-17.678	14.469
1005	-16.465	15.315
1006	-17.419	15.101
1007	-17.36	15.342
1008	-18.163	15.2
1009	-17.25	15.422
1010	-17.198	14.985
1011	-18.038	14.758
1012	-17.244	14.458
1013	-16.981	14.405
1014	-16.591	14.964
1015	-17.052	15.085
1016	-16.098	14.778
1017	-16.507	14.289
1018	-15.951	16.177
1019	-15.113	16.172
1020	-14.793	14.995
1021	-15.582	15.631
1022	-15.823	15.388
1023	-15.978	15.02
1024	-15.768	14.552
1025	-15.464	15.984
1026	-15.46	15.485
1027	-16.131	15.702
1028	-14.399	15.606
1029	-14.681	16.218
1030	-13.992	16.449
1031	-14.84	16.393
1032	-16.046	16.496
1033	-15.153	14.684
1034	-16.068	15.188
1035	-15.795	16.097
1036	-15.547	17.495
1037	-14.554	15.595
1038	-15.42	13.342
1039	-15.454	13.145
1040	-16.005	13.108
1041	-17.035	12.667
1042	-17.669	12.313
1043	-17.652	12.142
1044	-16.712	12.075
1045	-17.187	11.656
1046	-17.592	11.867
1047	-16.834	10.385
1048	-17.829	11.594
1049	-17.401	11.479
1050	-16.82	10.754
1051	-16.556	10.286
1052	-16.5	11.052
1053	-15.545	11.203
1054	-14.813	11.139
1055	-14.981	11.192
1056	-14.801	10.67
1057	-15.345	10.052
1058	-15.251	11.457
1059	-14.973	10.483
1060	-15.57	10.033
1061	-15.178	9.339
1062	-15.676	9.613
1063	-15.293	9.992
1064	-15.412	9.389
1065	-16.869	8.624
1066	-16.644	8.802
1067	-17.228	9.382
1068	-16.38	10.166
1069	-16.697	11.093
1070	-17.567	10.754
1071	-17.83	10.334
1072	-17.958	11.093
1073	-19.222	10.45
1074	-17.974	9.827
1075	-18	9.357
1076	-17.344	9.891
1077	-18.035	10.181
1078	-18.059	9.186
1079	-18.281	10.435
1080	-19.01	10.355
1081	-18.685	11.614
1082	-17.489	10.611
1083	-17.75	9.831
1084	-17.443	9.947
1085	-19.227	9.707
1086	-19.986	10.741
1087	-19.915	9.349
1088	-20.071	8.014
1089	-19.822	8.124
1090	-18.734	9.289
1091	-17.82	10.259
1092	-18.323	10.958
1093	-18.457	9.666
1094	-18.013	9.401
1095	-17.074	10.124
1096	-16.689	11.168
1097	-16.771	10.963
1098	-16.095	10.266
1099	-15.714	9.572
1100	-16.022	9.209
1101	-16.882	8.91
1102	-17.396	9.014
1103	-16.911	8.978
1104	-16.993	10.456
1105	-16.01	9.97
1106	-16.478	10.505
1107	-15.961	10.642
1108	-15.388	11.626
1109	-15.526	10.572
1110	-15.147	11.618
1111	-15.359	11.163
1112	-15.969	10.867
1113	-15.598	10.018
1114	-16.158	11.009
1115	-16.384	8.94
1116	-16.698	8.08
1117	-17.564	8.273
1118	-17.935	8.214
1119	-18.251	7.154
1120	-19.049	7.519
1121	-18.714	7.812
1122	-18.988	8.807
1123	-19.054	7.384
1124	-18.312	8.775
1125	-17.789	8.256
1126	-17.358	9.582
1127	-17.357	10.118
1128	-18.391	9.216
1129	-18.657	9.348
1130	-17.986	8.803
1131	-18.06	8.419
1132	-17.417	8.364
1133	-16.469	8.181
1134	-17.346	8.561
1135	-17.308	9.067
1136	-17.866	9.095
1137	-17.63	9.092
1138	-18.769	8.017
1139	-19.183	7.217
1140	-19.486	7.918
1141	-18.442	7.282
1142	-19.459	6.994
1143	-19.209	8.164
1144	-19.935	7.739
1145	-19.875	8.326
1146	-20.583	7.335
1147	-20.072	8.174
1148	-20.429	8.142
1149	-19.457	8.13
1150	-18.974	7.553
1151	-18.915	7.859
1152	-18.272	9.021
1153	-18.126	8.595
1154	-17.656	9.306
1155	-17.29	9.804
1156	-18.381	9.118
1157	-18.446	9.894
1158	-18.996	10.178
1159	-18.946	8.768
1160	-19.263	8.278
1161	-18.068	7.96
1162	-18.593	8.769
1163	-18.357	9.037
1164	-18.378	9.933
1165	-18.162	9.614
1166	-17.062	10.14
1167	-17.086	11.039
1168	-17.205	10.92
1169	-16.908	10.413
1170	-17.197	9.747
1171	-17.21	10.166
1172	-16.948	10.245
1173	-17.105	11.689
1174	-16.629	10.958
1175	-15.586	10.245
1176	-16.107	9.783
1177	-16.239	10.002
1178	-14.998	10.02
1179	-16.199	10.185
1180	-15.699	9.606
1181	-16.061	9.519
1182	-16.208	8.57
1183	-15.228	9.594
1184	-14.095	9.71
1185	-14.571	9.491
1186	-14.966	10.352
1187	-15.583	10.93
1188	-15.629	11.5
1189	-15.693	12.367
1190	-15.896	12.426
1191	-15.488	10.372
1192	-15.612	11.013
1193	-15.927	10.886
1194	-16.125	10.944
1195	-15.267	11.009
1196	-15.827	10.342
1197	-15.197	10.308
1198	-15.087	10.589
1199	-16.098	11.592
1200	-15.044	10.888
1201	-14.238	11.033
1202	-14.507	11.286
1203	-15.624	11.191
1204	-16.145	10.664
1205	-16.754	10.522
1206	-16.058	10.343
1207	-16.009	10.323
1208	-16.9	9.878
1209	-16.667	10.179
1210	-15.898	9.853
1211	-14.855	10.398
1212	-14.87	10.658
1213	-15.363	11.317
1214	-15.195	11.884
1215	-15.826	10.601
1216	-16.829	10.882
1217	-17.229	10.308
1218	-17.205	9.235
1219	-17.541	9.767
1220	-17.692	9.127
1221	-17.514	9.135
1222	-17.419	9.532
1223	-17.227	8.508
1224	-17.486	8.23
1225	-17.367	8.975
1226	-17.782	9.361
1227	-17.071	8.973
1228	-17.194	8.879
1229	-16.631	8.463
1230	-17.278	7.744
1231	-16.542	8.808
1232	-16.356	9.341
1233	-15.799	8.695
1234	-15.642	9.435
1235	-15.756	9.019
1236	-16.24	9.185
1237	-17.34	9.891
1238	-17.852	9.623
1239	-16.917	11.051
1240	-18.234	11.423
1241	-18.776	10.343
1242	-17.89	11.276
1243	-18.401	11.384
1244	-18.645	10.381
1245	-18.751	10.552
1246	-18.066	10.465
1247	-17.75	10.673
1248	-18.738	10.505
1249	-18.133	10.129
1250	-18.251	9.862
1251	-17.981	10.446
1252	-18.449	10.159
1253	-18.298	10.07
1254	-17.928	10.297
1255	-17.988	10.245
1256	-18.278	11.147
1257	-17.876	10.395
1258	-17.978	11.695
1259	-18.079	10.451
1260	-18.215	10.917
1261	-17.856	11.258
1262	-17.598	11.967
1263	-16.653	10.12
1264	-16.813	11.142
1265	-17.13	11.073
1266	-15.971	10.841
1267	-15.823	10.581
1268	-16.52	10.184
1269	-16.989	10.629
1270	-15.884	10.858
1271	-17.201	10.513
1272	-17.314	10.575
1273	-16.379	10.512
1274	-16.055	10.026
1275	-16.154	10.174
1276	-16.006	9.256
1277	-16.119	9.497
1278	-16.652	10.058
1279	-16.508	9.782
1280	-15.685	9.425
1281	-16.451	9.666
1282	-17.654	9.102
1283	-16.262	9.733
1284	-17.615	9.617
1285	-17.46	9.478
1286	-16.556	9.277
1287	-18.065	9.256
1288	-18.872	8.718
1289	-17.947	9.724
1290	-19.09	10.042
1291	-19.391	9.365
1292	-19.663	10.155
1293	-19.81	10.566
1294	-19.692	10.709
1295	-18.466	9.237
1296	-16.96	10.191
1297	-18.183	9.727
1298	-17.667	10.793
1299	-17.216	10.047
1300	-17.595	9.387
1301	-17.369	9.372
1302	-17.589	8.837
1303	-17.367	9.344
1304	-16.27	10.563
1305	-17.503	10.287
1306	-18.023	10.963
1307	-18.465	10.016
1308	-18.665	11.013
1309	-17.239	11.807
1310	-17.386	11.983
1311	-17.566	11.265
1312	-16.973	11.416
1313	-16.497	10.043
1314	-16.887	9.793
1315	-17.306	8.816
1316	-17.629	9.778
1317	-17.223	9.207
1318	-17.157	8.901
1319	-17.445	9.983
1320	-16.991	10.292
1321	-16.926	10.207
1322	-17.169	10.434
1323	-17.268	11.368
1324	-18.731	10.237
1325	-18.737	10.232
1326	-17.747	11.257
1327	-17.48	11.36
1328	-16.718	11.273
1329	-17.392	10.77
1330	-17.336	9.552
1331	-17.003	10.566
1332	-16.91	9.306
1333	-17.068	9.999
1334	-15.941	9.568
1335	-16.295	9.245
1336	-15.768	9.975
1337	-15.256	9.386
1338	-15.875	9.905
1339	-15.552	8.999
1340	-16.593	9.479
1341	-16.824	9.529
1342	-16.622	9.682
1343	-16.449	8.71
1344	-16.328	8.74
1345	-16.276	8.57
1346	-16.998	7.96
1347	-17.08	8.475
1348	-16.677	8.218
1349	-17.746	7.758
1350	-17.947	8.272
1351	-18.049	8.971
1352	-17.871	9.259
1353	-18.044	8.526
1354	-16.919	8.011
1355	-17.523	8.589
1356	-17.428	8.422
1357	-17.511	8.894
1358	-18.389	8.54
1359	-17.26	8.626
1360	-17.364	8.509
1361	-16.975	8.264
1362	-18.484	7.521
1363	-18.591	6.977
1364	-19.817	6.763
1365	-20.313	7.08
1366	-20.345	6.932
1367	-19.215	7.6
1368	-18.007	7.245
1369	-19.564	7.356
1370	-18.487	8.483
1371	-17.722	9.316
1372	-18.436	8.582
1373	-17.064	6.61
1374	-18.259	7.435
1375	-17.516	8.633
1376	-18.452	7.626
1377	-18.2	8.483
1378	-18.193	8.454
1379	-18.823	8.049
1380	-19.704	8.035
1381	-19.88	7.484
1382	-20.396	7.288
1383	-19.942	7.775
1384	-20.671	6.272
1385	-19.996	7.244
1386	-19.946	7.54
1387	-19.836	5.501
1388	-19.587	6.085
1389	-18.982	6.628
1390	-19.12	5.55
1391	-19.438	6.946
1392	-18.366	7.242
1393	-18.957	6.676
1394	-19.543	6.483
1395	-19.618	5.444
1396	-19.664	5.279
1397	-19.507	5.919
1398	-19.054	5.17
1399	-18.728	6.535
1400	-19.804	6.627
1401	-19.611	6.772
1402	-20.45	7.825
1403	-20.368	8.406
1404	-20.957	8.315
1405	-20.676	8.962
1406	-20.609	8.203
1407	-21.285	7.882
1408	-21.515	6.942
1409	-21.797	7.874
1410	-21.621	8.434
1411	-21.705	7.015
1412	-20.957	7.31
1413	-21.412	8.911
1414	-21.067	7.943
1415	-21.27	8.23
1416	-21.115	9.241
1417	-21.479	9.301
1418	-22.72	8.809
1419	-22.31	9.004
1420	-21.855	10.05
1421	-21.814	10.136
1422	-21.029	10.289
1423	-21.36	11.031
1424	-21.395	10.403
1425	-20.844	11.365
1426	-20.746	11.531
1427	-20.489	11.973
1428	-19.865	11.85
1429	-18.993	11.949
1430	-19.146	11.665
1431	-19.332	11.86
1432	-19.441	10.524
1433	-19.156	10.75
1434	-18.943	12.178
1435	-19.071	11.042
1436	-19.369	10.148
1437	-19.598	10.492
1438	-20.708	11.428
1439	-20.081	11.738
1440	-19.742	11.183
1441	-20.211	11.995
1442	-20.283	11.96
1443	-20.757	11.051
1444	-20.549	12.141
1445	-19.914	12.265
1446	-20.342	11.42
1447	-19.729	11.474
1448	-19.504	12.02
1449	-20.477	10.431
1450	-20.605	10.658
1451	-19.641	10.821
1452	-20.688	11.684
1453	-19.387	12.494
1454	-19.38	12.772
1455	-19.827	12.577
1456	-19.082	12.756
1457	-19.343	12.158
1458	-18.809	12.771
1459	-18.468	11.662
1460	-18.769	12.589
1461	-18.456	13.074
1462	-18.98	12.039
1463	-19.624	13.168
1464	-20.14	13.087
1465	-20.297	13.534
1466	-20.615	12.76
1467	-20.346	12.13
1468	-21.016	11.638
1469	-21.204	12.243
1470	-21.131	12.601
1471	-21.024	12.497
1472	-21.283	12.682
1473	-20.352	14.183
1474	-20.449	13.695
1475	-20.12	13.636
1476	-20.729	13.493
1477	-20.318	13.501
1478	-21.393	13.596
1479	-19.946	13.748
1480	-21.31	11.892
1481	-20.685	12.743
1482	-21.111	13.684
1483	-20.143	13.733
1484	-20.048	12.881
1485	-19.686	12.413
1486	-19.943	11.751
1487	-20.106	12.895
1488	-19.653	11.745
1489	-20.495	12.126
1490	-21.224	11.678
1491	-20.711	11.983
1492	-21.233	11.08
1493	-20.8	11.377
1494	-20.347	10.72
1495	-21.275	10.158
1496	-21.351	11.152
1497	-20.697	10.683
1498	-20.952	11.284
1499	-20.37	11.873
1500	-20.691	12.671
1501	-20.265	11.87
1502	-21.118	10.507
1503	-21.159	10.745
1504	-21.361	11.307
1505	-22.425	10.549
1506	-22.104	10.484
1507	-22.458	10.737
1508	-21.633	10.673
1509	-21.874	10.338
1510	-20.238	10.693
1511	-20.452	10.901
1512	-21.177	10.282
1513	-20.384	10.848
1514	-20.341	11.713
1515	-20.062	11.819
1516	-19.519	12.565
1517	-20.561	11.459
1518	-20.703	12.648
1519	-20.348	11.424
1520	-20.072	11.744
1521	-20.917	11.009
1522	-19.918	11.678
1523	-19.663	13
1524	-20.101	13.208
1525	-20.429	12.594
1526	-20.726	12.914
1527	-21.554	13.668
1528	-21.241	12.82
1529	-20.804	12.973
1530	-21.553	12.248
1531	-21.882	12.5
1532	-20.835	11.72
1533	-20.376	12.628
1534	-20.283	12.347
1535	-19.07	12.586
1536	-19.76	12.963
1537	-19.252	12.632
1538	-19.792	13.427
1539	-19.656	12.734
1540	-19.938	12.988
1541	-19.596	13.092
1542	-19.43	12.778
1543	-18.377	13.311
1544	-18.977	13.108
1545	-19.673	13.425
1546	-19.796	12.564
1547	-19.381	11.867
1548	-20.064	11.566
1549	-19.563	11.262
1550	-19.618	12.408
1551	-20.308	12.142
1552	-18.925	11.808
1553	-19.668	10.89
1554	-20.611	9.347
1555	-20.626	9.349
1556	-20.29	11.343
1557	-19.493	11.608
1558	-18.821	11.104
1559	-19.523	11.517
1560	-19.539	12.184
1561	-19.724	11.054
1562	-19.773	11.33
1563	-20.083	11.699
1564	-21.009	11.372
1565	-19.644	12.589
1566	-19.649	12.656
1567	-19.325	13.041
1568	-19.331	12.988
1569	-18.397	13.545
1570	-19.002	13.201
1571	-18.839	13.117
1572	-18.5	13.309
1573	-19.298	12.299
1574	-18.763	13.318
1575	-18.925	12.823
1576	-18.413	12.804
1577	-18.6	11.244
1578	-18.432	12.021
1579	-18.334	12.27
1580	-18.231	11.861
1581	-18.779	11.418
1582	-18.874	11.431
1583	-19.068	10.218
1584	-18.76	10.94
1585	-18.433	10.43
1586	-16.98	11.049
1587	-16.867	11.5
1588	-17.052	12.537
1589	-17.34	12.515
1590	-16.463	12.48
1591	-16.493	12.193
1592	-16.379	12.08
1593	-16.796	10.806
1594	-16.718	11.293
1595	-17.927	11.358
1596	-16.387	11.338
1597	-17.38	11.204
1598	-18.101	10.075
1599	-16.099	10.935
1600	-16.149	9.079
1601	-16.997	9.033
1602	-16.748	9.091
1603	-17.237	9.355
1604	-17.848	9.785
1605	-18.41	9.509
1606	-19.072	9.633
1607	-18.204	9.946
1608	-18.796	10.324
1609	-18.701	10.884
1610	-19.507	10.071
1611	-18.179	11.144
1612	-18.147	9.868
1613	-17.643	9.127
1614	-17.827	10.976
1615	-18.429	10.363
1616	-19.329	10.24
1617	-19.66	8.549
1618	-20.497	8.279
1619	-21.163	8.251
1620	-21.218	7.655
1621	-20.337	8.213
1622	-19.487	8.997
1623	-19.857	8.454
1624	-19.522	7.699
1625	-19.095	8.903
1626	-19.527	8.428
1627	-20.205	8.235
1628	-19.276	8.254
1629	-20.285	8.927
1630	-20.338	8.893
1631	-21.711	8.143
1632	-21.679	7.982
1633	-21.348	7.217
1634	-21.146	8.746
1635	-22.017	9.395
1636	-21.909	9.305
1637	-22.368	8.724
1638	-22.977	7.749
1639	-22.977	6.577
1640	-23.66	6.588
1641	-23.189	6.627
1642	-22.514	6.25
1643	-22.565	6.092
1644	-22.049	5.924
1645	-21.383	6.842
1646	-21.522	6.511
1647	-21.982	7.046
1648	-22.374	7.768
1649	-22.586	7.359
1650	-22.499	7.45
1651	-22.74	8.603
1652	-23.399	8.447
1653	-23.11	8.907
1654	-23.218	8.588
1655	-23.218	8.089
1656	-22.449	8.899
1657	-22.365	8.832
1658	-22.083	8.756
1659	-22.883	8.929
1660	-22.309	8.98
1661	-22.077	8.149
1662	-21.441	8.423
1663	-21.91	7.446
1664	-22.072	7.72
1665	-22.022	7.127
1666	-22.278	6.851
1667	-22.388	7.301
1668	-22.133	6.622
1669	-20.695	7.831
1670	-21.931	7.177
1671	-21.899	7.697
1672	-22.135	7.22
1673	-22.292	6.165
1674	-22.808	6.819
1675	-22.493	6.595
1676	-22.571	7.352
1677	-21.781	7.899
1678	-22.453	7.59
1679	-23.246	6.097
1680	-22.763	6.973
1681	-21.721	7.46
1682	-22.321	7.054
1683	-21.689	6.627
1684	-21.15	6.2
1685	-21.719	5.933
1686	-21.337	7.247
1687	-20.585	7.894
1688	-21.279	7.822
1689	-22.083	7.702
1690	-21.175	7.79
1691	-21.309	7.519
1692	-22.102	6.623
1693	-23.022	8.16
1694	-21.815	8.833
1695	-20.569	8.442
1696	-20.341	8.745
1697	-19.948	9
1698	-19.504	7.675
1699	-20.853	8.222
1700	-20.766	8.51
1701	-21.358	6.763
1702	-20.667	6.783
1703	-22.206	6.087
1704	-20.952	6.768
1705	-21.209	6.933
1706	-20.166	7.915
1707	-21.097	8.219
1708	-20.837	8.742
1709	-21.177	8.673
1710	-21.169	7.541
1711	-20.54	7.594
1712	-19.78	8.665
1713	-19.365	8.108
1714	-20.356	8.628
1715	-20.417	8.572
1716	-20.377	7.511
1717	-20.721	7.521
1718	-20.385	7.467
1719	-20.556	7.908
1720	-21.386	6.762
1721	-20.921	6.824
1722	-21.897	7.35
1723	-20.935	6.356
1724	-21.635	6.675
1725	-21.072	7.134
1726	-21.236	7.613
1727	-21.005	7.845
1728	-21.427	7.243
1729	-21.705	7.346
1730	-21.753	6.173
1731	-21.623	7.061
1732	-21.876	6.906
1733	-21.958	6.493
1734	-21.454	6.779
1735	-21.296	7.047
1736	-22.071	6.313
1737	-22.382	5.876
1738	-21.773	6.432
1739	-21.625	6.06
1740	-22.755	7.423
1741	-23.008	7.963
1742	-23.979	7.403
1743	-23.535	7.527
1744	-22.38	7.47
1745	-21.937	7.077
1746	-21.478	6.857
1747	-21.206	6.559
1748	-22.103	6.495
1749	-21.621	6.439
1750	-21.433	6.204
1751	-21.833	7.299
1752	-22.291	8.221
1753	-21.549	8.258
1754	-21.228	8.236
1755	-21.269	8.285
1756	-21.181	6.876
1757	-20.835	6.935
1758	-21.788	6.653
1759	-22	7.127
1760	-22.481	6.551
1761	-22.477	7.207
1762	-22.315	7.079
1763	-22.473	7.057
1764	-22.945	8.459
1765	-22.471	7.316
1766	-21.683	8.215
1767	-22.086	8.53
1768	-22.052	7.821
1769	-21.451	7.593
1770	-20.512	7.821
1771	-21.326	8.47
1772	-21.334	8.755
1773	-22.042	8.737
1774	-21.347	9.407
1775	-19.881	9.435
1776	-20.153	10.555
1777	-20.275	10.222
1778	-19.268	10.369
1779	-19.09	11.669
1780	-19.14	10.878
1781	-19.256	11.054
1782	-18.684	10.486
1783	-19.312	11.187
1784	-19.136	9.641
1785	-19.643	10.075
1786	-20.021	9.472
1787	-19.271	9.514
1788	-19.93	8.09
1789	-19.732	8.279
1790	-19.956	9.158
1791	-19.868	9.895
1792	-18.529	9.682
1793	-18.562	8.67
1794	-18.631	8.995
1795	-18.822	9.287
1796	-18.789	8.774
1797	-19.48	8.351
1798	-18.857	8.33
1799	-19.427	9.587
1800	-19.437	9.585
1801	-19.762	10.46
1802	-19.146	9.227
1803	-18.797	11.304
1804	-18.869	10.264
1805	-18.854	10.011
1806	-18.121	9.96
1807	-18.264	9.727
1808	-18.55	8.936
1809	-19.063	8.999
1810	-19.38	8.931
1811	-19.686	9.886
1812	-19.619	9.895
1813	-19.678	9.4
1814	-19.911	9.435
1815	-20.155	9.747
1816	-19.882	9.353
1817	-20.519	10.285
1818	-19.873	9.284
1819	-19.631	9.343
1820	-20.254	9.35
1821	-19.523	10.34
1822	-18.937	10.334
1823	-19.108	8.266
1824	-19.385	8.036
1825	-19.98	7.199
1826	-20.35	7.733
1827	-19.995	6.33
1828	-19.958	6.755
1829	-20.647	7.058
1830	-21.991	7.226
1831	-22.254	7.847
1832	-21.513	8.414
1833	-22.088	8.961
1834	-21.458	9.089
1835	-21.532	9.576
1836	-21.7	9.127
1837	-21.753	9.107
1838	-20.951	8.64
1839	-20.604	8.198
1840	-20.804	8.127
1841	-21.327	6.693
1842	-22.871	7.223
1843	-22.272	6.717
1844	-21.967	7.471
1845	-21.552	8.178
1846	-20.187	7.761
1847	-20.398	8.046
1848	-19.878	9.306
1849	-19.601	8.478
1850	-19.347	8.585
1851	-19.963	9.197
1852	-20.433	8.603
1853	-20.966	7.45
1854	-20.85	8.029
1855	-21.193	7.262
1856	-21.208	8.235
1857	-20.109	7.762
1858	-19.945	7.535
1859	-20.298	7.174
1860	-19.978	7
1861	-19.509	6.996
1862	-20.837	6.777
1863	-21.081	7.494
1864	-20.442	6.154
1865	-21.37	7.332
1866	-21.485	7.49
1867	-21.384	7.787
1868	-21.388	7.939
1869	-23.383	7.16
1870	-22.193	8.072
1871	-21.83	9.093
1872	-22.044	9.826
1873	-21.429	9.147
1874	-21.106	9.447
1875	-20.936	9.482
1876	-21.236	9.568
1877	-20.901	8.482
1878	-20.254	9.045
1879	-20.527	9.29
1880	-20.612	10.158
1881	-20.463	9.298
1882	-20.321	9.144
1883	-19.534	9.634
1884	-19.727	9.189
1885	-19.943	10.188
1886	-19.863	11.103
1887	-19.899	11.091
1888	-19.664	11.453
1889	-19.642	11.946
1890	-19.364	11.11
1891	-19.758	11.641
1892	-19.436	11.248
1893	-19.719	11.99
1894	-20.313	11.667
1895	-20.731	11.056
1896	-21.597	10.558
1897	-20.531	9.708
1898	-20.359	10.733
1899	-20.028	10.287
1900	-20.016	10.377
1901	-20.003	11.341
1902	-19.747	10.816
1903	-20.104	11.044
1904	-20.678	10.822
1905	-20.195	11.254
1906	-20.222	11.112
1907	-19.959	11.249
1908	-20.598	10.062
1909	-20.949	11.255
1910	-19.587	11.848
1911	-20.517	11.333
1912	-19.048	11.514
1913	-18.794	10.725
1914	-19.87	10.038
1915	-20.503	9.495
1916	-20.976	10.359
1917	-19.818	10.558
1918	-19.314	10.227
1919	-20.005	10.472
1920	-20.223	10.244
1921	-20.106	10.598
1922	-20.429	10.696
1923	-19.805	11.328
1924	-20.491	10.647
1925	-20.786	10.624
1926	-20.84	10.97
1927	-21.013	10.047
1928	-21.289	9.821
1929	-22.173	10.031
1930	-21.225	10.431
1931	-21.724	9.165
1932	-21.427	8.397
1933	-21.406	8.161
1934	-21.075	9.209
1935	-21.162	9.757
1936	-19.503	10.922
1937	-20.237	10.799
1938	-21.132	9.862
1939	-21.058	9.666
1940	-20.948	8.834
1941	-21.02	10.173
1942	-20.304	10.71
1943	-19.83	10.406
1944	-19.809	10.203
1945	-20.411	10.355
1946	-20.042	11.04
1947	-19.87	11.176
1948	-19.759	11.862
1949	-19.695	11.848
1950	-19.79	11.07
1951	-20.936	10.847
1952	-19.107	10.707
1953	-19.563	11.389
1954	-19.255	11.973
1955	-19.098	11.305
1956	-19.97	11.017
1957	-18.535	10.294
1958	-19.307	10.158
1959	-19.974	10.772
1960	-19.623	9.899
1961	-20.205	10.616
1962	-20.154	10.19
1963	-19.549	9.112
1964	-20.327	8.806
1965	-19.281	9.209
1966	-18.811	9.19
1967	-19.722	10.062
1968	-19.562	10.379
1969	-19.442	9.626
1970	-19.364	10.104
1971	-19.918	10.671
1972	-18.606	10.243
1973	-19.501	11.02
1974	-20.566	11.382
1975	-21.217	10.7
1976	-22.096	10.912
1977	-21.815	12.012
1978	-21.958	12.376
1979	-21.263	12.152
1980	-20.694	12.455
1981	-20.128	11.816
1982	-20.177	12.706
1983	-20.236	13.043
1984	-19.633	12.718
1985	-19.048	12.862
1986	-20.351	13.563
1987	-19.923	12.34
1988	-20.332	12.256
1989	-21.512	12.273
1990	-20.859	12.409
1991	-20.863	11.531
1992	-19.987	12.642
1993	-20.406	11.475
1994	-20.763	11.579
1995	-20.981	10.881
1996	-21.598	9.506
1997	-21.06	10.572
1998	-21.007	10.733
1999	-21.354	10.356
[truncated: 49,001 more rows]
