# Supplementary material for: Molecular mechanism of point mutation-induced Monopolar spindle 1 (Mps1/TTK) inhibitor resistance revealed by a comprehensive molecular modeling study
Source: PeerJ. 2019 Jan 21;7:e6299. doi: 10.7717/peerj.6299 (PMC6345219; doi:10.7717/peerj.6299)
Supplement: Data S1 [file peerj-07-6299-s001.zip › RAW data/Figure 11/(A) WT-free energy map.csv]

-30	-30	23.2129399887
-30	-29	23.2129399887
-30	-28	23.2129399887
-30	-27	23.2129399887
-30	-26	23.2129399887
-30	-25	23.2129399887
-30	-24	23.2129399887
-30	-23	23.2129399887
-30	-22	23.2129399887
-30	-21	23.2129399887
-30	-20	23.2129399887
-30	-19	23.2129399887
-30	-18	23.2129399887
-30	-17	23.2129399887
-30	-16	23.2129399887
-30	-15	23.2129399887
-30	-14	23.2129399887
-30	-13	23.2129399887
-30	-12	23.2129399887
-30	-11	23.2129399887
-30	-10	23.2129399887
-30	-9	23.2129399887
-30	-8	23.2129399887
-30	-7	23.2129399887
-30	-6	23.2129399887
-30	-5	23.2129399887
-30	-4	23.2129399887
-30	-3	23.2129399887
-30	-2	23.2129399887
-30	-1	23.2129399887
-30	0	23.2129399887
-30	1	23.2129399887
-30	2	23.2129399887
-30	3	23.2129399887
-30	4	23.2129399887
-30	5	23.2129399887
-30	6	23.2129399887
-30	7	23.2129399887
-30	8	23.2129399887
-30	9	23.2129399887
-30	10	23.2129399887
-30	11	23.2129399887
-30	12	23.2129399887
-30	13	23.2129399887
-30	14	23.2129399887
-30	15	23.2129399887
-30	16	23.2129399887
-30	17	23.2129399887
-30	18	23.2129399887
-30	19	23.2129399887
-29	-30	23.2129399887
-29	-29	23.2129399887
-29	-28	23.2129399887
-29	-27	23.2129399887
-29	-26	23.2129399887
-29	-25	23.2129399887
-29	-24	23.2129399887
-29	-23	23.2129399887
-29	-22	23.2129399887
-29	-21	23.2129399887
-29	-20	23.2129399887
-29	-19	23.2129399887
-29	-18	23.2129399887
-29	-17	23.2129399887
-29	-16	23.2129399887
-29	-15	23.2129399887
-29	-14	23.2129399887
-29	-13	23.2129399887
-29	-12	23.2129399887
-29	-11	23.2129399887
-29	-10	23.2129399887
-29	-9	23.2129399887
-29	-8	23.2129399887
-29	-7	23.2129399887
-29	-6	23.2129399887
-29	-5	23.2129399887
-29	-4	23.2129399887
-29	-3	23.2129399887
-29	-2	23.2129399887
-29	-1	23.2129399887
-29	0	23.2129399887
-29	1	23.2129399887
-29	2	23.2129399887
-29	3	23.2129399887
-29	4	23.2129399887
-29	5	23.2129399887
-29	6	23.2129399887
-29	7	23.2129399887
-29	8	23.2129399887
-29	9	23.2129399887
-29	10	23.2129399887
-29	11	23.2129399887
-29	12	23.2129399887
-29	13	23.2129399887
-29	14	23.2129399887
-29	15	23.2129399887
-29	16	23.2129399887
-29	17	23.2129399887
-29	18	23.2129399887
-29	19	23.2129399887
-28	-30	23.2129399887
-28	-29	23.2129399887
-28	-28	23.2129399887
-28	-27	23.2129399887
-28	-26	23.2129399887
-28	-25	23.2129399887
-28	-24	23.2129399887
-28	-23	23.2129399887
-28	-22	23.2129399887
-28	-21	23.2129399887
-28	-20	23.2129399887
-28	-19	23.2129399887
-28	-18	23.2129399887
-28	-17	23.2129399887
-28	-16	23.2129399887
-28	-15	23.2129399887
-28	-14	23.2129399887
-28	-13	23.2129399887
-28	-12	23.2129399887
-28	-11	23.2129399887
-28	-10	23.2129399887
-28	-9	23.2129399887
-28	-8	23.2129399887
-28	-7	23.2129399887
-28	-6	23.2129399887
-28	-5	23.2129399887
-28	-4	23.2129399887
-28	-3	23.2129399887
-28	-2	23.2129399887
-28	-1	23.2129399887
-28	0	23.2129399887
-28	1	23.2129399887
-28	2	23.2129399887
-28	3	23.2129399887
-28	4	23.2129399887
-28	5	23.2129399887
-28	6	23.2129399887
-28	7	23.2129399887
-28	8	23.2129399887
-28	9	23.2129399887
-28	10	23.2129399887
-28	11	23.2129399887
-28	12	23.2129399887
-28	13	23.2129399887
-28	14	23.2129399887
-28	15	23.2129399887
-28	16	23.2129399887
-28	17	23.2129399887
-28	18	23.2129399887
-28	19	23.2129399887
-27	-30	23.2129399887
-27	-29	23.2129399887
-27	-28	23.2129399887
-27	-27	23.2129399887
-27	-26	23.2129399887
-27	-25	23.2129399887
-27	-24	23.2129399887
-27	-23	23.2129399887
-27	-22	23.2129399887
-27	-21	23.2129399887
-27	-20	23.2129399887
-27	-19	23.2129399887
-27	-18	23.2129399887
-27	-17	23.2129399887
-27	-16	23.2129399887
-27	-15	23.2129399887
-27	-14	23.2129399887
-27	-13	23.2129399887
-27	-12	23.2129399887
-27	-11	23.2129399887
-27	-10	23.2129399887
-27	-9	23.2129399887
-27	-8	23.2129399887
-27	-7	23.2129399887
-27	-6	23.2129399887
-27	-5	23.2129399887
-27	-4	23.2129399887
-27	-3	23.2129399887
-27	-2	23.2129399887
-27	-1	23.2129399887
-27	0	23.2129399887
-27	1	23.2129399887
-27	2	23.2129399887
-27	3	23.2129399887
-27	4	23.2129399887
-27	5	23.2129399887
-27	6	23.2129399887
-27	7	23.2129399887
-27	8	23.2129399887
-27	9	23.2129399887
-27	10	23.2129399887
-27	11	23.2129399887
-27	12	23.2129399887
-27	13	23.2129399887
-27	14	23.2129399887
-27	15	23.2129399887
-27	16	23.2129399887
-27	17	23.2129399887
-27	18	23.2129399887
-27	19	23.2129399887
-26	-30	23.2129399887
-26	-29	23.2129399887
-26	-28	23.2129399887
-26	-27	23.2129399887
-26	-26	23.2129399887
-26	-25	23.2129399887
-26	-24	23.2129399887
-26	-23	23.2129399887
-26	-22	23.2129399887
-26	-21	23.2129399887
-26	-20	23.2129399887
-26	-19	23.2129399887
-26	-18	23.2129399887
-26	-17	23.2129399887
-26	-16	23.2129399887
-26	-15	23.2129399887
-26	-14	23.2129399887
-26	-13	23.2129399887
-26	-12	23.2129399887
-26	-11	23.2129399887
-26	-10	23.2129399887
-26	-9	23.2129399887
-26	-8	23.2129399887
-26	-7	23.2129399887
-26	-6	23.2129399887
-26	-5	23.2129399887
-26	-4	23.2129399887
-26	-3	23.2129399887
-26	-2	23.2129399887
-26	-1	23.2129399887
-26	0	23.2129399887
-26	1	23.2129399887
-26	2	23.2129399887
-26	3	23.2129399887
-26	4	23.2129399887
-26	5	23.2129399887
-26	6	23.2129399887
-26	7	23.2129399887
-26	8	23.2129399887
-26	9	23.2129399887
-26	10	23.2129399887
-26	11	23.2129399887
-26	12	23.2129399887
-26	13	23.2129399887
-26	14	23.2129399887
-26	15	23.2129399887
-26	16	23.2129399887
-26	17	23.2129399887
-26	18	23.2129399887
-26	19	23.2129399887
-25	-30	23.2129399887
-25	-29	23.2129399887
-25	-28	23.2129399887
-25	-27	23.2129399887
-25	-26	23.2129399887
-25	-25	23.2129399887
-25	-24	23.2129399887
-25	-23	23.2129399887
-25	-22	23.2129399887
-25	-21	23.2129399887
-25	-20	23.2129399887
-25	-19	23.2129399887
-25	-18	23.2129399887
-25	-17	23.2129399887
-25	-16	23.2129399887
-25	-15	23.2129399887
-25	-14	23.2129399887
-25	-13	23.2129399887
-25	-12	23.2129399887
-25	-11	23.2129399887
-25	-10	23.2129399887
-25	-9	23.2129399887
-25	-8	6.67727850544
-25	-7	23.2129399887
-25	-6	6.37282434969
-25	-5	7.62256005582
-25	-4	23.2129399887
-25	-3	23.2129399887
-25	-2	23.2129399887
-25	-1	23.2129399887
-25	0	23.2129399887
-25	1	23.2129399887
-25	2	23.2129399887
-25	3	23.2129399887
-25	4	23.2129399887
-25	5	23.2129399887
-25	6	23.2129399887
-25	7	23.2129399887
-25	8	23.2129399887
-25	9	23.2129399887
-25	10	23.2129399887
-25	11	23.2129399887
-25	12	23.2129399887
-25	13	23.2129399887
-25	14	23.2129399887
-25	15	23.2129399887
-25	16	23.2129399887
-25	17	23.2129399887
-25	18	23.2129399887
-25	19	23.2129399887
-24	-30	23.2129399887
-24	-29	23.2129399887
-24	-28	23.2129399887
-24	-27	23.2129399887
-24	-26	23.2129399887
-24	-25	23.2129399887
-24	-24	23.2129399887
-24	-23	23.2129399887
-24	-22	23.2129399887
-24	-21	23.2129399887
-24	-20	23.2129399887
-24	-19	23.2129399887
-24	-18	23.2129399887
-24	-17	23.2129399887
-24	-16	23.2129399887
-24	-15	23.2129399887
-24	-14	23.2129399887
-24	-13	23.2129399887
-24	-12	10.7627380275
-24	-11	11.792026437
-24	-10	8.6176134144
-24	-9	21.7316871348
-24	-8	21.9031744182
-24	-7	23.2129399887
-24	-6	23.2129399887
-24	-5	23.2129399887
-24	-4	23.2129399887
-24	-3	23.2129399887
-24	-2	23.2129399887
-24	-1	23.2129399887
-24	0	23.2129399887
-24	1	23.2129399887
-24	2	23.2129399887
-24	3	23.2129399887
-24	4	23.2129399887
-24	5	23.2129399887
-24	6	23.2129399887
-24	7	23.2129399887
-24	8	23.2129399887
-24	9	23.2129399887
-24	10	23.2129399887
-24	11	23.2129399887
-24	12	23.2129399887
-24	13	23.2129399887
-24	14	23.2129399887
-24	15	23.2129399887
-24	16	23.2129399887
-24	17	23.2129399887
-24	18	23.2129399887
-24	19	23.2129399887
-23	-30	23.2129399887
-23	-29	23.2129399887
-23	-28	23.2129399887
-23	-27	23.2129399887
-23	-26	23.2129399887
-23	-25	23.2129399887
-23	-24	23.2129399887
-23	-23	23.2129399887
-23	-22	23.2129399887
-23	-21	23.2129399887
-23	-20	23.2129399887
-23	-19	23.2129399887
-23	-18	23.2129399887
-23	-17	23.2129399887
-23	-16	23.2129399887
-23	-15	23.2129399887
-23	-14	23.2129399887
-23	-13	10.0358703257
-23	-12	7.98723881308
-23	-11	6.14670696363
-23	-10	7.95455312915
-23	-9	4.85619850709
-23	-8	5.57296528107
-23	-7	11.0838027463
-23	-6	23.2129399887
-23	-5	21.9733848857
-23	-4	23.2129399887
-23	-3	23.2129399887
-23	-2	8.62328356694
-23	-1	6.14853737164
-23	0	23.2129399887
-23	1	23.2129399887
-23	2	23.2129399887
-23	3	23.2129399887
-23	4	23.2129399887
-23	5	23.2129399887
-23	6	23.2129399887
-23	7	23.2129399887
-23	8	23.2129399887
-23	9	23.2129399887
-23	10	23.2129399887
-23	11	23.2129399887
-23	12	23.2129399887
-23	13	23.2129399887
-23	14	23.2129399887
-23	15	23.2129399887
-23	16	23.2129399887
-23	17	23.2129399887
-23	18	23.2129399887
-23	19	23.2129399887
-22	-30	23.2129399887
-22	-29	23.2129399887
-22	-28	23.2129399887
-22	-27	23.2129399887
-22	-26	23.2129399887
-22	-25	23.2129399887
-22	-24	23.2129399887
-22	-23	23.2129399887
-22	-22	23.2129399887
-22	-21	23.2129399887
-22	-20	23.2129399887
-22	-19	23.2129399887
-22	-18	23.2129399887
-22	-17	23.2129399887
-22	-16	23.2129399887
-22	-15	23.2129399887
-22	-14	23.2129399887
-22	-13	23.2129399887
-22	-12	7.74780483279
-22	-11	1.41204357693
-22	-10	7.3121647703
-22	-9	5.26994634425
-22	-8	8.75377070535
-22	-7	6.16056094587
-22	-6	8.22685512233
-22	-5	7.72111055958
-22	-4	6.31145761445
-22	-3	5.63908977542
-22	-2	21.2941681095
-22	-1	6.44797648874
-22	0	8.24478277204
-22	1	23.2129399887
-22	2	23.2129399887
-22	3	23.2129399887
-22	4	23.2129399887
-22	5	23.2129399887
-22	6	23.2129399887
-22	7	23.2129399887
-22	8	23.2129399887
-22	9	23.2129399887
-22	10	23.2129399887
-22	11	23.2129399887
-22	12	23.2129399887
-22	13	23.2129399887
-22	14	23.2129399887
-22	15	23.2129399887
-22	16	23.2129399887
-22	17	23.2129399887
-22	18	23.2129399887
-22	19	23.2129399887
-21	-30	23.2129399887
-21	-29	23.2129399887
-21	-28	23.2129399887
-21	-27	23.2129399887
-21	-26	23.2129399887
-21	-25	23.2129399887
-21	-24	23.2129399887
-21	-23	23.2129399887
-21	-22	23.2129399887
-21	-21	23.2129399887
-21	-20	23.2129399887
-21	-19	23.2129399887
-21	-18	23.2129399887
-21	-17	23.2129399887
-21	-16	23.2129399887
-21	-15	23.2129399887
-21	-14	23.2129399887
-21	-13	23.2129399887
-21	-12	23.2129399887
-21	-11	23.2129399887
-21	-10	6.26210535948
-21	-9	5.60395022464
-21	-8	9.27155702803
-21	-7	3.1425802257
-21	-6	9.10811761281
-21	-5	6.13721694295
-21	-4	5.01389098796
-21	-3	6.16297021354
-21	-2	8.71959074472
-21	-1	5.63205552148
-21	0	7.58927088624
-21	1	6.82487545222
-21	2	0.884897912532
-21	3	23.2129399887
-21	4	23.2129399887
-21	5	23.2129399887
-21	6	23.2129399887
-21	7	23.2129399887
-21	8	23.2129399887
-21	9	23.2129399887
-21	10	23.2129399887
-21	11	23.2129399887
-21	12	23.2129399887
-21	13	23.2129399887
-21	14	23.2129399887
-21	15	23.2129399887
-21	16	23.2129399887
-21	17	23.2129399887
-21	18	23.2129399887
-21	19	23.2129399887
-20	-30	23.2129399887
-20	-29	23.2129399887
-20	-28	23.2129399887
-20	-27	23.2129399887
-20	-26	23.2129399887
-20	-25	23.2129399887
-20	-24	23.2129399887
-20	-23	23.2129399887
-20	-22	23.2129399887
-20	-21	23.2129399887
-20	-20	23.2129399887
-20	-19	23.2129399887
-20	-18	23.2129399887
-20	-17	23.2129399887
-20	-16	23.2129399887
-20	-15	23.2129399887
-20	-14	23.2129399887
-20	-13	23.2129399887
-20	-12	23.2129399887
-20	-11	23.2129399887
-20	-10	9.8134917892
-20	-9	6.6185731668
-20	-8	8.6620983797
-20	-7	6.23773566689
-20	-6	6.98773531776
-20	-5	4.59850555495
-20	-4	5.33982990156
-20	-3	5.94837537479
-20	-2	4.75447639042
-20	-1	8.92946266989
-20	0	5.15594107027
-20	1	3.77727222142
-20	2	7.33263269924
-20	3	23.2129399887
-20	4	23.2129399887
-20	5	23.2129399887
-20	6	23.2129399887
-20	7	23.2129399887
-20	8	23.2129399887
-20	9	23.2129399887
-20	10	23.2129399887
-20	11	23.2129399887
-20	12	23.2129399887
-20	13	23.2129399887
-20	14	23.2129399887
-20	15	23.2129399887
-20	16	23.2129399887
-20	17	23.2129399887
-20	18	23.2129399887
-20	19	23.2129399887
-19	-30	23.2129399887
-19	-29	23.2129399887
-19	-28	23.2129399887
-19	-27	23.2129399887
-19	-26	23.2129399887
-19	-25	23.2129399887
-19	-24	23.2129399887
-19	-23	23.2129399887
-19	-22	23.2129399887
-19	-21	23.2129399887
-19	-20	23.2129399887
-19	-19	23.2129399887
-19	-18	23.2129399887
-19	-17	23.2129399887
-19	-16	23.2129399887
-19	-15	23.2129399887
-19	-14	23.2129399887
-19	-13	23.2129399887
-19	-12	23.2129399887
-19	-11	21.9733848857
-19	-10	9.62595614031
-19	-9	6.4409353431
-19	-8	7.05633517201
-19	-7	8.06776745841
-19	-6	4.18677388736
-19	-5	4.61869242575
-19	-4	5.14993329116
-19	-3	8.24345623192
-19	-2	6.6453111502
-19	-1	7.77568146724
-19	0	1.65444903302
-19	1	3.18894901354
-19	2	6.83134817883
-19	3	1.59637581559
-19	4	8.75479166727
-19	5	23.2129399887
-19	6	23.2129399887
-19	7	23.2129399887
-19	8	23.2129399887
-19	9	23.2129399887
-19	10	23.2129399887
-19	11	23.2129399887
-19	12	23.2129399887
-19	13	23.2129399887
-19	14	23.2129399887
-19	15	23.2129399887
-19	16	23.2129399887
-19	17	23.2129399887
-19	18	23.2129399887
-19	19	23.2129399887
-18	-30	23.2129399887
-18	-29	23.2129399887
-18	-28	23.2129399887
-18	-27	23.2129399887
-18	-26	23.2129399887
-18	-25	23.2129399887
-18	-24	23.2129399887
-18	-23	23.2129399887
-18	-22	23.2129399887
-18	-21	23.2129399887
-18	-20	23.2129399887
-18	-19	23.2129399887
-18	-18	23.2129399887
-18	-17	23.2129399887
-18	-16	23.2129399887
-18	-15	23.2129399887
-18	-14	23.2129399887
-18	-13	23.2129399887
-18	-12	23.2129399887
-18	-11	11.739473702
-18	-10	10.1120104774
-18	-9	8.16958723592
-18	-8	5.37673975025
-18	-7	5.22653512361
-18	-6	7.01349087128
-18	-5	5.78882434202
-18	-4	5.87253422646
-18	-3	5.21965308358
-18	-2	6.52164268495
-18	-1	5.48371081282
-18	0	5.18800999016
-18	1	7.01276587303
-18	2	7.34373518724
-18	3	3.68328205369
-18	4	5.23051953762
-18	5	21.9733848857
-18	6	23.2129399887
-18	7	23.2129399887
-18	8	23.2129399887
-18	9	23.2129399887
-18	10	23.2129399887
-18	11	23.2129399887
-18	12	23.2129399887
-18	13	23.2129399887
-18	14	23.2129399887
-18	15	23.2129399887
-18	16	23.2129399887
-18	17	23.2129399887
-18	18	23.2129399887
-18	19	23.2129399887
-17	-30	23.2129399887
-17	-29	23.2129399887
-17	-28	23.2129399887
-17	-27	23.2129399887
-17	-26	23.2129399887
-17	-25	23.2129399887
-17	-24	23.2129399887
-17	-23	23.2129399887
-17	-22	23.2129399887
-17	-21	23.2129399887
-17	-20	23.2129399887
-17	-19	23.2129399887
-17	-18	23.2129399887
-17	-17	23.2129399887
-17	-16	23.2129399887
-17	-15	23.2129399887
-17	-14	23.2129399887
-17	-13	23.2129399887
-17	-12	23.2129399887
-17	-11	23.2129399887
-17	-10	21.7316871348
-17	-9	8.91332077823
-17	-8	5.93074976114
-17	-7	7.03184053968
-17	-6	7.98116634676
-17	-5	7.50330450085
-17	-4	6.52272524564
-17	-3	6.85310224712
-17	-2	6.66223109071
-17	-1	6.45137022757
-17	0	4.3959813085
-17	1	6.70436359646
-17	2	6.23054854995
-17	3	5.46168315326
-17	4	5.37729248866
-17	5	8.22540336222
-17	6	23.2129399887
-17	7	23.2129399887
-17	8	23.2129399887
-17	9	23.2129399887
-17	10	23.2129399887
-17	11	23.2129399887
-17	12	23.2129399887
-17	13	23.2129399887
-17	14	23.2129399887
-17	15	23.2129399887
-17	16	23.2129399887
-17	17	23.2129399887
-17	18	23.2129399887
-17	19	23.2129399887
-16	-30	23.2129399887
-16	-29	23.2129399887
-16	-28	23.2129399887
-16	-27	23.2129399887
-16	-26	23.2129399887
-16	-25	23.2129399887
-16	-24	23.2129399887
-16	-23	23.2129399887
-16	-22	23.2129399887
-16	-21	23.2129399887
-16	-20	23.2129399887
-16	-19	23.2129399887
-16	-18	23.2129399887
-16	-17	23.2129399887
-16	-16	23.2129399887
-16	-15	23.2129399887
-16	-14	23.2129399887
-16	-13	23.2129399887
-16	-12	23.2129399887
-16	-11	23.2129399887
-16	-10	5.12145001159
-16	-9	6.73909928727
-16	-8	9.76686483133
-16	-7	5.20105341124
-16	-6	6.77237975058
-16	-5	8.14686265826
-16	-4	7.03395392413
-16	-3	5.1798572778
-16	-2	5.83541591792
-16	-1	7.03859695782
-16	0	5.42342680574
-16	1	5.63963585107
-16	2	5.39897998107
-16	3	7.23088763049
-16	4	7.42242595413
-16	5	5.02633459358
-16	6	21.7835546166
-16	7	23.2129399887
-16	8	23.2129399887
-16	9	23.2129399887
-16	10	23.2129399887
-16	11	23.2129399887
-16	12	23.2129399887
-16	13	23.2129399887
-16	14	23.2129399887
-16	15	23.2129399887
-16	16	23.2129399887
-16	17	23.2129399887
-16	18	23.2129399887
-16	19	23.2129399887
-15	-30	23.2129399887
-15	-29	23.2129399887
-15	-28	23.2129399887
-15	-27	23.2129399887
-15	-26	23.2129399887
-15	-25	23.2129399887
-15	-24	23.2129399887
-15	-23	23.2129399887
-15	-22	23.2129399887
-15	-21	23.2129399887
-15	-20	23.2129399887
-15	-19	23.2129399887
-15	-18	23.2129399887
-15	-17	23.2129399887
-15	-16	23.2129399887
-15	-15	23.2129399887
-15	-14	23.2129399887
-15	-13	23.2129399887
-15	-12	23.2129399887
-15	-11	23.2129399887
-15	-10	23.2129399887
-15	-9	21.9031744182
-15	-8	6.77501861868
-15	-7	6.30001297601
-15	-6	5.71291162173
-15	-5	4.1222572432
-15	-4	8.41202064366
-15	-3	4.07484255786
-15	-2	4.87528190422
-15	-1	3.6729566346
-15	0	5.91123235722
-15	1	5.99451427543
-15	2	3.93010204758
-15	3	5.37873811397
-15	4	6.91920637952
-15	5	1.84017207574
-15	6	6.23741773947
-15	7	9.82983196948
-15	8	21.9733848857
-15	9	23.2129399887
-15	10	23.2129399887
-15	11	23.2129399887
-15	12	23.2129399887
-15	13	23.2129399887
-15	14	23.2129399887
-15	15	23.2129399887
-15	16	23.2129399887
-15	17	23.2129399887
-15	18	23.2129399887
-15	19	23.2129399887
-14	-30	23.2129399887
-14	-29	23.2129399887
-14	-28	23.2129399887
-14	-27	23.2129399887
-14	-26	23.2129399887
-14	-25	23.2129399887
-14	-24	23.2129399887
-14	-23	23.2129399887
-14	-22	23.2129399887
-14	-21	23.2129399887
-14	-20	23.2129399887
-14	-19	23.2129399887
-14	-18	23.2129399887
-14	-17	23.2129399887
-14	-16	23.2129399887
-14	-15	23.2129399887
-14	-14	23.2129399887
-14	-13	23.2129399887
-14	-12	23.2129399887
-14	-11	23.2129399887
-14	-10	23.2129399887
-14	-9	23.2129399887
-14	-8	23.2129399887
-14	-7	4.08039168434
-14	-6	6.46803351077
-14	-5	6.33894578121
-14	-4	7.56871172377
-14	-3	6.56263109165
-14	-2	5.98110831679
-14	-1	7.15218848585
-14	0	4.89113808455
-14	1	5.32811087151
-14	2	5.52412607372
-14	3	6.76912730101
-14	4	6.09422218163
-14	5	7.08460167121
-14	6	9.35893026846
-14	7	3.21419722968
-14	8	23.2129399887
-14	9	23.2129399887
-14	10	23.2129399887
-14	11	23.2129399887
-14	12	23.2129399887
-14	13	23.2129399887
-14	14	23.2129399887
-14	15	23.2129399887
-14	16	23.2129399887
-14	17	23.2129399887
-14	18	23.2129399887
-14	19	23.2129399887
-13	-30	23.2129399887
-13	-29	23.2129399887
-13	-28	23.2129399887
-13	-27	23.2129399887
-13	-26	23.2129399887
-13	-25	23.2129399887
-13	-24	23.2129399887
-13	-23	23.2129399887
-13	-22	23.2129399887
-13	-21	23.2129399887
-13	-20	23.2129399887
-13	-19	23.2129399887
-13	-18	23.2129399887
-13	-17	23.2129399887
-13	-16	23.2129399887
-13	-15	23.2129399887
-13	-14	23.2129399887
-13	-13	23.2129399887
-13	-12	23.2129399887
-13	-11	23.2129399887
-13	-10	23.2129399887
-13	-9	23.2129399887
-13	-8	23.2129399887
-13	-7	23.2129399887
-13	-6	10.6663744759
-13	-5	21.6839736767
-13	-4	9.07838296836
-13	-3	7.48254047354
-13	-2	4.90950997212
-13	-1	4.33826297787
-13	0	5.79358258675
-13	1	6.3887026961
-13	2	7.55797601035
-13	3	6.35313399469
-13	4	5.09016214377
-13	5	2.96544696134
-13	6	3.80684451937
-13	7	5.71562624109
-13	8	6.50663569181
-13	9	23.2129399887
-13	10	23.2129399887
-13	11	23.2129399887
-13	12	23.2129399887
-13	13	23.2129399887
-13	14	23.2129399887
-13	15	23.2129399887
-13	16	23.2129399887
-13	17	23.2129399887
-13	18	23.2129399887
-13	19	23.2129399887
-12	-30	23.2129399887
-12	-29	23.2129399887
-12	-28	23.2129399887
-12	-27	23.2129399887
-12	-26	23.2129399887
-12	-25	23.2129399887
-12	-24	23.2129399887
-12	-23	23.2129399887
-12	-22	23.2129399887
-12	-21	7.10800569891
-12	-20	23.2129399887
-12	-19	9.70895746211
-12	-18	23.2129399887
-12	-17	21.9031744182
-12	-16	6.76063945477
-12	-15	23.2129399887
-12	-14	8.0838574948
-12	-13	23.2129399887
-12	-12	23.2129399887
-12	-11	23.2129399887
-12	-10	23.2129399887
-12	-9	23.2129399887
-12	-8	23.2129399887
-12	-7	23.2129399887
-12	-6	23.2129399887
-12	-5	8.06747406226
-12	-4	8.07144976719
-12	-3	8.13061032629
-12	-2	7.91785241348
-12	-1	4.7806888269
-12	0	7.37733293963
-12	1	5.06254190022
-12	2	5.04660246357
-12	3	5.86142328986
-12	4	3.46913899614
-12	5	5.17823496901
-12	6	7.11141693491
-12	7	7.70129163005
-12	8	8.8365813944
-12	9	9.42605447074
-12	10	23.2129399887
-12	11	23.2129399887
-12	12	23.2129399887
-12	13	23.2129399887
-12	14	23.2129399887
-12	15	23.2129399887
-12	16	23.2129399887
-12	17	23.2129399887
-12	18	23.2129399887
-12	19	23.2129399887
-11	-30	23.2129399887
-11	-29	23.2129399887
-11	-28	23.2129399887
-11	-27	23.2129399887
-11	-26	23.2129399887
-11	-25	23.2129399887
-11	-24	23.2129399887
-11	-23	23.2129399887
-11	-22	21.9733848857
-11	-21	21.5240615143
-11	-20	23.2129399887
-11	-19	8.83252538871
-11	-18	23.2129399887
-11	-17	23.2129399887
-11	-16	4.21359431416
-11	-15	5.10723688885
-11	-14	23.2129399887
-11	-13	23.2129399887
-11	-12	23.2129399887
-11	-11	23.2129399887
-11	-10	23.2129399887
-11	-9	23.2129399887
-11	-8	23.2129399887
-11	-7	23.2129399887
-11	-6	23.2129399887
-11	-5	3.06500177574
-11	-4	6.39478315609
-11	-3	8.28879163304
-11	-2	7.57307625301
-11	-1	7.65471019149
-11	0	6.94505515399
-11	1	5.41519631719
-11	2	5.98046740048
-11	3	4.55827816185
-11	4	5.25632640338
-11	5	4.88908107491
-11	6	7.47266994609
-11	7	6.35365037489
-11	8	8.54470916732
-11	9	8.33914102845
-11	10	23.2129399887
-11	11	23.2129399887
-11	12	23.2129399887
-11	13	23.2129399887
-11	14	23.2129399887
-11	15	23.2129399887
-11	16	23.2129399887
-11	17	23.2129399887
-11	18	23.2129399887
-11	19	23.2129399887
-10	-30	23.2129399887
-10	-29	23.2129399887
-10	-28	23.2129399887
-10	-27	23.2129399887
-10	-26	23.2129399887
-10	-25	23.2129399887
-10	-24	23.2129399887
-10	-23	23.2129399887
-10	-22	23.2129399887
-10	-21	23.2129399887
-10	-20	9.73475924166
-10	-19	9.30766890171
-10	-18	23.2129399887
-10	-17	23.2129399887
-10	-16	7.71828199637
-10	-15	11.8164789799
-10	-14	7.79300480204
-10	-13	23.2129399887
-10	-12	23.2129399887
-10	-11	23.2129399887
-10	-10	23.2129399887
-10	-9	23.2129399887
-10	-8	23.2129399887
-10	-7	23.2129399887
-10	-6	23.2129399887
-10	-5	9.91483046117
-10	-4	7.99402967039
-10	-3	7.56420919681
-10	-2	9.71505283599
-10	-1	5.57427008562
-10	0	5.34303570531
-10	1	4.8336453229
-10	2	5.76082736062
-10	3	6.86925855323
-10	4	4.56276288723
-10	5	4.75751425998
-10	6	4.08329845684
-10	7	5.82340678117
-10	8	7.04430395194
-10	9	7.44711924261
-10	10	9.64797280367
-10	11	23.2129399887
-10	12	23.2129399887
-10	13	23.2129399887
-10	14	23.2129399887
-10	15	23.2129399887
-10	16	23.2129399887
-10	17	23.2129399887
-10	18	23.2129399887
-10	19	23.2129399887
-9	-30	23.2129399887
-9	-29	23.2129399887
-9	-28	23.2129399887
-9	-27	23.2129399887
-9	-26	23.2129399887
-9	-25	23.2129399887
-9	-24	23.2129399887
-9	-23	23.2129399887
-9	-22	23.2129399887
-9	-21	23.2129399887
-9	-20	9.14521231093
-9	-19	11.1711251237
-9	-18	10.8541522246
-9	-17	21.8403690148
-9	-16	10.0118840573
-9	-15	7.55215870292
-9	-14	7.67819429007
-9	-13	23.2129399887
-9	-12	23.2129399887
-9	-11	23.2129399887
-9	-10	23.2129399887
-9	-9	21.9031744182
-9	-8	10.7277440807
-9	-7	5.40605931495
-9	-6	6.07464960404
-9	-5	8.68876783424
-9	-4	0.657713646914
-9	-3	9.34544257898
-9	-2	9.51305838931
-9	-1	7.08512437832
-9	0	5.88366847903
-9	1	6.97203446875
-9	2	7.52944972364
-9	3	4.64586778118
-9	4	7.36805657711
-9	5	5.0650642118
-9	6	5.93268701027
-9	7	3.96199558846
-9	8	4.45745311863
-9	9	6.12586892069
-9	10	6.31862395443
-9	11	21.3981001636
-9	12	23.2129399887
-9	13	23.2129399887
-9	14	23.2129399887
-9	15	23.2129399887
-9	16	23.2129399887
-9	17	23.2129399887
-9	18	23.2129399887
-9	19	23.2129399887
-8	-30	23.2129399887
-8	-29	23.2129399887
-8	-28	23.2129399887
-8	-27	23.2129399887
-8	-26	23.2129399887
-8	-25	23.2129399887
-8	-24	23.2129399887
-8	-23	23.2129399887
-8	-22	23.2129399887
-8	-21	11.2393394711
-8	-20	9.34866814651
-8	-19	9.40445915193
-8	-18	0.959132547943
-8	-17	5.3029485184
-8	-16	8.39850928712
-8	-15	10.726865496
-8	-14	2.80099035624
-8	-13	9.23626239983
-8	-12	5.50090799994
-8	-11	11.0524122087
-8	-10	21.7835546166
-8	-9	4.61797940727
-8	-8	3.79299451045
-8	-7	21.5240615143
-8	-6	9.56200216697
-8	-5	5.54641736723
-8	-4	8.80897674351
-8	-3	5.21615903277
-8	-2	4.50194013218
-8	-1	7.8934488627
-8	0	7.64731815251
-8	1	7.09271961209
-8	2	6.51108261837
-8	3	7.18027065586
-8	4	5.80476934519
-8	5	6.9801811908
-8	6	6.20858226943
-8	7	5.59594643732
-8	8	4.64959621119
-8	9	5.41651458431
-8	10	7.70528390309
-8	11	8.13533373363
-8	12	8.51931225189
-8	13	23.2129399887
-8	14	23.2129399887
-8	15	23.2129399887
-8	16	23.2129399887
-8	17	23.2129399887
-8	18	23.2129399887
-8	19	23.2129399887
-7	-30	23.2129399887
-7	-29	23.2129399887
-7	-28	23.2129399887
-7	-27	23.2129399887
-7	-26	23.2129399887
-7	-25	23.2129399887
-7	-24	23.2129399887
-7	-23	23.2129399887
-7	-22	23.2129399887
-7	-21	9.73684394106
-7	-20	6.11358430655
-7	-19	7.55592402367
-7	-18	6.13132642079
-7	-17	2.49115664256
-7	-16	1.96735785496
-7	-15	1.63031105698
-7	-14	7.97838102141
-7	-13	10.1895373129
-7	-12	7.22545498853
-7	-11	10.0471435952
-7	-10	9.60150996407
-7	-9	9.17325733056
-7	-8	21.7316871348
-7	-7	2.13238300876
-7	-6	8.35716114408
-7	-5	8.55397537099
-7	-4	6.59869177112
-7	-3	8.71634306428
-7	-2	10.4147577482
-7	-1	6.5339505687
-7	0	3.79529994976
-7	1	7.49222081905
-7	2	6.28135022078
-7	3	5.17846153615
-7	4	3.05983211573
-7	5	6.46810046564
-7	6	7.19599854995
-7	7	6.60079435266
-7	8	5.4481627567
-7	9	6.48871515615
-7	10	7.01103695226
-7	11	3.54793314619
-7	12	3.58157745277
-7	13	8.12640283109
-7	14	23.2129399887
-7	15	23.2129399887
-7	16	23.2129399887
-7	17	23.2129399887
-7	18	23.2129399887
-7	19	23.2129399887
-6	-30	23.2129399887
-6	-29	23.2129399887
-6	-28	23.2129399887
-6	-27	23.2129399887
-6	-26	23.2129399887
-6	-25	23.2129399887
-6	-24	23.2129399887
-6	-23	23.2129399887
-6	-22	23.2129399887
-6	-21	7.8756577873
-6	-20	8.6954989811
-6	-19	9.05091097466
-6	-18	5.57575408832
-6	-17	6.53318347304
-6	-16	4.57485565568
-6	-15	8.29107750462
-6	-14	5.41710424623
-6	-13	10.8427016968
-6	-12	8.86490767319
-6	-11	8.30969430019
-6	-10	6.23625579386
-6	-9	23.2129399887
-6	-8	23.2129399887
-6	-7	23.2129399887
-6	-6	23.2129399887
-6	-5	8.17314017309
-6	-4	8.64421945014
-6	-3	23.2129399887
-6	-2	9.79844757661
-6	-1	8.96289017416
-6	0	8.52174280534
-6	1	8.25422011825
-6	2	7.67430037465
-6	3	7.31328911832
-6	4	6.00758386162
-6	5	6.29307420354
-6	6	7.0155029125
-6	7	5.23412340106
-6	8	5.7975261808
-6	9	5.9686901214
-6	10	4.87248033804
-6	11	5.64362824331
-6	12	5.83421542044
-6	13	2.07860296101
-6	14	23.2129399887
-6	15	23.2129399887
-6	16	23.2129399887
-6	17	23.2129399887
-6	18	23.2129399887
-6	19	23.2129399887
-5	-30	23.2129399887
-5	-29	23.2129399887
-5	-28	23.2129399887
-5	-27	23.2129399887
-5	-26	23.2129399887
-5	-25	23.2129399887
-5	-24	23.2129399887
-5	-23	23.2129399887
-5	-22	23.2129399887
-5	-21	5.14601101482
-5	-20	4.22181947533
-5	-19	10.2335295303
-5	-18	7.76240817459
-5	-17	3.01599641501
-5	-16	5.70965708915
-5	-15	5.79719684163
-5	-14	6.7032506822
-5	-13	5.31370101001
-5	-12	21.9733848857
-5	-11	6.79458318806
-5	-10	23.2129399887
-5	-9	23.2129399887
-5	-8	23.2129399887
-5	-7	23.2129399887
-5	-6	23.2129399887
-5	-5	9.374989574
-5	-4	7.20117582578
-5	-3	10.347758002
-5	-2	11.0297092348
-5	-1	8.72776228613
-5	0	9.35710184602
-5	1	10.9859742994
-5	2	5.05869904777
-5	3	4.67822607578
-5	4	5.57244944818
-5	5	6.96231454864
-5	6	5.69987223387
-5	7	8.24430809186
-5	8	9.4311718547
-5	9	7.04811582789
-5	10	6.35180916564
-5	11	3.69935266799
-5	12	7.24366271395
-5	13	4.85239561924
-5	14	4.83216236396
-5	15	6.06622811791
-5	16	23.2129399887
-5	17	23.2129399887
-5	18	23.2129399887
-5	19	23.2129399887
-4	-30	23.2129399887
-4	-29	23.2129399887
-4	-28	23.2129399887
-4	-27	23.2129399887
-4	-26	23.2129399887
-4	-25	23.2129399887
-4	-24	23.2129399887
-4	-23	23.2129399887
-4	-22	23.2129399887
-4	-21	10.0835032814
-4	-20	5.46878038473
-4	-19	7.00951029518
-4	-18	7.79589520527
-4	-17	5.27363881773
-4	-16	3.89524983378
-4	-15	5.42346168207
-4	-14	5.29510225093
-4	-13	4.64701850726
-4	-12	4.69167024096
-4	-11	4.6199946079
-4	-10	5.42861176783
-4	-9	23.2129399887
-4	-8	23.2129399887
-4	-7	23.2129399887
-4	-6	23.2129399887
-4	-5	23.2129399887
-4	-4	11.2828249354
-4	-3	23.2129399887
-4	-2	8.56611153104
-4	-1	8.74386058767
-4	0	1.86662619557
-4	1	4.32082528862
-4	2	5.28392055082
-4	3	8.79105210286
-4	4	7.32025054508
-4	5	8.41324638217
-4	6	1.54280719894
-4	7	6.39040643809
-4	8	7.76091555816
-4	9	7.83206921749
-4	10	7.72802063434
-4	11	6.23732990262
-4	12	5.92994348197
-4	13	8.20930396202
-4	14	7.38528180457
-4	15	6.86625570632
-4	16	6.12876858769
-4	17	23.2129399887
-4	18	23.2129399887
-4	19	23.2129399887
-3	-30	23.2129399887
-3	-29	23.2129399887
-3	-28	23.2129399887
-3	-27	23.2129399887
-3	-26	23.2129399887
-3	-25	23.2129399887
-3	-24	23.2129399887
-3	-23	23.2129399887
-3	-22	10.0171426932
-3	-21	9.69663834226
-3	-20	7.09120556585
-3	-19	7.9416594317
-3	-18	9.46152444271
-3	-17	6.09627424884
-3	-16	4.92179812736
-3	-15	4.61402542414
-3	-14	6.67376629386
-3	-13	4.01461076396
-3	-12	8.19352900003
-3	-11	7.34058272264
-3	-10	6.99702232669
-3	-9	8.44768515519
-3	-8	23.2129399887
-3	-7	23.2129399887
-3	-6	23.2129399887
-3	-5	23.2129399887
-3	-4	6.67788314795
-3	-3	9.25671626925
-3	-2	11.9013178763
-3	-1	10.7033996122
-3	0	5.75473007125
-3	1	9.68252226846
-3	2	6.18363028795
-3	3	8.04229976614
-3	4	5.70329885334
-3	5	7.15949544045
-3	6	6.91832805035
-3	7	4.80012088968
-3	8	9.11830538393
-3	9	9.33020757807
-3	10	6.28065491464
-3	11	7.35395810321
-3	12	5.00638752377
-3	13	7.09355277794
-3	14	3.85637828708
-3	15	5.71951288716
-3	16	5.44935731767
-3	17	23.2129399887
-3	18	23.2129399887
-3	19	23.2129399887
-2	-30	23.2129399887
-2	-29	23.2129399887
-2	-28	23.2129399887
-2	-27	23.2129399887
-2	-26	23.2129399887
-2	-25	23.2129399887
-2	-24	23.2129399887
-2	-23	23.2129399887
-2	-22	23.2129399887
-2	-21	9.8689186159
-2	-20	3.99165406771
-2	-19	5.56872318571
-2	-18	5.0237815848
-2	-17	2.94007955768
-2	-16	5.31771483531
-2	-15	7.60312250506
-2	-14	8.83680336453
-2	-13	3.78243846982
-2	-12	10.2851131719
-2	-11	7.72391830771
-2	-10	0
-2	-9	23.2129399887
-2	-8	23.2129399887
-2	-7	23.2129399887
-2	-6	23.2129399887
-2	-5	23.2129399887
-2	-4	23.2129399887
-2	-3	23.2129399887
-2	-2	23.2129399887
-2	-1	21.9733848857
-2	0	9.70741993368
-2	1	7.41625608789
-2	2	7.45699950912
-2	3	6.58417460883
-2	4	5.28454368308
-2	5	5.14573031288
-2	6	4.98663687612
-2	7	6.49595018808
-2	8	6.53853094661
-2	9	6.43380299246
-2	10	5.1146377509
-2	11	7.18063729665
-2	12	8.05217779667
-2	13	6.58340823071
-2	14	6.73073534828
-2	15	8.61173460802
-2	16	6.41120917512
-2	17	10.8359945236
-2	18	23.2129399887
-2	19	23.2129399887
-1	-30	23.2129399887
-1	-29	23.2129399887
-1	-28	23.2129399887
-1	-27	23.2129399887
-1	-26	23.2129399887
-1	-25	23.2129399887
-1	-24	23.2129399887
-1	-23	23.2129399887
-1	-22	23.2129399887
-1	-21	23.2129399887
-1	-20	11.144577024
-1	-19	7.43524843277
-1	-18	21.0445748789
-1	-17	8.61754319903
-1	-16	6.58620874398
-1	-15	6.49232650779
-1	-14	9.27238782135
-1	-13	8.6402659159
-1	-12	9.21649206154
-1	-11	7.43599668903
-1	-10	7.97362434322
-1	-9	23.2129399887
-1	-8	23.2129399887
-1	-7	23.2129399887
-1	-6	23.2129399887
-1	-5	23.2129399887
-1	-4	23.2129399887
-1	-3	21.7835546166
-1	-2	5.82060682323
-1	-1	0.96601827298
-1	0	7.0896849492
-1	1	7.8506840318
-1	2	10.3745385786
-1	3	6.85198672748
-1	4	7.06982040794
-1	5	6.427332667
-1	6	8.59961793788
-1	7	5.69628731029
-1	8	3.63467243133
-1	9	6.53694079312
-1	10	6.24082182374
-1	11	5.48817591035
-1	12	6.10814767104
-1	13	8.93243965513
-1	14	4.76119431101
-1	15	10.8739079403
-1	16	7.01482961065
-1	17	5.81277131542
-1	18	4.5914767522
-1	19	23.2129399887
0	-30	23.2129399887
0	-29	23.2129399887
0	-28	23.2129399887
0	-27	23.2129399887
0	-26	23.2129399887
0	-25	23.2129399887
0	-24	23.2129399887
0	-23	23.2129399887
0	-22	23.2129399887
0	-21	23.2129399887
0	-20	23.2129399887
0	-19	10.9255469675
0	-18	8.59087259826
0	-17	3.86630135404
0	-16	5.84382668395
0	-15	7.92474568119
0	-14	2.41784608861
0	-13	4.34889327324
0	-12	8.73245735608
0	-11	9.21959601646
0	-10	9.61824363353
0	-9	10.9981837733
0	-8	8.88206442411
0	-7	23.2129399887
0	-6	23.2129399887
0	-5	23.2129399887
0	-4	23.2129399887
0	-3	23.2129399887
0	-2	7.37515048115
0	-1	4.41160086058
0	0	0.810217437143
0	1	7.47494267772
0	2	3.79479124636
0	3	2.63051927964
0	4	7.08218594406
0	5	6.74263688301
0	6	6.15573177668
0	7	6.04516974208
0	8	8.0108306003
0	9	7.73777884303
0	10	7.24685007782
0	11	8.09514351581
0	12	4.3435059443
0	13	7.51627439107
0	14	6.62121829207
0	15	8.3908248516
0	16	8.92715063635
0	17	9.06246731712
0	18	4.51476145552
0	19	23.2129399887
1	-30	23.2129399887
1	-29	23.2129399887
1	-28	23.2129399887
1	-27	23.2129399887
1	-26	23.2129399887
1	-25	23.2129399887
1	-24	23.2129399887
1	-23	23.2129399887
1	-22	23.2129399887
1	-21	23.2129399887
1	-20	23.2129399887
1	-19	0.607787562344
1	-18	5.61857003537
1	-17	6.76469685669
1	-16	5.60707771981
1	-15	3.44633366526
1	-14	6.28601432633
1	-13	5.48459075457
1	-12	5.07251399694
1	-11	6.82321307986
1	-10	5.65440168386
1	-9	8.21206181168
1	-8	1.75499151238
1	-7	10.5167786707
1	-6	23.2129399887
1	-5	23.2129399887
1	-4	23.2129399887
1	-3	23.2129399887
1	-2	23.2129399887
1	-1	23.2129399887
1	0	11.2877652533
1	1	8.36680363261
1	2	7.05838935541
1	3	8.00955773316
1	4	6.84944394201
1	5	0.730765128724
1	6	6.94968996369
1	7	9.94357830971
1	8	7.02887596501
1	9	8.535624718
1	10	5.89811431906
1	11	7.19645634862
1	12	6.58342610926
1	13	9.0028026644
1	14	4.9275548235
1	15	6.93828601897
1	16	6.05092052465
1	17	10.0949759188
1	18	7.2535421371
1	19	23.2129399887
2	-30	23.2129399887
2	-29	23.2129399887
2	-28	23.2129399887
2	-27	23.2129399887
2	-26	23.2129399887
2	-25	23.2129399887
2	-24	23.2129399887
2	-23	23.2129399887
2	-22	23.2129399887
2	-21	23.2129399887
2	-20	23.2129399887
2	-19	9.65052134074
2	-18	5.5058564128
2	-17	4.78261451203
2	-16	8.04813426855
2	-15	6.4876119178
2	-14	6.68259425258
2	-13	9.64706401348
2	-12	9.12114702331
2	-11	5.9277027047
2	-10	9.39434460188
2	-9	7.73697677029
2	-8	6.63590237369
2	-7	6.66994264725
2	-6	11.0442036285
2	-5	23.2129399887
2	-4	8.95928368004
2	-3	23.2129399887
2	-2	3.17702419215
2	-1	23.2129399887
2	0	5.2058814276
2	1	3.61313834757
2	2	5.85268259988
2	3	7.72468126845
2	4	4.14484246721
2	5	5.59098898319
2	6	6.01067451774
2	7	7.13898707596
2	8	8.85155485437
2	9	6.12286594688
2	10	6.76503218619
2	11	6.28140394099
2	12	6.61273072764
2	13	5.57470707046
2	14	11.4727193805
2	15	6.6044242797
2	16	10.2325436989
2	17	23.2129399887
2	18	23.2129399887
2	19	23.2129399887
3	-30	23.2129399887
3	-29	23.2129399887
3	-28	23.2129399887
3	-27	23.2129399887
3	-26	23.2129399887
3	-25	23.2129399887
3	-24	23.2129399887
3	-23	23.2129399887
3	-22	23.2129399887
3	-21	23.2129399887
3	-20	23.2129399887
3	-19	23.2129399887
3	-18	7.43518001775
3	-17	5.66844271674
3	-16	4.79049523327
3	-15	8.71869885182
3	-14	5.29893768583
3	-13	3.11026833052
3	-12	8.97073760577
3	-11	2.4142335183
3	-10	8.40340789268
3	-9	5.32925680836
3	-8	5.38114741333
3	-7	8.56878655882
3	-6	9.93009843311
3	-5	7.26434841173
3	-4	9.223515577
3	-3	7.57944549525
3	-2	9.80566794781
3	-1	10.0999636076
3	0	8.47532506521
3	1	6.76444968409
3	2	7.41555425925
3	3	0.214599824172
3	4	5.4570787896
3	5	6.64864084696
3	6	7.5970600698
3	7	4.63884762757
3	8	5.97081881885
3	9	5.06651910612
3	10	6.07759037629
3	11	7.7714406774
3	12	7.74137729058
3	13	6.21191250756
3	14	23.2129399887
3	15	23.2129399887
3	16	23.2129399887
3	17	23.2129399887
3	18	23.2129399887
3	19	23.2129399887
4	-30	23.2129399887
4	-29	23.2129399887
4	-28	23.2129399887
4	-27	23.2129399887
4	-26	23.2129399887
4	-25	23.2129399887
4	-24	23.2129399887
4	-23	23.2129399887
4	-22	23.2129399887
4	-21	23.2129399887
4	-20	23.2129399887
4	-19	23.2129399887
4	-18	5.59967506927
4	-17	9.65222910157
4	-16	5.11506344142
4	-15	8.01562751661
4	-14	6.66220576229
4	-13	5.76262951135
4	-12	7.38535263687
4	-11	9.70392400184
4	-10	6.46083065434
4	-9	6.96758820504
4	-8	7.4692324446
4	-7	6.70628724716
4	-6	5.89606846463
4	-5	6.6415813994
4	-4	4.99214587904
4	-3	7.47691098879
4	-2	8.90995982218
4	-1	7.86599010548
4	0	7.86398062057
4	1	7.72010051922
4	2	9.58704629727
4	3	4.70456687013
4	4	5.19037453245
4	5	7.30180416057
4	6	6.04521127199
4	7	6.02572427797
4	8	7.32413798021
4	9	6.57419346929
4	10	5.71792349875
4	11	2.22002008944
4	12	7.36322849702
4	13	3.15300755791
4	14	7.26860539664
4	15	23.2129399887
4	16	23.2129399887
4	17	23.2129399887
4	18	23.2129399887
4	19	23.2129399887
5	-30	23.2129399887
5	-29	23.2129399887
5	-28	23.2129399887
5	-27	23.2129399887
5	-26	23.2129399887
5	-25	23.2129399887
5	-24	23.2129399887
5	-23	23.2129399887
5	-22	23.2129399887
5	-21	23.2129399887
5	-20	23.2129399887
5	-19	23.2129399887
5	-18	23.2129399887
5	-17	3.83036365651
5	-16	7.00557410399
5	-15	8.44109316278
5	-14	7.58494715338
5	-13	5.65340828909
5	-12	9.31960209224
5	-11	9.64364703291
5	-10	1.41258219215
5	-9	5.26817508485
5	-8	8.15472351732
5	-7	3.0873734845
5	-6	4.46881752815
5	-5	5.45594751743
5	-4	1.85263171836
5	-3	21.5601998514
5	-2	5.68293565327
5	-1	7.33978315364
5	0	2.53748825184
5	1	5.35229429069
5	2	5.81550362113
5	3	5.46928159342
5	4	5.65396536608
5	5	5.52294401946
5	6	8.95202398272
5	7	7.00796099097
5	8	6.16075089702
5	9	6.49229317031
5	10	9.23571394935
5	11	7.44010598766
5	12	21.2056949445
5	13	8.73405160213
5	14	11.769082875
5	15	10.5645377929
5	16	23.2129399887
5	17	23.2129399887
5	18	23.2129399887
5	19	23.2129399887
6	-30	23.2129399887
6	-29	23.2129399887
6	-28	23.2129399887
6	-27	23.2129399887
6	-26	23.2129399887
6	-25	23.2129399887
6	-24	23.2129399887
6	-23	23.2129399887
6	-22	23.2129399887
6	-21	23.2129399887
6	-20	23.2129399887
6	-19	23.2129399887
6	-18	23.2129399887
6	-17	23.2129399887
6	-16	9.37862191822
6	-15	10.0996182621
6	-14	5.3932173561
6	-13	5.73146357582
6	-12	8.96613612854
6	-11	9.73718395416
6	-10	0.494073852929
6	-9	4.48486191827
6	-8	7.32305111746
6	-7	7.33599846131
6	-6	6.5833406114
6	-5	6.12124158392
6	-4	8.46456863249
6	-3	2.51165134036
6	-2	10.7799952318
6	-1	10.3390182492
6	0	4.6336051943
6	1	3.46760617555
6	2	4.83760589098
6	3	4.03818536926
6	4	4.83264781556
6	5	7.26608464104
6	6	6.06390692599
6	7	6.88833921275
6	8	5.64641123337
6	9	8.93592328175
6	10	6.75167993004
6	11	8.56252265106
6	12	8.1496472061
6	13	8.97559581158
6	14	5.88800452686
6	15	8.54099487728
6	16	23.2129399887
6	17	23.2129399887
6	18	23.2129399887
6	19	23.2129399887
7	-30	23.2129399887
7	-29	23.2129399887
7	-28	23.2129399887
7	-27	23.2129399887
7	-26	23.2129399887
7	-25	23.2129399887
7	-24	23.2129399887
7	-23	23.2129399887
7	-22	23.2129399887
7	-21	23.2129399887
7	-20	23.2129399887
7	-19	23.2129399887
7	-18	23.2129399887
7	-17	23.2129399887
7	-16	23.2129399887
7	-15	23.2129399887
7	-14	10.1747039642
7	-13	7.61338102674
7	-12	10.1021324576
7	-11	4.47041120056
7	-10	7.54719438495
7	-9	9.46420474122
7	-8	3.69347974321
7	-7	5.00425237321
7	-6	7.77170045663
7	-5	6.69379832537
7	-4	7.53471118788
7	-3	7.17573416441
7	-2	8.9887519558
7	-1	5.57631161724
7	0	8.24844421993
7	1	0.369556853789
7	2	8.14160234964
7	3	2.90042178516
7	4	4.2164243381
7	5	6.01022432397
7	6	3.68137601392
7	7	5.76326103891
7	8	4.48096888611
7	9	7.32067530535
7	10	7.12188016756
7	11	6.48163786251
7	12	5.35604791637
7	13	10.7791516218
7	14	5.99715263682
7	15	23.2129399887
7	16	23.2129399887
7	17	23.2129399887
7	18	23.2129399887
7	19	23.2129399887
8	-30	23.2129399887
8	-29	23.2129399887
8	-28	23.2129399887
8	-27	23.2129399887
8	-26	23.2129399887
8	-25	23.2129399887
8	-24	23.2129399887
8	-23	23.2129399887
8	-22	23.2129399887
8	-21	23.2129399887
8	-20	23.2129399887
8	-19	23.2129399887
8	-18	23.2129399887
8	-17	23.2129399887
8	-16	23.2129399887
8	-15	23.2129399887
8	-14	11.2073370363
8	-13	9.58430840342
8	-12	11.7082951056
8	-11	6.96272601601
8	-10	3.82936751815
8	-9	5.85946309823
8	-8	7.91514106098
8	-7	5.12328704051
8	-6	9.63094963106
8	-5	7.33879237796
8	-4	5.42716069877
8	-3	9.2766540519
8	-2	5.76052203312
8	-1	3.94217895793
8	0	10.9929508835
8	1	4.79264970804
8	2	4.0741476435
8	3	2.69478504923
8	4	5.98052659602
8	5	3.53024934492
8	6	5.52819778357
8	7	5.1004275824
8	8	6.28724294721
8	9	6.42202701993
8	10	7.66118283952
8	11	7.27844330822
8	12	6.2687689903
8	13	8.83195479823
8	14	23.2129399887
8	15	23.2129399887
8	16	23.2129399887
8	17	23.2129399887
8	18	23.2129399887
8	19	23.2129399887
9	-30	23.2129399887
9	-29	23.2129399887
9	-28	23.2129399887
9	-27	23.2129399887
9	-26	23.2129399887
9	-25	23.2129399887
9	-24	23.2129399887
9	-23	23.2129399887
9	-22	23.2129399887
9	-21	23.2129399887
9	-20	23.2129399887
9	-19	23.2129399887
9	-18	23.2129399887
9	-17	23.2129399887
9	-16	23.2129399887
9	-15	23.2129399887
9	-14	23.2129399887
9	-13	5.81606804655
9	-12	9.76807456726
9	-11	3.94809734666
9	-10	10.7459116512
9	-9	7.13823185438
9	-8	4.66981954615
9	-7	8.40922812054
9	-6	5.59774137507
9	-5	5.89513227514
9	-4	3.18378716176
9	-3	8.93156759585
9	-2	4.41641230334
9	-1	7.89432243113
9	0	6.74466585043
9	1	5.82475163524
9	2	6.13538946692
9	3	3.55150769791
9	4	5.02417817004
9	5	5.51943263648
9	6	3.92401737713
9	7	2.94444413132
9	8	5.06069550696
9	9	2.71584182212
9	10	4.53091176748
9	11	21.8403690148
9	12	23.2129399887
9	13	23.2129399887
9	14	23.2129399887
9	15	23.2129399887
9	16	23.2129399887
9	17	23.2129399887
9	18	23.2129399887
9	19	23.2129399887
[truncated: 1,000 more rows]
