# Supplementary material for: Molecular mechanism of point mutation-induced Monopolar spindle 1 (Mps1/TTK) inhibitor resistance revealed by a comprehensive molecular modeling study
Source: PeerJ. 2019 Jan 21;7:e6299. doi: 10.7717/peerj.6299 (PMC6345219; doi:10.7717/peerj.6299)
Supplement: Data S1 [file peerj-07-6299-s001.zip › RAW data/Figure 11/(B) I531M-free energy map.csv]

-30	-30	24.8117254636
-30	-29	24.8117254636
-30	-28	24.8117254636
-30	-27	24.8117254636
-30	-26	24.8117254636
-30	-25	24.8117254636
-30	-24	24.8117254636
-30	-23	24.8117254636
-30	-22	24.8117254636
-30	-21	24.8117254636
-30	-20	24.8117254636
-30	-19	24.8117254636
-30	-18	24.8117254636
-30	-17	24.8117254636
-30	-16	24.8117254636
-30	-15	24.8117254636
-30	-14	24.8117254636
-30	-13	24.8117254636
-30	-12	24.8117254636
-30	-11	24.8117254636
-30	-10	24.8117254636
-30	-9	24.8117254636
-30	-8	24.8117254636
-30	-7	24.8117254636
-30	-6	24.8117254636
-30	-5	24.8117254636
-30	-4	24.8117254636
-30	-3	24.8117254636
-30	-2	24.8117254636
-30	-1	24.8117254636
-30	0	24.8117254636
-30	1	24.8117254636
-30	2	24.8117254636
-30	3	24.8117254636
-30	4	24.8117254636
-30	5	24.8117254636
-30	6	24.8117254636
-30	7	24.8117254636
-30	8	24.8117254636
-30	9	24.8117254636
-30	10	24.8117254636
-30	11	24.8117254636
-30	12	24.8117254636
-30	13	24.8117254636
-30	14	24.8117254636
-30	15	24.8117254636
-30	16	24.8117254636
-30	17	24.8117254636
-30	18	24.8117254636
-30	19	24.8117254636
-30	20	24.8117254636
-30	21	24.8117254636
-30	22	24.8117254636
-30	23	24.8117254636
-30	24	24.8117254636
-30	25	24.8117254636
-30	26	24.8117254636
-30	27	24.8117254636
-30	28	24.8117254636
-30	29	24.8117254636
-30	30	24.8117254636
-30	31	24.8117254636
-30	32	24.8117254636
-30	33	24.8117254636
-30	34	24.8117254636
-30	35	24.8117254636
-30	36	24.8117254636
-30	37	24.8117254636
-30	38	24.8117254636
-30	39	24.8117254636
-29	-30	24.8117254636
-29	-29	24.8117254636
-29	-28	24.8117254636
-29	-27	24.8117254636
-29	-26	24.8117254636
-29	-25	24.8117254636
-29	-24	24.8117254636
-29	-23	24.8117254636
-29	-22	24.8117254636
-29	-21	24.8117254636
-29	-20	24.8117254636
-29	-19	24.8117254636
-29	-18	24.8117254636
-29	-17	24.8117254636
-29	-16	24.8117254636
-29	-15	24.8117254636
-29	-14	24.8117254636
-29	-13	24.8117254636
-29	-12	24.8117254636
-29	-11	24.8117254636
-29	-10	24.8117254636
-29	-9	24.8117254636
-29	-8	24.8117254636
-29	-7	24.8117254636
-29	-6	24.8117254636
-29	-5	24.8117254636
-29	-4	24.8117254636
-29	-3	24.8117254636
-29	-2	24.8117254636
-29	-1	24.8117254636
-29	0	24.8117254636
-29	1	24.8117254636
-29	2	24.8117254636
-29	3	24.8117254636
-29	4	24.8117254636
-29	5	24.8117254636
-29	6	24.8117254636
-29	7	24.8117254636
-29	8	24.8117254636
-29	9	24.8117254636
-29	10	24.8117254636
-29	11	24.8117254636
-29	12	24.8117254636
-29	13	24.8117254636
-29	14	24.8117254636
-29	15	24.8117254636
-29	16	24.8117254636
-29	17	24.8117254636
-29	18	24.8117254636
-29	19	24.8117254636
-29	20	24.8117254636
-29	21	24.8117254636
-29	22	24.8117254636
-29	23	24.8117254636
-29	24	24.8117254636
-29	25	24.8117254636
-29	26	24.8117254636
-29	27	24.8117254636
-29	28	24.8117254636
-29	29	24.8117254636
-29	30	24.8117254636
-29	31	24.8117254636
-29	32	24.8117254636
-29	33	24.8117254636
-29	34	24.8117254636
-29	35	24.8117254636
-29	36	24.8117254636
-29	37	24.8117254636
-29	38	24.8117254636
-29	39	24.8117254636
-28	-30	24.8117254636
-28	-29	24.8117254636
-28	-28	24.8117254636
-28	-27	24.8117254636
-28	-26	24.8117254636
-28	-25	24.8117254636
-28	-24	24.8117254636
-28	-23	24.8117254636
-28	-22	24.8117254636
-28	-21	24.8117254636
-28	-20	24.8117254636
-28	-19	24.8117254636
-28	-18	24.8117254636
-28	-17	24.8117254636
-28	-16	24.8117254636
-28	-15	24.8117254636
-28	-14	24.8117254636
-28	-13	24.8117254636
-28	-12	24.8117254636
-28	-11	24.8117254636
-28	-10	24.8117254636
-28	-9	24.8117254636
-28	-8	24.8117254636
-28	-7	24.8117254636
-28	-6	24.8117254636
-28	-5	24.8117254636
-28	-4	24.8117254636
-28	-3	24.8117254636
-28	-2	24.8117254636
-28	-1	24.8117254636
-28	0	24.8117254636
-28	1	24.8117254636
-28	2	24.8117254636
-28	3	24.8117254636
-28	4	24.8117254636
-28	5	24.8117254636
-28	6	24.8117254636
-28	7	24.8117254636
-28	8	24.8117254636
-28	9	24.8117254636
-28	10	24.8117254636
-28	11	24.8117254636
-28	12	24.8117254636
-28	13	24.8117254636
-28	14	24.8117254636
-28	15	24.8117254636
-28	16	24.8117254636
-28	17	24.8117254636
-28	18	24.8117254636
-28	19	24.8117254636
-28	20	24.8117254636
-28	21	24.8117254636
-28	22	24.8117254636
-28	23	24.8117254636
-28	24	24.8117254636
-28	25	24.8117254636
-28	26	24.8117254636
-28	27	24.8117254636
-28	28	24.8117254636
-28	29	24.8117254636
-28	30	24.8117254636
-28	31	24.8117254636
-28	32	24.8117254636
-28	33	24.8117254636
-28	34	24.8117254636
-28	35	24.8117254636
-28	36	24.8117254636
-28	37	24.8117254636
-28	38	24.8117254636
-28	39	24.8117254636
-27	-30	24.8117254636
-27	-29	24.8117254636
-27	-28	24.8117254636
-27	-27	24.8117254636
-27	-26	24.8117254636
-27	-25	24.8117254636
-27	-24	24.8117254636
-27	-23	24.8117254636
-27	-22	24.8117254636
-27	-21	24.8117254636
-27	-20	24.8117254636
-27	-19	24.8117254636
-27	-18	24.8117254636
-27	-17	24.8117254636
-27	-16	24.8117254636
-27	-15	24.8117254636
-27	-14	24.8117254636
-27	-13	24.8117254636
-27	-12	24.8117254636
-27	-11	24.8117254636
-27	-10	24.8117254636
-27	-9	24.8117254636
-27	-8	24.8117254636
-27	-7	24.8117254636
-27	-6	24.8117254636
-27	-5	24.8117254636
-27	-4	24.8117254636
-27	-3	24.8117254636
-27	-2	24.8117254636
-27	-1	24.8117254636
-27	0	24.8117254636
-27	1	24.8117254636
-27	2	24.8117254636
-27	3	24.8117254636
-27	4	24.8117254636
-27	5	24.8117254636
-27	6	24.8117254636
-27	7	24.8117254636
-27	8	24.8117254636
-27	9	24.8117254636
-27	10	24.8117254636
-27	11	24.8117254636
-27	12	24.8117254636
-27	13	24.8117254636
-27	14	24.8117254636
-27	15	24.8117254636
-27	16	24.8117254636
-27	17	24.8117254636
-27	18	24.8117254636
-27	19	24.8117254636
-27	20	24.8117254636
-27	21	24.8117254636
-27	22	24.8117254636
-27	23	24.8117254636
-27	24	24.8117254636
-27	25	24.8117254636
-27	26	24.8117254636
-27	27	24.8117254636
-27	28	24.8117254636
-27	29	24.8117254636
-27	30	24.8117254636
-27	31	24.8117254636
-27	32	24.8117254636
-27	33	24.8117254636
-27	34	24.8117254636
-27	35	24.8117254636
-27	36	24.8117254636
-27	37	24.8117254636
-27	38	24.8117254636
-27	39	24.8117254636
-26	-30	24.8117254636
-26	-29	24.8117254636
-26	-28	24.8117254636
-26	-27	24.8117254636
-26	-26	24.8117254636
-26	-25	24.8117254636
-26	-24	24.8117254636
-26	-23	24.8117254636
-26	-22	24.8117254636
-26	-21	24.8117254636
-26	-20	24.8117254636
-26	-19	24.8117254636
-26	-18	24.8117254636
-26	-17	24.8117254636
-26	-16	24.8117254636
-26	-15	24.8117254636
-26	-14	24.8117254636
-26	-13	24.8117254636
-26	-12	24.8117254636
-26	-11	24.8117254636
-26	-10	24.8117254636
-26	-9	24.8117254636
-26	-8	24.8117254636
-26	-7	24.8117254636
-26	-6	24.8117254636
-26	-5	24.8117254636
-26	-4	24.8117254636
-26	-3	24.8117254636
-26	-2	24.8117254636
-26	-1	24.8117254636
-26	0	24.8117254636
-26	1	24.8117254636
-26	2	24.8117254636
-26	3	24.8117254636
-26	4	24.8117254636
-26	5	24.8117254636
-26	6	24.8117254636
-26	7	24.8117254636
-26	8	24.8117254636
-26	9	24.8117254636
-26	10	24.8117254636
-26	11	24.8117254636
-26	12	24.8117254636
-26	13	24.8117254636
-26	14	24.8117254636
-26	15	24.8117254636
-26	16	24.8117254636
-26	17	24.8117254636
-26	18	24.8117254636
-26	19	24.8117254636
-26	20	24.8117254636
-26	21	24.8117254636
-26	22	24.8117254636
-26	23	24.8117254636
-26	24	24.8117254636
-26	25	24.8117254636
-26	26	24.8117254636
-26	27	24.8117254636
-26	28	24.8117254636
-26	29	24.8117254636
-26	30	24.8117254636
-26	31	24.8117254636
-26	32	24.8117254636
-26	33	24.8117254636
-26	34	24.8117254636
-26	35	24.8117254636
-26	36	24.8117254636
-26	37	24.8117254636
-26	38	24.8117254636
-26	39	24.8117254636
-25	-30	24.8117254636
-25	-29	24.8117254636
-25	-28	24.8117254636
-25	-27	24.8117254636
-25	-26	24.8117254636
-25	-25	24.8117254636
-25	-24	24.8117254636
-25	-23	24.8117254636
-25	-22	24.8117254636
-25	-21	24.8117254636
-25	-20	24.8117254636
-25	-19	24.8117254636
-25	-18	24.8117254636
-25	-17	24.8117254636
-25	-16	24.8117254636
-25	-15	24.8117254636
-25	-14	24.8117254636
-25	-13	24.8117254636
-25	-12	24.8117254636
-25	-11	24.8117254636
-25	-10	24.8117254636
-25	-9	24.8117254636
-25	-8	24.8117254636
-25	-7	24.8117254636
-25	-6	24.8117254636
-25	-5	24.8117254636
-25	-4	24.8117254636
-25	-3	24.8117254636
-25	-2	24.8117254636
-25	-1	24.8117254636
-25	0	24.8117254636
-25	1	24.8117254636
-25	2	24.8117254636
-25	3	24.8117254636
-25	4	24.8117254636
-25	5	24.8117254636
-25	6	24.8117254636
-25	7	24.8117254636
-25	8	24.8117254636
-25	9	24.8117254636
-25	10	24.8117254636
-25	11	24.8117254636
-25	12	24.8117254636
-25	13	24.8117254636
-25	14	24.8117254636
-25	15	24.8117254636
-25	16	24.8117254636
-25	17	24.8117254636
-25	18	24.8117254636
-25	19	24.8117254636
-25	20	24.8117254636
-25	21	24.8117254636
-25	22	24.8117254636
-25	23	24.8117254636
-25	24	24.8117254636
-25	25	24.8117254636
-25	26	24.8117254636
-25	27	24.8117254636
-25	28	24.8117254636
-25	29	24.8117254636
-25	30	24.8117254636
-25	31	24.8117254636
-25	32	24.8117254636
-25	33	24.8117254636
-25	34	24.8117254636
-25	35	24.8117254636
-25	36	24.8117254636
-25	37	24.8117254636
-25	38	24.8117254636
-25	39	24.8117254636
-24	-30	24.8117254636
-24	-29	24.8117254636
-24	-28	24.8117254636
-24	-27	24.8117254636
-24	-26	24.8117254636
-24	-25	24.8117254636
-24	-24	24.8117254636
-24	-23	24.8117254636
-24	-22	24.8117254636
-24	-21	24.8117254636
-24	-20	24.8117254636
-24	-19	24.8117254636
-24	-18	24.8117254636
-24	-17	24.8117254636
-24	-16	24.8117254636
-24	-15	24.8117254636
-24	-14	24.8117254636
-24	-13	24.8117254636
-24	-12	24.8117254636
-24	-11	24.8117254636
-24	-10	24.8117254636
-24	-9	24.8117254636
-24	-8	24.8117254636
-24	-7	24.8117254636
-24	-6	24.8117254636
-24	-5	24.8117254636
-24	-4	24.8117254636
-24	-3	24.8117254636
-24	-2	24.8117254636
-24	-1	24.8117254636
-24	0	24.8117254636
-24	1	24.8117254636
-24	2	24.8117254636
-24	3	24.8117254636
-24	4	24.8117254636
-24	5	24.8117254636
-24	6	24.8117254636
-24	7	24.8117254636
-24	8	24.8117254636
-24	9	24.8117254636
-24	10	24.8117254636
-24	11	24.8117254636
-24	12	24.8117254636
-24	13	24.8117254636
-24	14	24.8117254636
-24	15	24.8117254636
-24	16	24.8117254636
-24	17	24.8117254636
-24	18	24.8117254636
-24	19	24.8117254636
-24	20	24.8117254636
-24	21	24.8117254636
-24	22	24.8117254636
-24	23	24.8117254636
-24	24	24.8117254636
-24	25	24.8117254636
-24	26	24.8117254636
-24	27	24.8117254636
-24	28	24.8117254636
-24	29	24.8117254636
-24	30	24.8117254636
-24	31	24.8117254636
-24	32	24.8117254636
-24	33	24.8117254636
-24	34	24.8117254636
-24	35	24.8117254636
-24	36	24.8117254636
-24	37	24.8117254636
-24	38	24.8117254636
-24	39	24.8117254636
-23	-30	24.8117254636
-23	-29	24.8117254636
-23	-28	24.8117254636
-23	-27	24.8117254636
-23	-26	24.8117254636
-23	-25	24.8117254636
-23	-24	24.8117254636
-23	-23	24.8117254636
-23	-22	24.8117254636
-23	-21	24.8117254636
-23	-20	24.8117254636
-23	-19	24.8117254636
-23	-18	24.8117254636
-23	-17	24.8117254636
-23	-16	24.8117254636
-23	-15	24.8117254636
-23	-14	24.8117254636
-23	-13	24.8117254636
-23	-12	24.8117254636
-23	-11	24.8117254636
-23	-10	24.8117254636
-23	-9	24.8117254636
-23	-8	24.8117254636
-23	-7	24.8117254636
-23	-6	24.8117254636
-23	-5	24.8117254636
-23	-4	24.8117254636
-23	-3	24.8117254636
-23	-2	24.8117254636
-23	-1	24.8117254636
-23	0	24.8117254636
-23	1	24.8117254636
-23	2	24.8117254636
-23	3	24.8117254636
-23	4	24.8117254636
-23	5	24.8117254636
-23	6	24.8117254636
-23	7	24.8117254636
-23	8	24.8117254636
-23	9	24.8117254636
-23	10	24.8117254636
-23	11	24.8117254636
-23	12	24.8117254636
-23	13	24.8117254636
-23	14	24.8117254636
-23	15	24.8117254636
-23	16	24.8117254636
-23	17	24.8117254636
-23	18	24.8117254636
-23	19	24.8117254636
-23	20	24.8117254636
-23	21	24.8117254636
-23	22	24.8117254636
-23	23	24.8117254636
-23	24	24.8117254636
-23	25	24.8117254636
-23	26	24.8117254636
-23	27	24.8117254636
-23	28	24.8117254636
-23	29	24.8117254636
-23	30	24.8117254636
-23	31	24.8117254636
-23	32	24.8117254636
-23	33	24.8117254636
-23	34	24.8117254636
-23	35	24.8117254636
-23	36	24.8117254636
-23	37	24.8117254636
-23	38	24.8117254636
-23	39	24.8117254636
-22	-30	24.8117254636
-22	-29	24.8117254636
-22	-28	24.8117254636
-22	-27	24.8117254636
-22	-26	24.8117254636
-22	-25	24.8117254636
-22	-24	24.8117254636
-22	-23	24.8117254636
-22	-22	24.8117254636
-22	-21	24.8117254636
-22	-20	24.8117254636
-22	-19	24.8117254636
-22	-18	24.8117254636
-22	-17	24.8117254636
-22	-16	24.8117254636
-22	-15	24.8117254636
-22	-14	24.8117254636
-22	-13	24.8117254636
-22	-12	24.8117254636
-22	-11	24.8117254636
-22	-10	24.8117254636
-22	-9	24.8117254636
-22	-8	24.8117254636
-22	-7	24.8117254636
-22	-6	24.8117254636
-22	-5	24.8117254636
-22	-4	24.8117254636
-22	-3	24.8117254636
-22	-2	24.8117254636
-22	-1	24.8117254636
-22	0	24.8117254636
-22	1	24.8117254636
-22	2	24.8117254636
-22	3	24.8117254636
-22	4	24.8117254636
-22	5	24.8117254636
-22	6	24.8117254636
-22	7	24.8117254636
-22	8	24.8117254636
-22	9	24.8117254636
-22	10	24.8117254636
-22	11	24.8117254636
-22	12	24.8117254636
-22	13	24.8117254636
-22	14	24.8117254636
-22	15	24.8117254636
-22	16	24.8117254636
-22	17	24.8117254636
-22	18	24.8117254636
-22	19	24.8117254636
-22	20	24.8117254636
-22	21	24.8117254636
-22	22	24.8117254636
-22	23	24.8117254636
-22	24	24.8117254636
-22	25	24.8117254636
-22	26	24.8117254636
-22	27	24.8117254636
-22	28	24.8117254636
-22	29	24.8117254636
-22	30	24.8117254636
-22	31	24.8117254636
-22	32	24.8117254636
-22	33	24.8117254636
-22	34	24.8117254636
-22	35	24.8117254636
-22	36	24.8117254636
-22	37	24.8117254636
-22	38	24.8117254636
-22	39	24.8117254636
-21	-30	24.8117254636
-21	-29	24.8117254636
-21	-28	24.8117254636
-21	-27	24.8117254636
-21	-26	24.8117254636
-21	-25	24.8117254636
-21	-24	24.8117254636
-21	-23	24.8117254636
-21	-22	24.8117254636
-21	-21	24.8117254636
-21	-20	24.8117254636
-21	-19	24.8117254636
-21	-18	24.8117254636
-21	-17	24.8117254636
-21	-16	24.8117254636
-21	-15	24.8117254636
-21	-14	24.8117254636
-21	-13	24.8117254636
-21	-12	24.8117254636
-21	-11	24.8117254636
-21	-10	24.8117254636
-21	-9	24.8117254636
-21	-8	24.8117254636
-21	-7	24.8117254636
-21	-6	24.8117254636
-21	-5	24.8117254636
-21	-4	24.8117254636
-21	-3	24.8117254636
-21	-2	24.8117254636
-21	-1	24.8117254636
-21	0	24.8117254636
-21	1	24.8117254636
-21	2	24.8117254636
-21	3	24.8117254636
-21	4	24.8117254636
-21	5	24.8117254636
-21	6	24.8117254636
-21	7	24.8117254636
-21	8	24.8117254636
-21	9	24.8117254636
-21	10	24.8117254636
-21	11	24.8117254636
-21	12	24.8117254636
-21	13	24.8117254636
-21	14	24.8117254636
-21	15	24.8117254636
-21	16	24.8117254636
-21	17	24.8117254636
-21	18	24.8117254636
-21	19	24.8117254636
-21	20	24.8117254636
-21	21	24.8117254636
-21	22	24.8117254636
-21	23	24.8117254636
-21	24	24.8117254636
-21	25	24.8117254636
-21	26	24.8117254636
-21	27	24.8117254636
-21	28	24.8117254636
-21	29	24.8117254636
-21	30	24.8117254636
-21	31	24.8117254636
-21	32	24.8117254636
-21	33	24.8117254636
-21	34	24.8117254636
-21	35	24.8117254636
-21	36	24.8117254636
-21	37	24.8117254636
-21	38	24.8117254636
-21	39	24.8117254636
-20	-30	24.8117254636
-20	-29	24.8117254636
-20	-28	24.8117254636
-20	-27	24.8117254636
-20	-26	24.8117254636
-20	-25	24.8117254636
-20	-24	24.8117254636
-20	-23	24.8117254636
-20	-22	24.8117254636
-20	-21	24.8117254636
-20	-20	24.8117254636
-20	-19	24.8117254636
-20	-18	24.8117254636
-20	-17	24.8117254636
-20	-16	24.8117254636
-20	-15	24.8117254636
-20	-14	24.8117254636
-20	-13	24.8117254636
-20	-12	24.8117254636
-20	-11	24.8117254636
-20	-10	24.8117254636
-20	-9	24.8117254636
-20	-8	24.8117254636
-20	-7	24.8117254636
-20	-6	24.8117254636
-20	-5	24.8117254636
-20	-4	24.8117254636
-20	-3	24.8117254636
-20	-2	24.8117254636
-20	-1	24.8117254636
-20	0	24.8117254636
-20	1	24.8117254636
-20	2	24.8117254636
-20	3	24.8117254636
-20	4	24.8117254636
-20	5	24.8117254636
-20	6	24.8117254636
-20	7	24.8117254636
-20	8	24.8117254636
-20	9	24.8117254636
-20	10	24.8117254636
-20	11	24.8117254636
-20	12	24.8117254636
-20	13	24.8117254636
-20	14	24.8117254636
-20	15	24.8117254636
-20	16	24.8117254636
-20	17	24.8117254636
-20	18	24.8117254636
-20	19	24.8117254636
-20	20	24.8117254636
-20	21	24.8117254636
-20	22	24.8117254636
-20	23	24.8117254636
-20	24	24.8117254636
-20	25	24.8117254636
-20	26	24.8117254636
-20	27	6.41175281421
-20	28	8.58726939835
-20	29	5.03810415768
-20	30	12.2539277689
-20	31	11.8934030975
-20	32	24.8117254636
-20	33	24.8117254636
-20	34	9.53526788896
-20	35	9.70271477489
-20	36	24.8117254636
-20	37	24.8117254636
-20	38	24.8117254636
-20	39	24.8117254636
-19	-30	24.8117254636
-19	-29	24.8117254636
-19	-28	24.8117254636
-19	-27	24.8117254636
-19	-26	24.8117254636
-19	-25	24.8117254636
-19	-24	24.8117254636
-19	-23	24.8117254636
-19	-22	24.8117254636
-19	-21	24.8117254636
-19	-20	24.8117254636
-19	-19	24.8117254636
-19	-18	24.8117254636
-19	-17	24.8117254636
-19	-16	24.8117254636
-19	-15	24.8117254636
-19	-14	24.8117254636
-19	-13	24.8117254636
-19	-12	24.8117254636
-19	-11	24.8117254636
-19	-10	24.8117254636
-19	-9	24.8117254636
-19	-8	24.8117254636
-19	-7	24.8117254636
-19	-6	24.8117254636
-19	-5	24.8117254636
-19	-4	24.8117254636
-19	-3	24.8117254636
-19	-2	24.8117254636
-19	-1	24.8117254636
-19	0	24.8117254636
-19	1	24.8117254636
-19	2	24.8117254636
-19	3	24.8117254636
-19	4	24.8117254636
-19	5	24.8117254636
-19	6	24.8117254636
-19	7	24.8117254636
-19	8	24.8117254636
-19	9	24.8117254636
-19	10	24.8117254636
-19	11	24.8117254636
-19	12	24.8117254636
-19	13	24.8117254636
-19	14	24.8117254636
-19	15	24.8117254636
-19	16	24.8117254636
-19	17	24.8117254636
-19	18	24.8117254636
-19	19	24.8117254636
-19	20	24.8117254636
-19	21	3.53584391042
-19	22	0.5330624068
-19	23	22.9968856384
-19	24	24.8117254636
-19	25	24.8117254636
-19	26	3.23222850602
-19	27	3.9306251771
-19	28	5.80196913325
-19	29	7.51667631761
-19	30	7.93527604947
-19	31	2.77692850687
-19	32	24.8117254636
-19	33	24.8117254636
-19	34	9.39990600142
-19	35	2.40863111048
-19	36	24.8117254636
-19	37	24.8117254636
-19	38	24.8117254636
-19	39	24.8117254636
-18	-30	24.8117254636
-18	-29	24.8117254636
-18	-28	24.8117254636
-18	-27	24.8117254636
-18	-26	24.8117254636
-18	-25	24.8117254636
-18	-24	24.8117254636
-18	-23	24.8117254636
-18	-22	24.8117254636
-18	-21	24.8117254636
-18	-20	24.8117254636
-18	-19	24.8117254636
-18	-18	24.8117254636
-18	-17	24.8117254636
-18	-16	24.8117254636
-18	-15	24.8117254636
-18	-14	24.8117254636
-18	-13	24.8117254636
-18	-12	24.8117254636
-18	-11	24.8117254636
-18	-10	24.8117254636
-18	-9	24.8117254636
-18	-8	24.8117254636
-18	-7	24.8117254636
-18	-6	24.8117254636
-18	-5	24.8117254636
-18	-4	24.8117254636
-18	-3	24.8117254636
-18	-2	24.8117254636
-18	-1	24.8117254636
-18	0	10.5307296707
-18	1	5.77203054248
-18	2	8.87946408652
-18	3	1.68367790456
-18	4	2.35040215271
-18	5	23.4391544896
-18	6	11.3591308473
-18	7	9.94308810927
-18	8	24.8117254636
-18	9	24.8117254636
-18	10	24.8117254636
-18	11	24.8117254636
-18	12	24.8117254636
-18	13	24.8117254636
-18	14	24.8117254636
-18	15	24.8117254636
-18	16	24.8117254636
-18	17	24.8117254636
-18	18	24.8117254636
-18	19	24.8117254636
-18	20	24.8117254636
-18	21	5.02155538566
-18	22	7.0747730774
-18	23	7.23585839185
-18	24	3.41808397305
-18	25	4.97377287919
-18	26	5.49492740306
-18	27	3.59503302953
-18	28	4.96233934832
-18	29	8.35818955814
-18	30	4.20651955859
-18	31	7.77413515517
-18	32	8.34607995909
-18	33	24.8117254636
-18	34	5.88906606049
-18	35	24.8117254636
-18	36	24.8117254636
-18	37	24.8117254636
-18	38	24.8117254636
-18	39	24.8117254636
-17	-30	24.8117254636
-17	-29	24.8117254636
-17	-28	24.8117254636
-17	-27	24.8117254636
-17	-26	24.8117254636
-17	-25	24.8117254636
-17	-24	24.8117254636
-17	-23	24.8117254636
-17	-22	24.8117254636
-17	-21	24.8117254636
-17	-20	24.8117254636
-17	-19	24.8117254636
-17	-18	24.8117254636
-17	-17	24.8117254636
-17	-16	24.8117254636
-17	-15	24.8117254636
-17	-14	24.8117254636
-17	-13	24.8117254636
-17	-12	24.8117254636
-17	-11	24.8117254636
-17	-10	24.8117254636
-17	-9	24.8117254636
-17	-8	3.98077876413
-17	-7	23.5721703606
-17	-6	24.8117254636
-17	-5	5.49539565989
-17	-4	11.8396458545
-17	-3	23.3304726096
-17	-2	24.8117254636
-17	-1	24.8117254636
-17	0	23.2385833894
-17	1	8.40640157385
-17	2	11.4905873312
-17	3	8.68356814512
-17	4	23.501959893
-17	5	8.49484567093
-17	6	4.68412014472
-17	7	24.8117254636
-17	8	24.8117254636
-17	9	24.8117254636
-17	10	24.8117254636
-17	11	24.8117254636
-17	12	24.8117254636
-17	13	24.8117254636
-17	14	24.8117254636
-17	15	24.8117254636
-17	16	24.8117254636
-17	17	24.8117254636
-17	18	24.8117254636
-17	19	24.8117254636
-17	20	24.8117254636
-17	21	5.65108706787
-17	22	1.86924468662
-17	23	8.67724287262
-17	24	0.975855079666
-17	25	7.98772222539
-17	26	11.8592547515
-17	27	24.8117254636
-17	28	24.8117254636
-17	29	9.16048763848
-17	30	8.69283488742
-17	31	23.2385833894
-17	32	5.12190980912
-17	33	24.8117254636
-17	34	24.8117254636
-17	35	24.8117254636
-17	36	24.8117254636
-17	37	24.8117254636
-17	38	24.8117254636
-17	39	24.8117254636
-16	-30	24.8117254636
-16	-29	24.8117254636
-16	-28	24.8117254636
-16	-27	24.8117254636
-16	-26	24.8117254636
-16	-25	24.8117254636
-16	-24	24.8117254636
-16	-23	24.8117254636
-16	-22	24.8117254636
-16	-21	24.8117254636
-16	-20	24.8117254636
-16	-19	24.8117254636
-16	-18	24.8117254636
-16	-17	24.8117254636
-16	-16	24.8117254636
-16	-15	24.8117254636
-16	-14	24.8117254636
-16	-13	24.8117254636
-16	-12	24.8117254636
-16	-11	24.8117254636
-16	-10	5.40152393172
-16	-9	8.67510242992
-16	-8	5.74435140497
-16	-7	6.08897422282
-16	-6	5.54906842618
-16	-5	6.72416834013
-16	-4	8.62093133364
-16	-3	5.0898355676
-16	-2	4.64520351447
-16	-1	10.318391509
-16	0	24.8117254636
-16	1	4.77349118309
-16	2	5.60595266717
-16	3	10.1775700238
-16	4	11.1941170154
-16	5	24.8117254636
-16	6	10.4899981315
-16	7	24.8117254636
-16	8	24.8117254636
-16	9	24.8117254636
-16	10	24.8117254636
-16	11	24.8117254636
-16	12	24.8117254636
-16	13	24.8117254636
-16	14	24.8117254636
-16	15	24.8117254636
-16	16	24.8117254636
-16	17	24.8117254636
-16	18	24.8117254636
-16	19	24.8117254636
-16	20	24.8117254636
-16	21	24.8117254636
-16	22	23.3823400914
-16	23	6.99332419346
-16	24	10.2813776741
-16	25	7.85894786032
-16	26	24.8117254636
-16	27	8.92736076102
-16	28	24.8117254636
-16	29	24.8117254636
-16	30	10.2974541591
-16	31	8.25776089361
-16	32	24.8117254636
-16	33	24.8117254636
-16	34	24.8117254636
-16	35	24.8117254636
-16	36	24.8117254636
-16	37	24.8117254636
-16	38	24.8117254636
-16	39	24.8117254636
-15	-30	24.8117254636
-15	-29	24.8117254636
-15	-28	24.8117254636
-15	-27	24.8117254636
-15	-26	24.8117254636
-15	-25	24.8117254636
-15	-24	24.8117254636
-15	-23	24.8117254636
-15	-22	24.8117254636
-15	-21	24.8117254636
-15	-20	24.8117254636
-15	-19	24.8117254636
-15	-18	24.8117254636
-15	-17	24.8117254636
-15	-16	24.8117254636
-15	-15	24.8117254636
-15	-14	24.8117254636
-15	-13	24.8117254636
-15	-12	24.8117254636
-15	-11	6.22462990584
-15	-10	5.36463140258
-15	-9	7.56198984197
-15	-8	9.02391007706
-15	-7	7.89047617598
-15	-6	6.62010631362
-15	-5	8.59606861434
-15	-4	7.25935526461
-15	-3	8.86808609488
-15	-2	1.99524921656
-15	-1	5.25622834768
-15	0	10.0405374587
-15	1	3.42968295157
-15	2	24.8117254636
-15	3	3.85318166589
-15	4	8.56241643629
-15	5	7.97499325766
-15	6	10.0269759356
-15	7	4.96372766581
-15	8	7.07179424062
-15	9	7.02686161458
-15	10	24.8117254636
-15	11	24.8117254636
-15	12	24.8117254636
-15	13	24.8117254636
-15	14	24.8117254636
-15	15	24.8117254636
-15	16	24.8117254636
-15	17	24.8117254636
-15	18	24.8117254636
-15	19	24.8117254636
-15	20	24.8117254636
-15	21	24.8117254636
-15	22	6.22329871143
-15	23	8.66064477282
-15	24	24.8117254636
-15	25	8.74836719494
-15	26	23.2385833894
-15	27	0.683127527805
-15	28	4.21612065989
-15	29	24.8117254636
-15	30	24.8117254636
-15	31	24.8117254636
-15	32	24.8117254636
-15	33	24.8117254636
-15	34	6.84295218201
-15	35	23.5721703606
-15	36	24.8117254636
-15	37	24.8117254636
-15	38	24.8117254636
-15	39	24.8117254636
-14	-30	24.8117254636
-14	-29	24.8117254636
-14	-28	24.8117254636
-14	-27	24.8117254636
-14	-26	24.8117254636
-14	-25	24.8117254636
-14	-24	24.8117254636
-14	-23	24.8117254636
-14	-22	24.8117254636
-14	-21	24.8117254636
-14	-20	24.8117254636
-14	-19	24.8117254636
-14	-18	24.8117254636
-14	-17	24.8117254636
-14	-16	24.8117254636
-14	-15	24.8117254636
-14	-14	7.25672230433
-14	-13	7.87841184284
-14	-12	10.1320469068
-14	-11	7.99186529273
-14	-10	7.66047790768
-14	-9	6.58161363296
-14	-8	6.1872496717
-14	-7	6.327163743
-14	-6	6.72480058888
-14	-5	8.84678840613
-14	-4	7.91500387464
-14	-3	3.02618385024
-14	-2	8.00411778942
-14	-1	8.40215854193
-14	0	1.83585719297
-14	1	7.2272382234
-14	2	7.87828759079
-14	3	23.1974567387
-14	4	9.45604416855
-14	5	10.9744448181
-14	6	9.32007123704
-14	7	6.24977426528
-14	8	5.88200922288
-14	9	3.72126016494
-14	10	6.64296569926
-14	11	6.2708919821
-14	12	24.8117254636
-14	13	24.8117254636
-14	14	24.8117254636
-14	15	24.8117254636
-14	16	24.8117254636
-14	17	24.8117254636
-14	18	24.8117254636
-14	19	24.8117254636
-14	20	24.8117254636
-14	21	24.8117254636
-14	22	3.22854520499
-14	23	24.8117254636
-14	24	4.92398561657
-14	25	0
-14	26	1.51913721736
-14	27	5.63716379875
-14	28	23.3823400914
-14	29	24.8117254636
-14	30	24.8117254636
-14	31	24.8117254636
-14	32	24.8117254636
-14	33	24.8117254636
-14	34	2.29258070867
-14	35	23.5721703606
-14	36	24.8117254636
-14	37	24.8117254636
-14	38	24.8117254636
-14	39	24.8117254636
-13	-30	24.8117254636
-13	-29	24.8117254636
-13	-28	24.8117254636
-13	-27	24.8117254636
-13	-26	24.8117254636
-13	-25	24.8117254636
-13	-24	24.8117254636
-13	-23	24.8117254636
-13	-22	24.8117254636
-13	-21	24.8117254636
-13	-20	24.8117254636
-13	-19	24.8117254636
-13	-18	24.8117254636
-13	-17	24.8117254636
-13	-16	24.8117254636
-13	-15	11.1200466872
-13	-14	9.43539610461
-13	-13	7.75976043354
-13	-12	6.26519006633
-13	-11	4.97749992481
-13	-10	8.10155165428
-13	-9	4.7321742511
-13	-8	6.81509429235
-13	-7	5.729284793
-13	-6	6.54751592335
-13	-5	6.29592710499
-13	-4	4.99346868092
-13	-3	5.13369760254
-13	-2	8.04275697098
-13	-1	7.08772786881
-13	0	7.75863703405
-13	1	9.2688289745
-13	2	11.4524775356
-13	3	23.0259694553
-13	4	7.10054014087
-13	5	6.87698516108
-13	6	6.69883226961
-13	7	7.33009500743
-13	8	6.35671283988
-13	9	7.6630536382
-13	10	6.05174807116
-13	11	9.87580808266
-13	12	11.8063024796
-13	13	24.8117254636
-13	14	24.8117254636
-13	15	24.8117254636
-13	16	24.8117254636
-13	17	24.8117254636
-13	18	24.8117254636
-13	19	24.8117254636
-13	20	24.8117254636
-13	21	24.8117254636
-13	22	24.8117254636
-13	23	24.8117254636
-13	24	24.8117254636
-13	25	8.20263132078
-13	26	2.27539017757
-13	27	23.501959893
-13	28	24.8117254636
-13	29	24.8117254636
-13	30	24.8117254636
-13	31	24.8117254636
-13	32	24.8117254636
-13	33	24.8117254636
-13	34	24.8117254636
-13	35	24.8117254636
-13	36	24.8117254636
-13	37	24.8117254636
-13	38	24.8117254636
-13	39	24.8117254636
-12	-30	24.8117254636
-12	-29	24.8117254636
-12	-28	24.8117254636
-12	-27	24.8117254636
-12	-26	24.8117254636
-12	-25	24.8117254636
-12	-24	24.8117254636
-12	-23	24.8117254636
-12	-22	24.8117254636
-12	-21	24.8117254636
-12	-20	24.8117254636
-12	-19	24.8117254636
-12	-18	24.8117254636
-12	-17	23.3823400914
-12	-16	8.0296034521
-12	-15	6.93812050859
-12	-14	9.0335127694
-12	-13	2.25288277815
-12	-12	5.25560858359
-12	-11	6.16390846288
-12	-10	6.04628721614
-12	-9	5.97661012302
-12	-8	6.18330274131
-12	-7	6.12340338516
-12	-6	6.50405701047
-12	-5	6.18883450153
-12	-4	5.11022522087
-12	-3	6.47524196062
-12	-2	6.80231009519
-12	-1	8.43844683763
-12	0	10.0841467306
-12	1	10.4917871181
-12	2	7.33201195706
-12	3	6.37080770396
-12	4	7.66869113961
-12	5	7.20351888721
-12	6	6.35550009359
-12	7	5.34464464726
-12	8	3.30317736124
-12	9	5.35678907776
-12	10	8.27853896515
-12	11	8.20814614624
-12	12	23.2827591516
-12	13	5.77982878572
-12	14	24.8117254636
-12	15	24.8117254636
-12	16	9.41332722192
-12	17	7.97239575883
-12	18	24.8117254636
-12	19	24.8117254636
-12	20	9.5615966955
-12	21	24.8117254636
-12	22	24.8117254636
-12	23	24.8117254636
-12	24	24.8117254636
-12	25	8.41373495498
-12	26	24.8117254636
-12	27	24.8117254636
-12	28	24.8117254636
-12	29	24.8117254636
-12	30	24.8117254636
-12	31	24.8117254636
-12	32	24.8117254636
-12	33	24.8117254636
-12	34	24.8117254636
-12	35	24.8117254636
-12	36	24.8117254636
-12	37	24.8117254636
-12	38	24.8117254636
-12	39	24.8117254636
-11	-30	24.8117254636
-11	-29	24.8117254636
-11	-28	24.8117254636
-11	-27	24.8117254636
-11	-26	24.8117254636
-11	-25	24.8117254636
-11	-24	24.8117254636
-11	-23	24.8117254636
-11	-22	24.8117254636
-11	-21	24.8117254636
-11	-20	24.8117254636
-11	-19	12.4397944805
-11	-18	2.61381593851
-11	-17	5.78818709927
-11	-16	6.77014344996
-11	-15	6.59661870082
-11	-14	5.05320088866
-11	-13	4.27302265622
-11	-12	4.74286366379
-11	-11	4.89778691656
-11	-10	4.37671865553
-11	-9	5.14220639328
-11	-8	5.84463510936
-11	-7	7.36592833438
-11	-6	7.44554239925
-11	-5	7.61664647648
-11	-4	7.81665055401
-11	-3	7.31017112368
-11	-2	6.30707113093
-11	-1	6.18981980381
-11	0	8.45866941794
-11	1	9.43345433945
-11	2	8.34900633167
-11	3	6.84320718313
-11	4	7.16363677408
-11	5	7.68150570298
-11	6	6.35801311419
-11	7	6.64728959441
-11	8	3.56172532547
-11	9	5.46874449704
-11	10	6.81981296699
-11	11	5.38208193632
-11	12	9.47420385396
-11	13	7.36015559131
-11	14	11.5517068668
-11	15	24.8117254636
-11	16	3.30242198111
-11	17	5.84953241492
-11	18	10.6641539418
-11	19	10.4416273855
-11	20	23.501959893
-11	21	24.8117254636
-11	22	24.8117254636
-11	23	24.8117254636
-11	24	24.8117254636
-11	25	24.8117254636
-11	26	24.8117254636
-11	27	24.8117254636
-11	28	24.8117254636
-11	29	24.8117254636
-11	30	24.8117254636
-11	31	24.8117254636
-11	32	24.8117254636
-11	33	24.8117254636
-11	34	24.8117254636
-11	35	24.8117254636
-11	36	24.8117254636
-11	37	24.8117254636
-11	38	24.8117254636
-11	39	24.8117254636
-10	-30	24.8117254636
-10	-29	24.8117254636
-10	-28	24.8117254636
-10	-27	24.8117254636
-10	-26	24.8117254636
-10	-25	24.8117254636
-10	-24	24.8117254636
-10	-23	24.8117254636
-10	-22	24.8117254636
-10	-21	24.8117254636
-10	-20	24.8117254636
-10	-19	24.8117254636
-10	-18	8.66545598024
-10	-17	7.20272493654
-10	-16	2.70863409527
-10	-15	7.37089783593
-10	-14	4.52663601559
-10	-13	5.95184537589
-10	-12	5.92408490608
-10	-11	5.70222641963
-10	-10	5.94383053207
-10	-9	6.14059207146
-10	-8	5.4087462629
-10	-7	7.30000352224
-10	-6	6.69922030979
-10	-5	4.53843163082
-10	-4	8.66112709448
-10	-3	6.46560861344
-10	-2	7.08894010908
-10	-1	4.92444535296
-10	0	8.89795994991
-10	1	10.1809334112
-10	2	5.19485656358
-10	3	6.95731447315
-10	4	7.28450093741
-10	5	9.64862814236
-10	6	6.33046787644
-10	7	7.57114613276
-10	8	5.13182758772
-10	9	8.0085029125
-10	10	6.39173415618
-10	11	9.31690040335
-10	12	6.01584739242
-10	13	7.19461820334
-10	14	6.91897772762
-10	15	11.6795911997
-10	16	3.78382810482
-10	17	8.21935628868
-10	18	23.501959893
-10	19	10.2039364886
-10	20	24.8117254636
-10	21	24.8117254636
-10	22	24.8117254636
-10	23	24.8117254636
-10	24	24.8117254636
-10	25	24.8117254636
-10	26	24.8117254636
-10	27	24.8117254636
-10	28	24.8117254636
-10	29	24.8117254636
-10	30	24.8117254636
-10	31	24.8117254636
-10	32	24.8117254636
-10	33	24.8117254636
-10	34	24.8117254636
-10	35	24.8117254636
-10	36	24.8117254636
-10	37	24.8117254636
-10	38	24.8117254636
-10	39	24.8117254636
-9	-30	24.8117254636
-9	-29	24.8117254636
-9	-28	24.8117254636
-9	-27	24.8117254636
-9	-26	24.8117254636
-9	-25	24.8117254636
-9	-24	24.8117254636
-9	-23	24.8117254636
-9	-22	24.8117254636
-9	-21	24.8117254636
-9	-20	24.8117254636
-9	-19	24.8117254636
-9	-18	8.22762735334
-9	-17	11.3241955849
-9	-16	6.74919426894
-9	-15	5.44363322676
-9	-14	5.31716860101
-9	-13	4.93545136371
-9	-12	6.28137336463
-9	-11	6.5243929612
-9	-10	6.58212401427
-9	-9	5.00554496073
-9	-8	5.19839060768
-9	-7	4.8898228184
-9	-6	5.55537867452
-9	-5	5.4692435581
-9	-4	7.76164565594
-9	-3	7.32887634317
-9	-2	7.60839523184
-9	-1	10.275165122
-9	0	22.7458002919
-9	1	7.19283096554
-9	2	7.58895082653
-9	3	8.50794438896
-9	4	8.99253549183
-9	5	7.17230844341
-9	6	7.07934910688
-9	7	5.83473590962
-9	8	2.85473313383
-9	9	6.0782421448
-9	10	6.60697548174
-9	11	7.8545782755
-9	12	7.62619393585
-9	13	9.08289024774
-9	14	10.0707214546
-9	15	23.1974567387
-9	16	9.85183521264
-9	17	10.2521189541
-9	18	23.4391544896
-9	19	24.8117254636
-9	20	24.8117254636
-9	21	9.66574163723
-9	22	10.8802581284
-9	23	24.8117254636
-9	24	24.8117254636
-9	25	24.8117254636
-9	26	24.8117254636
-9	27	24.8117254636
-9	28	24.8117254636
-9	29	24.8117254636
-9	30	24.8117254636
-9	31	24.8117254636
-9	32	24.8117254636
-9	33	24.8117254636
-9	34	24.8117254636
-9	35	24.8117254636
-9	36	24.8117254636
-9	37	24.8117254636
-9	38	24.8117254636
-9	39	24.8117254636
-8	-30	24.8117254636
-8	-29	24.8117254636
-8	-28	24.8117254636
-8	-27	24.8117254636
-8	-26	24.8117254636
-8	-25	24.8117254636
-8	-24	24.8117254636
-8	-23	24.8117254636
-8	-22	24.8117254636
-8	-21	24.8117254636
-8	-20	24.8117254636
-8	-19	24.8117254636
-8	-18	24.8117254636
-8	-17	7.98465853121
-8	-16	7.02990107171
-8	-15	7.70571177043
-8	-14	4.25548914478
-8	-13	6.16423054917
-8	-12	5.6394079488
-8	-11	6.5526878931
-8	-10	6.36614904619
-8	-9	5.2814263668
-8	-8	5.50266784138
-8	-7	4.84651983271
-8	-6	4.88007761747
-8	-5	8.43580980902
-8	-4	5.16426080861
-8	-3	6.96026916669
-8	-2	8.57384774498
-8	-1	5.81728706753
-8	0	7.53713199245
-8	1	8.47330972738
-8	2	23.2385833894
-8	3	10.2973122583
-8	4	9.80350716807
-8	5	8.31878724073
-8	6	11.1434849895
-8	7	6.61003240281
-8	8	9.71557996882
-8	9	6.50181607736
-8	10	9.341836452
-8	11	10.0389713092
-8	12	9.60339166227
-8	13	8.75249730474
-8	14	24.8117254636
-8	15	24.8117254636
-8	16	11.3342385112
-8	17	9.78241623612
-8	18	9.73226047544
-8	19	24.8117254636
-8	20	24.8117254636
-8	21	24.8117254636
-8	22	24.8117254636
-8	23	24.8117254636
-8	24	24.8117254636
-8	25	24.8117254636
-8	26	24.8117254636
-8	27	24.8117254636
-8	28	24.8117254636
-8	29	24.8117254636
-8	30	24.8117254636
-8	31	24.8117254636
-8	32	24.8117254636
-8	33	24.8117254636
-8	34	24.8117254636
-8	35	24.8117254636
-8	36	24.8117254636
-8	37	24.8117254636
-8	38	24.8117254636
-8	39	24.8117254636
-7	-30	24.8117254636
-7	-29	24.8117254636
-7	-28	24.8117254636
-7	-27	24.8117254636
-7	-26	24.8117254636
-7	-25	24.8117254636
-7	-24	24.8117254636
-7	-23	24.8117254636
-7	-22	24.8117254636
-7	-21	24.8117254636
-7	-20	24.8117254636
-7	-19	24.8117254636
-7	-18	24.8117254636
-7	-17	24.8117254636
-7	-16	7.36100860304
-7	-15	6.38920117262
-7	-14	4.66227085305
-7	-13	8.20411725214
-7	-12	7.36085175599
-7	-11	5.92420797599
-7	-10	5.71262524409
-7	-9	6.1395389609
-7	-8	8.90179520379
-7	-7	7.81316037183
-7	-6	9.18317413548
-7	-5	12.6643097266
-7	-4	9.04701197593
-7	-3	8.72867650241
-7	-2	5.76456440127
-7	-1	8.49756603354
-7	0	7.99987678635
-7	1	8.14064912748
-7	2	24.8117254636
-7	3	5.44592834273
-7	4	23.2385833894
-7	5	24.8117254636
-7	6	24.8117254636
-7	7	24.8117254636
-7	8	6.50929608773
-7	9	7.38430977391
-7	10	3.53685278935
-7	11	24.8117254636
-7	12	24.8117254636
-7	13	24.8117254636
-7	14	24.8117254636
-7	15	24.8117254636
-7	16	24.8117254636
-7	17	2.0710048715
-7	18	24.8117254636
-7	19	24.8117254636
-7	20	24.8117254636
-7	21	24.8117254636
-7	22	24.8117254636
-7	23	24.8117254636
-7	24	24.8117254636
-7	25	24.8117254636
-7	26	24.8117254636
-7	27	24.8117254636
-7	28	24.8117254636
-7	29	24.8117254636
-7	30	24.8117254636
-7	31	24.8117254636
-7	32	24.8117254636
-7	33	24.8117254636
-7	34	24.8117254636
-7	35	24.8117254636
-7	36	24.8117254636
-7	37	24.8117254636
-7	38	24.8117254636
-7	39	24.8117254636
-6	-30	24.8117254636
-6	-29	24.8117254636
-6	-28	24.8117254636
-6	-27	24.8117254636
-6	-26	24.8117254636
-6	-25	24.8117254636
-6	-24	24.8117254636
-6	-23	24.8117254636
-6	-22	24.8117254636
-6	-21	24.8117254636
-6	-20	24.8117254636
-6	-19	24.8117254636
-6	-18	24.8117254636
-6	-17	24.8117254636
-6	-16	24.8117254636
-6	-15	7.87833349006
-6	-14	8.13960863515
-6	-13	6.35551144111
-6	-12	9.45436978009
-6	-11	8.24538150614
-6	-10	6.69086064979
-6	-9	3.89210110385
-6	-8	9.84359889509
-6	-7	24.8117254636
-6	-6	24.8117254636
-6	-5	6.99765285882
-6	-4	4.73368157292
-6	-3	6.88167848106
-6	-2	5.94006089543
-6	-1	7.4715683582
-6	0	7.28165210318
-6	1	6.94205578588
-6	2	24.8117254636
-6	3	8.4165138395
-6	4	24.8117254636
-6	5	24.8117254636
-6	6	24.8117254636
-6	7	24.8117254636
-6	8	24.8117254636
-6	9	24.8117254636
-6	10	23.3823400914
-6	11	24.8117254636
-6	12	24.8117254636
-6	13	24.8117254636
-6	14	24.8117254636
-6	15	24.8117254636
-6	16	24.8117254636
-6	17	24.8117254636
-6	18	24.8117254636
-6	19	24.8117254636
-6	20	24.8117254636
-6	21	24.8117254636
-6	22	24.8117254636
-6	23	24.8117254636
-6	24	24.8117254636
-6	25	24.8117254636
-6	26	24.8117254636
-6	27	24.8117254636
-6	28	24.8117254636
-6	29	24.8117254636
-6	30	24.8117254636
-6	31	24.8117254636
-6	32	24.8117254636
-6	33	24.8117254636
-6	34	24.8117254636
-6	35	24.8117254636
-6	36	24.8117254636
-6	37	24.8117254636
-6	38	24.8117254636
-6	39	24.8117254636
-5	-30	24.8117254636
-5	-29	24.8117254636
-5	-28	24.8117254636
-5	-27	24.8117254636
-5	-26	24.8117254636
-5	-25	24.8117254636
-5	-24	24.8117254636
-5	-23	24.8117254636
-5	-22	24.8117254636
-5	-21	24.8117254636
-5	-20	24.8117254636
-5	-19	24.8117254636
-5	-18	24.8117254636
-5	-17	24.8117254636
-5	-16	24.8117254636
-5	-15	24.8117254636
-5	-14	8.36215477408
-5	-13	24.8117254636
-5	-12	9.30897367773
-5	-11	24.8117254636
-5	-10	12.2959004837
-5	-9	24.8117254636
-5	-8	24.8117254636
-5	-7	24.8117254636
-5	-6	10.5181658242
-5	-5	9.56424963913
-5	-4	7.15149245763
-5	-3	6.68121099263
-5	-2	9.75906665266
-5	-1	5.75683835507
-5	0	5.56453157426
-5	1	4.57412313344
-5	2	11.5874240922
-5	3	24.8117254636
-5	4	24.8117254636
-5	5	24.8117254636
-5	6	24.8117254636
-5	7	24.8117254636
-5	8	24.8117254636
-5	9	24.8117254636
-5	10	24.8117254636
-5	11	24.8117254636
-5	12	24.8117254636
-5	13	24.8117254636
-5	14	24.8117254636
-5	15	24.8117254636
-5	16	24.8117254636
-5	17	24.8117254636
-5	18	24.8117254636
-5	19	24.8117254636
-5	20	24.8117254636
-5	21	24.8117254636
-5	22	24.8117254636
-5	23	24.8117254636
-5	24	24.8117254636
-5	25	24.8117254636
-5	26	24.8117254636
-5	27	24.8117254636
-5	28	24.8117254636
-5	29	24.8117254636
-5	30	24.8117254636
-5	31	24.8117254636
-5	32	24.8117254636
-5	33	24.8117254636
-5	34	24.8117254636
-5	35	24.8117254636
-5	36	24.8117254636
-5	37	24.8117254636
-5	38	24.8117254636
-5	39	24.8117254636
-4	-30	24.8117254636
-4	-29	24.8117254636
-4	-28	24.8117254636
-4	-27	24.8117254636
-4	-26	24.8117254636
-4	-25	24.8117254636
-4	-24	24.8117254636
-4	-23	24.8117254636
-4	-22	24.8117254636
-4	-21	24.8117254636
-4	-20	24.8117254636
-4	-19	24.8117254636
-4	-18	24.8117254636
-4	-17	24.8117254636
-4	-16	24.8117254636
-4	-15	24.8117254636
-4	-14	24.8117254636
-4	-13	24.8117254636
-4	-12	24.8117254636
-4	-11	24.8117254636
-4	-10	24.8117254636
-4	-9	24.8117254636
-4	-8	9.63153032192
-4	-7	23.5721703606
-4	-6	5.98753781015
-4	-5	7.82532295368
-4	-4	8.83865740091
-4	-3	7.99988405488
-4	-2	7.32552518041
-4	-1	10.6536954148
-4	0	7.30861597693
-4	1	11.3967282472
-4	2	23.2827591516
-4	3	10.6683468849
-4	4	24.8117254636
-4	5	24.8117254636
-4	6	24.8117254636
-4	7	24.8117254636
-4	8	24.8117254636
-4	9	24.8117254636
-4	10	24.8117254636
-4	11	24.8117254636
-4	12	24.8117254636
-4	13	24.8117254636
-4	14	24.8117254636
-4	15	24.8117254636
-4	16	24.8117254636
-4	17	24.8117254636
-4	18	24.8117254636
-4	19	24.8117254636
-4	20	24.8117254636
-4	21	24.8117254636
-4	22	24.8117254636
-4	23	24.8117254636
-4	24	24.8117254636
-4	25	24.8117254636
-4	26	24.8117254636
-4	27	24.8117254636
-4	28	24.8117254636
-4	29	24.8117254636
-4	30	24.8117254636
-4	31	24.8117254636
-4	32	24.8117254636
-4	33	24.8117254636
-4	34	24.8117254636
-4	35	24.8117254636
-4	36	24.8117254636
-4	37	24.8117254636
-4	38	24.8117254636
-4	39	24.8117254636
-3	-30	24.8117254636
-3	-29	24.8117254636
-3	-28	24.8117254636
-3	-27	24.8117254636
-3	-26	24.8117254636
-3	-25	24.8117254636
-3	-24	24.8117254636
-3	-23	24.8117254636
-3	-22	24.8117254636
-3	-21	24.8117254636
-3	-20	24.8117254636
-3	-19	24.8117254636
-3	-18	24.8117254636
-3	-17	24.8117254636
-3	-16	24.8117254636
-3	-15	24.8117254636
-3	-14	24.8117254636
-3	-13	24.8117254636
-3	-12	24.8117254636
-3	-11	24.8117254636
-3	-10	24.8117254636
-3	-9	24.8117254636
-3	-8	24.8117254636
-3	-7	23.4391544896
-3	-6	8.08224772542
-3	-5	6.52780673158
-3	-4	6.62391024668
-3	-3	5.44426297873
-3	-2	3.55775435627
-3	-1	4.10441507635
-3	0	7.52215346299
-3	1	8.64967144073
-3	2	9.58584847906
-3	3	24.8117254636
-3	4	24.8117254636
-3	5	24.8117254636
-3	6	24.8117254636
-3	7	24.8117254636
-3	8	24.8117254636
-3	9	24.8117254636
-3	10	24.8117254636
-3	11	24.8117254636
-3	12	24.8117254636
-3	13	24.8117254636
-3	14	24.8117254636
-3	15	24.8117254636
-3	16	24.8117254636
-3	17	24.8117254636
-3	18	24.8117254636
-3	19	24.8117254636
-3	20	24.8117254636
-3	21	24.8117254636
-3	22	24.8117254636
-3	23	24.8117254636
-3	24	24.8117254636
-3	25	24.8117254636
-3	26	24.8117254636
-3	27	24.8117254636
-3	28	24.8117254636
-3	29	24.8117254636
-3	30	24.8117254636
-3	31	24.8117254636
-3	32	24.8117254636
-3	33	24.8117254636
-3	34	24.8117254636
-3	35	24.8117254636
-3	36	24.8117254636
-3	37	24.8117254636
-3	38	24.8117254636
-3	39	24.8117254636
-2	-30	24.8117254636
-2	-29	24.8117254636
-2	-28	24.8117254636
-2	-27	24.8117254636
-2	-26	24.8117254636
-2	-25	24.8117254636
-2	-24	24.8117254636
-2	-23	24.8117254636
-2	-22	24.8117254636
-2	-21	24.8117254636
-2	-20	24.8117254636
-2	-19	24.8117254636
-2	-18	24.8117254636
-2	-17	24.8117254636
-2	-16	24.8117254636
-2	-15	24.8117254636
-2	-14	24.8117254636
-2	-13	24.8117254636
-2	-12	24.8117254636
-2	-11	24.8117254636
-2	-10	24.8117254636
-2	-9	24.8117254636
-2	-8	24.8117254636
-2	-7	10.5430983643
-2	-6	9.68082626344
-2	-5	9.66691109077
-2	-4	7.35721674395
-2	-3	8.84480289516
-2	-2	10.8919455649
-2	-1	6.95266167015
-2	0	8.8578005576
-2	1	10.0011795812
-2	2	7.49768465598
-2	3	10.5893794666
-2	4	9.38723744111
-2	5	10.2799257095
-2	6	24.8117254636
-2	7	24.8117254636
-2	8	24.8117254636
-2	9	24.8117254636
[truncated: 2,900 more rows]
