# Supplementary material for: Molecular mechanism of point mutation-induced Monopolar spindle 1 (Mps1/TTK) inhibitor resistance revealed by a comprehensive molecular modeling study
Source: PeerJ. 2019 Jan 21;7:e6299. doi: 10.7717/peerj.6299 (PMC6345219; doi:10.7717/peerj.6299)
Supplement: Data S1 [file peerj-07-6299-s001.zip › RAW data/Figure 11/(C) I598F-free energy map.csv]

-30	-30	24.2181550811
-30	-29	24.2181550811
-30	-28	24.2181550811
-30	-27	24.2181550811
-30	-26	24.2181550811
-30	-25	24.2181550811
-30	-24	24.2181550811
-30	-23	24.2181550811
-30	-22	24.2181550811
-30	-21	24.2181550811
-30	-20	24.2181550811
-30	-19	24.2181550811
-30	-18	24.2181550811
-30	-17	24.2181550811
-30	-16	24.2181550811
-30	-15	24.2181550811
-30	-14	24.2181550811
-30	-13	24.2181550811
-30	-12	24.2181550811
-30	-11	24.2181550811
-30	-10	24.2181550811
-30	-9	24.2181550811
-30	-8	24.2181550811
-30	-7	24.2181550811
-30	-6	24.2181550811
-30	-5	24.2181550811
-30	-4	24.2181550811
-30	-3	24.2181550811
-30	-2	24.2181550811
-30	-1	24.2181550811
-30	0	24.2181550811
-30	1	24.2181550811
-30	2	24.2181550811
-30	3	24.2181550811
-30	4	24.2181550811
-30	5	24.2181550811
-30	6	24.2181550811
-30	7	24.2181550811
-30	8	24.2181550811
-30	9	24.2181550811
-30	10	24.2181550811
-30	11	24.2181550811
-30	12	24.2181550811
-30	13	24.2181550811
-30	14	24.2181550811
-30	15	24.2181550811
-30	16	24.2181550811
-30	17	24.2181550811
-30	18	24.2181550811
-30	19	24.2181550811
-30	20	24.2181550811
-30	21	24.2181550811
-30	22	24.2181550811
-30	23	24.2181550811
-30	24	24.2181550811
-30	25	24.2181550811
-30	26	24.2181550811
-30	27	24.2181550811
-30	28	24.2181550811
-30	29	24.2181550811
-29	-30	24.2181550811
-29	-29	24.2181550811
-29	-28	24.2181550811
-29	-27	24.2181550811
-29	-26	24.2181550811
-29	-25	24.2181550811
-29	-24	24.2181550811
-29	-23	24.2181550811
-29	-22	24.2181550811
-29	-21	24.2181550811
-29	-20	24.2181550811
-29	-19	24.2181550811
-29	-18	24.2181550811
-29	-17	24.2181550811
-29	-16	24.2181550811
-29	-15	24.2181550811
-29	-14	24.2181550811
-29	-13	24.2181550811
-29	-12	24.2181550811
-29	-11	24.2181550811
-29	-10	24.2181550811
-29	-9	24.2181550811
-29	-8	24.2181550811
-29	-7	24.2181550811
-29	-6	24.2181550811
-29	-5	24.2181550811
-29	-4	24.2181550811
-29	-3	24.2181550811
-29	-2	24.2181550811
-29	-1	24.2181550811
-29	0	24.2181550811
-29	1	24.2181550811
-29	2	24.2181550811
-29	3	24.2181550811
-29	4	24.2181550811
-29	5	24.2181550811
-29	6	24.2181550811
-29	7	24.2181550811
-29	8	24.2181550811
-29	9	24.2181550811
-29	10	24.2181550811
-29	11	24.2181550811
-29	12	24.2181550811
-29	13	24.2181550811
-29	14	24.2181550811
-29	15	24.2181550811
-29	16	24.2181550811
-29	17	24.2181550811
-29	18	24.2181550811
-29	19	24.2181550811
-29	20	24.2181550811
-29	21	24.2181550811
-29	22	24.2181550811
-29	23	24.2181550811
-29	24	24.2181550811
-29	25	24.2181550811
-29	26	24.2181550811
-29	27	24.2181550811
-29	28	24.2181550811
-29	29	24.2181550811
-28	-30	24.2181550811
-28	-29	24.2181550811
-28	-28	24.2181550811
-28	-27	24.2181550811
-28	-26	24.2181550811
-28	-25	24.2181550811
-28	-24	24.2181550811
-28	-23	24.2181550811
-28	-22	24.2181550811
-28	-21	24.2181550811
-28	-20	24.2181550811
-28	-19	24.2181550811
-28	-18	24.2181550811
-28	-17	24.2181550811
-28	-16	24.2181550811
-28	-15	24.2181550811
-28	-14	24.2181550811
-28	-13	24.2181550811
-28	-12	24.2181550811
-28	-11	24.2181550811
-28	-10	24.2181550811
-28	-9	24.2181550811
-28	-8	24.2181550811
-28	-7	24.2181550811
-28	-6	24.2181550811
-28	-5	24.2181550811
-28	-4	24.2181550811
-28	-3	24.2181550811
-28	-2	24.2181550811
-28	-1	24.2181550811
-28	0	24.2181550811
-28	1	24.2181550811
-28	2	24.2181550811
-28	3	24.2181550811
-28	4	24.2181550811
-28	5	24.2181550811
-28	6	24.2181550811
-28	7	24.2181550811
-28	8	24.2181550811
-28	9	24.2181550811
-28	10	24.2181550811
-28	11	24.2181550811
-28	12	24.2181550811
-28	13	24.2181550811
-28	14	24.2181550811
-28	15	24.2181550811
-28	16	24.2181550811
-28	17	24.2181550811
-28	18	24.2181550811
-28	19	24.2181550811
-28	20	24.2181550811
-28	21	24.2181550811
-28	22	24.2181550811
-28	23	24.2181550811
-28	24	24.2181550811
-28	25	24.2181550811
-28	26	24.2181550811
-28	27	24.2181550811
-28	28	24.2181550811
-28	29	24.2181550811
-27	-30	24.2181550811
-27	-29	24.2181550811
-27	-28	24.2181550811
-27	-27	24.2181550811
-27	-26	24.2181550811
-27	-25	24.2181550811
-27	-24	24.2181550811
-27	-23	24.2181550811
-27	-22	24.2181550811
-27	-21	24.2181550811
-27	-20	24.2181550811
-27	-19	24.2181550811
-27	-18	24.2181550811
-27	-17	24.2181550811
-27	-16	24.2181550811
-27	-15	24.2181550811
-27	-14	24.2181550811
-27	-13	24.2181550811
-27	-12	24.2181550811
-27	-11	24.2181550811
-27	-10	24.2181550811
-27	-9	24.2181550811
-27	-8	24.2181550811
-27	-7	24.2181550811
-27	-6	24.2181550811
-27	-5	24.2181550811
-27	-4	24.2181550811
-27	-3	24.2181550811
-27	-2	24.2181550811
-27	-1	24.2181550811
-27	0	24.2181550811
-27	1	24.2181550811
-27	2	24.2181550811
-27	3	24.2181550811
-27	4	24.2181550811
-27	5	24.2181550811
-27	6	24.2181550811
-27	7	24.2181550811
-27	8	24.2181550811
-27	9	24.2181550811
-27	10	24.2181550811
-27	11	24.2181550811
-27	12	24.2181550811
-27	13	24.2181550811
-27	14	24.2181550811
-27	15	24.2181550811
-27	16	24.2181550811
-27	17	24.2181550811
-27	18	24.2181550811
-27	19	24.2181550811
-27	20	24.2181550811
-27	21	24.2181550811
-27	22	24.2181550811
-27	23	24.2181550811
-27	24	24.2181550811
-27	25	24.2181550811
-27	26	24.2181550811
-27	27	24.2181550811
-27	28	24.2181550811
-27	29	24.2181550811
-26	-30	24.2181550811
-26	-29	24.2181550811
-26	-28	24.2181550811
-26	-27	24.2181550811
-26	-26	24.2181550811
-26	-25	24.2181550811
-26	-24	24.2181550811
-26	-23	24.2181550811
-26	-22	24.2181550811
-26	-21	24.2181550811
-26	-20	24.2181550811
-26	-19	24.2181550811
-26	-18	24.2181550811
-26	-17	24.2181550811
-26	-16	24.2181550811
-26	-15	24.2181550811
-26	-14	24.2181550811
-26	-13	24.2181550811
-26	-12	24.2181550811
-26	-11	24.2181550811
-26	-10	24.2181550811
-26	-9	24.2181550811
-26	-8	24.2181550811
-26	-7	24.2181550811
-26	-6	24.2181550811
-26	-5	24.2181550811
-26	-4	24.2181550811
-26	-3	24.2181550811
-26	-2	24.2181550811
-26	-1	24.2181550811
-26	0	24.2181550811
-26	1	24.2181550811
-26	2	24.2181550811
-26	3	24.2181550811
-26	4	24.2181550811
-26	5	24.2181550811
-26	6	24.2181550811
-26	7	24.2181550811
-26	8	24.2181550811
-26	9	24.2181550811
-26	10	24.2181550811
-26	11	24.2181550811
-26	12	24.2181550811
-26	13	24.2181550811
-26	14	24.2181550811
-26	15	24.2181550811
-26	16	24.2181550811
-26	17	24.2181550811
-26	18	24.2181550811
-26	19	24.2181550811
-26	20	24.2181550811
-26	21	24.2181550811
-26	22	24.2181550811
-26	23	24.2181550811
-26	24	24.2181550811
-26	25	24.2181550811
-26	26	24.2181550811
-26	27	24.2181550811
-26	28	24.2181550811
-26	29	24.2181550811
-25	-30	24.2181550811
-25	-29	24.2181550811
-25	-28	24.2181550811
-25	-27	24.2181550811
-25	-26	24.2181550811
-25	-25	24.2181550811
-25	-24	24.2181550811
-25	-23	24.2181550811
-25	-22	24.2181550811
-25	-21	24.2181550811
-25	-20	24.2181550811
-25	-19	24.2181550811
-25	-18	24.2181550811
-25	-17	24.2181550811
-25	-16	24.2181550811
-25	-15	24.2181550811
-25	-14	24.2181550811
-25	-13	24.2181550811
-25	-12	24.2181550811
-25	-11	24.2181550811
-25	-10	24.2181550811
-25	-9	24.2181550811
-25	-8	24.2181550811
-25	-7	24.2181550811
-25	-6	24.2181550811
-25	-5	24.2181550811
-25	-4	24.2181550811
-25	-3	24.2181550811
-25	-2	24.2181550811
-25	-1	24.2181550811
-25	0	24.2181550811
-25	1	24.2181550811
-25	2	24.2181550811
-25	3	24.2181550811
-25	4	24.2181550811
-25	5	24.2181550811
-25	6	24.2181550811
-25	7	24.2181550811
-25	8	24.2181550811
-25	9	24.2181550811
-25	10	24.2181550811
-25	11	24.2181550811
-25	12	24.2181550811
-25	13	24.2181550811
-25	14	24.2181550811
-25	15	24.2181550811
-25	16	24.2181550811
-25	17	24.2181550811
-25	18	24.2181550811
-25	19	24.2181550811
-25	20	24.2181550811
-25	21	24.2181550811
-25	22	24.2181550811
-25	23	24.2181550811
-25	24	24.2181550811
-25	25	24.2181550811
-25	26	24.2181550811
-25	27	24.2181550811
-25	28	24.2181550811
-25	29	24.2181550811
-24	-30	24.2181550811
-24	-29	24.2181550811
-24	-28	24.2181550811
-24	-27	24.2181550811
-24	-26	24.2181550811
-24	-25	24.2181550811
-24	-24	24.2181550811
-24	-23	24.2181550811
-24	-22	24.2181550811
-24	-21	24.2181550811
-24	-20	24.2181550811
-24	-19	24.2181550811
-24	-18	24.2181550811
-24	-17	24.2181550811
-24	-16	24.2181550811
-24	-15	24.2181550811
-24	-14	24.2181550811
-24	-13	24.2181550811
-24	-12	24.2181550811
-24	-11	24.2181550811
-24	-10	24.2181550811
-24	-9	24.2181550811
-24	-8	24.2181550811
-24	-7	24.2181550811
-24	-6	24.2181550811
-24	-5	24.2181550811
-24	-4	24.2181550811
-24	-3	24.2181550811
-24	-2	24.2181550811
-24	-1	24.2181550811
-24	0	24.2181550811
-24	1	24.2181550811
-24	2	24.2181550811
-24	3	24.2181550811
-24	4	24.2181550811
-24	5	24.2181550811
-24	6	24.2181550811
-24	7	24.2181550811
-24	8	24.2181550811
-24	9	24.2181550811
-24	10	24.2181550811
-24	11	24.2181550811
-24	12	24.2181550811
-24	13	24.2181550811
-24	14	24.2181550811
-24	15	24.2181550811
-24	16	24.2181550811
-24	17	24.2181550811
-24	18	24.2181550811
-24	19	24.2181550811
-24	20	24.2181550811
-24	21	24.2181550811
-24	22	24.2181550811
-24	23	24.2181550811
-24	24	24.2181550811
-24	25	24.2181550811
-24	26	24.2181550811
-24	27	24.2181550811
-24	28	24.2181550811
-24	29	24.2181550811
-23	-30	24.2181550811
-23	-29	24.2181550811
-23	-28	24.2181550811
-23	-27	24.2181550811
-23	-26	24.2181550811
-23	-25	24.2181550811
-23	-24	24.2181550811
-23	-23	24.2181550811
-23	-22	24.2181550811
-23	-21	24.2181550811
-23	-20	24.2181550811
-23	-19	24.2181550811
-23	-18	24.2181550811
-23	-17	24.2181550811
-23	-16	24.2181550811
-23	-15	24.2181550811
-23	-14	24.2181550811
-23	-13	24.2181550811
-23	-12	24.2181550811
-23	-11	24.2181550811
-23	-10	24.2181550811
-23	-9	24.2181550811
-23	-8	24.2181550811
-23	-7	24.2181550811
-23	-6	24.2181550811
-23	-5	24.2181550811
-23	-4	24.2181550811
-23	-3	24.2181550811
-23	-2	24.2181550811
-23	-1	24.2181550811
-23	0	24.2181550811
-23	1	24.2181550811
-23	2	24.2181550811
-23	3	24.2181550811
-23	4	24.2181550811
-23	5	24.2181550811
-23	6	24.2181550811
-23	7	24.2181550811
-23	8	24.2181550811
-23	9	24.2181550811
-23	10	24.2181550811
-23	11	24.2181550811
-23	12	24.2181550811
-23	13	24.2181550811
-23	14	24.2181550811
-23	15	24.2181550811
-23	16	24.2181550811
-23	17	24.2181550811
-23	18	24.2181550811
-23	19	24.2181550811
-23	20	24.2181550811
-23	21	24.2181550811
-23	22	24.2181550811
-23	23	24.2181550811
-23	24	24.2181550811
-23	25	24.2181550811
-23	26	24.2181550811
-23	27	24.2181550811
-23	28	24.2181550811
-23	29	24.2181550811
-22	-30	24.2181550811
-22	-29	24.2181550811
-22	-28	24.2181550811
-22	-27	24.2181550811
-22	-26	24.2181550811
-22	-25	24.2181550811
-22	-24	24.2181550811
-22	-23	24.2181550811
-22	-22	24.2181550811
-22	-21	24.2181550811
-22	-20	24.2181550811
-22	-19	24.2181550811
-22	-18	24.2181550811
-22	-17	24.2181550811
-22	-16	24.2181550811
-22	-15	24.2181550811
-22	-14	24.2181550811
-22	-13	24.2181550811
-22	-12	24.2181550811
-22	-11	24.2181550811
-22	-10	24.2181550811
-22	-9	24.2181550811
-22	-8	24.2181550811
-22	-7	24.2181550811
-22	-6	24.2181550811
-22	-5	24.2181550811
-22	-4	24.2181550811
-22	-3	24.2181550811
-22	-2	24.2181550811
-22	-1	24.2181550811
-22	0	24.2181550811
-22	1	24.2181550811
-22	2	24.2181550811
-22	3	24.2181550811
-22	4	24.2181550811
-22	5	24.2181550811
-22	6	24.2181550811
-22	7	24.2181550811
-22	8	24.2181550811
-22	9	24.2181550811
-22	10	24.2181550811
-22	11	24.2181550811
-22	12	24.2181550811
-22	13	24.2181550811
-22	14	24.2181550811
-22	15	24.2181550811
-22	16	24.2181550811
-22	17	24.2181550811
-22	18	24.2181550811
-22	19	24.2181550811
-22	20	24.2181550811
-22	21	24.2181550811
-22	22	24.2181550811
-22	23	24.2181550811
-22	24	24.2181550811
-22	25	24.2181550811
-22	26	24.2181550811
-22	27	24.2181550811
-22	28	24.2181550811
-22	29	24.2181550811
-21	-30	24.2181550811
-21	-29	24.2181550811
-21	-28	24.2181550811
-21	-27	4.46419846439
-21	-26	24.2181550811
-21	-25	24.2181550811
-21	-24	24.2181550811
-21	-23	24.2181550811
-21	-22	24.2181550811
-21	-21	24.2181550811
-21	-20	24.2181550811
-21	-19	24.2181550811
-21	-18	24.2181550811
-21	-17	24.2181550811
-21	-16	24.2181550811
-21	-15	24.2181550811
-21	-14	24.2181550811
-21	-13	24.2181550811
-21	-12	24.2181550811
-21	-11	24.2181550811
-21	-10	24.2181550811
-21	-9	24.2181550811
-21	-8	24.2181550811
-21	-7	24.2181550811
-21	-6	24.2181550811
-21	-5	24.2181550811
-21	-4	24.2181550811
-21	-3	24.2181550811
-21	-2	24.2181550811
-21	-1	24.2181550811
-21	0	24.2181550811
-21	1	24.2181550811
-21	2	24.2181550811
-21	3	24.2181550811
-21	4	24.2181550811
-21	5	24.2181550811
-21	6	24.2181550811
-21	7	24.2181550811
-21	8	24.2181550811
-21	9	24.2181550811
-21	10	24.2181550811
-21	11	24.2181550811
-21	12	24.2181550811
-21	13	24.2181550811
-21	14	24.2181550811
-21	15	24.2181550811
-21	16	24.2181550811
-21	17	24.2181550811
-21	18	24.2181550811
-21	19	24.2181550811
-21	20	24.2181550811
-21	21	24.2181550811
-21	22	24.2181550811
-21	23	24.2181550811
-21	24	24.2181550811
-21	25	24.2181550811
-21	26	24.2181550811
-21	27	24.2181550811
-21	28	24.2181550811
-21	29	24.2181550811
-20	-30	24.2181550811
-20	-29	24.2181550811
-20	-28	10.9773325544
-20	-27	8.06782186554
-20	-26	7.57815047284
-20	-25	24.2181550811
-20	-24	7.95403959963
-20	-23	10.3392061469
-20	-22	10.418061075
-20	-21	24.2181550811
-20	-20	24.2181550811
-20	-19	24.2181550811
-20	-18	24.2181550811
-20	-17	24.2181550811
-20	-16	24.2181550811
-20	-15	24.2181550811
-20	-14	24.2181550811
-20	-13	24.2181550811
-20	-12	24.2181550811
-20	-11	24.2181550811
-20	-10	24.2181550811
-20	-9	24.2181550811
-20	-8	24.2181550811
-20	-7	24.2181550811
-20	-6	24.2181550811
-20	-5	24.2181550811
-20	-4	24.2181550811
-20	-3	24.2181550811
-20	-2	24.2181550811
-20	-1	24.2181550811
-20	0	24.2181550811
-20	1	24.2181550811
-20	2	24.2181550811
-20	3	24.2181550811
-20	4	24.2181550811
-20	5	24.2181550811
-20	6	24.2181550811
-20	7	24.2181550811
-20	8	24.2181550811
-20	9	24.2181550811
-20	10	24.2181550811
-20	11	24.2181550811
-20	12	24.2181550811
-20	13	24.2181550811
-20	14	24.2181550811
-20	15	24.2181550811
-20	16	24.2181550811
-20	17	24.2181550811
-20	18	24.2181550811
-20	19	24.2181550811
-20	20	24.2181550811
-20	21	24.2181550811
-20	22	24.2181550811
-20	23	24.2181550811
-20	24	24.2181550811
-20	25	24.2181550811
-20	26	24.2181550811
-20	27	24.2181550811
-20	28	24.2181550811
-20	29	24.2181550811
-19	-30	24.2181550811
-19	-29	24.2181550811
-19	-28	24.2181550811
-19	-27	8.79322718955
-19	-26	10.8705524032
-19	-25	5.73354390537
-19	-24	5.6852057599
-19	-23	6.68671659537
-19	-22	7.88928565326
-19	-21	24.2181550811
-19	-20	24.2181550811
-19	-19	24.2181550811
-19	-18	24.2181550811
-19	-17	24.2181550811
-19	-16	24.2181550811
-19	-15	24.2181550811
-19	-14	24.2181550811
-19	-13	24.2181550811
-19	-12	24.2181550811
-19	-11	24.2181550811
-19	-10	24.2181550811
-19	-9	24.2181550811
-19	-8	24.2181550811
-19	-7	24.2181550811
-19	-6	24.2181550811
-19	-5	24.2181550811
-19	-4	24.2181550811
-19	-3	24.2181550811
-19	-2	24.2181550811
-19	-1	24.2181550811
-19	0	24.2181550811
-19	1	24.2181550811
-19	2	24.2181550811
-19	3	24.2181550811
-19	4	24.2181550811
-19	5	22.9083895105
-19	6	24.2181550811
-19	7	24.2181550811
-19	8	24.2181550811
-19	9	24.2181550811
-19	10	24.2181550811
-19	11	24.2181550811
-19	12	24.2181550811
-19	13	24.2181550811
-19	14	24.2181550811
-19	15	24.2181550811
-19	16	24.2181550811
-19	17	24.2181550811
-19	18	24.2181550811
-19	19	24.2181550811
-19	20	24.2181550811
-19	21	24.2181550811
-19	22	24.2181550811
-19	23	24.2181550811
-19	24	24.2181550811
-19	25	24.2181550811
-19	26	24.2181550811
-19	27	24.2181550811
-19	28	24.2181550811
-19	29	24.2181550811
-18	-30	24.2181550811
-18	-29	24.2181550811
-18	-28	6.90847305017
-18	-27	7.38730534887
-18	-26	6.14583226019
-18	-25	7.38699706291
-18	-24	4.3032278617
-18	-23	9.88628295362
-18	-22	5.7652175448
-18	-21	9.2869724668
-18	-20	24.2181550811
-18	-19	24.2181550811
-18	-18	24.2181550811
-18	-17	24.2181550811
-18	-16	24.2181550811
-18	-15	24.2181550811
-18	-14	24.2181550811
-18	-13	24.2181550811
-18	-12	24.2181550811
-18	-11	24.2181550811
-18	-10	24.2181550811
-18	-9	24.2181550811
-18	-8	24.2181550811
-18	-7	24.2181550811
-18	-6	24.2181550811
-18	-5	24.2181550811
-18	-4	24.2181550811
-18	-3	24.2181550811
-18	-2	24.2181550811
-18	-1	24.2181550811
-18	0	24.2181550811
-18	1	9.39363238154
-18	2	10.1910468094
-18	3	10.8395652593
-18	4	8.95448449306
-18	5	8.81846371349
-18	6	6.13924565375
-18	7	5.99068489286
-18	8	24.2181550811
-18	9	24.2181550811
-18	10	24.2181550811
-18	11	24.2181550811
-18	12	24.2181550811
-18	13	24.2181550811
-18	14	24.2181550811
-18	15	24.2181550811
-18	16	24.2181550811
-18	17	24.2181550811
-18	18	24.2181550811
-18	19	24.2181550811
-18	20	24.2181550811
-18	21	24.2181550811
-18	22	24.2181550811
-18	23	24.2181550811
-18	24	24.2181550811
-18	25	24.2181550811
-18	26	24.2181550811
-18	27	24.2181550811
-18	28	24.2181550811
-18	29	24.2181550811
-17	-30	24.2181550811
-17	-29	24.2181550811
-17	-28	10.9512184206
-17	-27	24.2181550811
-17	-26	11.5645765211
-17	-25	7.07128336674
-17	-24	7.70046872117
-17	-23	9.73884667399
-17	-22	9.9860118392
-17	-21	12.0852911685
-17	-20	24.2181550811
-17	-19	24.2181550811
-17	-18	24.2181550811
-17	-17	24.2181550811
-17	-16	24.2181550811
-17	-15	24.2181550811
-17	-14	24.2181550811
-17	-13	24.2181550811
-17	-12	24.2181550811
-17	-11	24.2181550811
-17	-10	24.2181550811
-17	-9	24.2181550811
-17	-8	24.2181550811
-17	-7	24.2181550811
-17	-6	24.2181550811
-17	-5	24.2181550811
-17	-4	24.2181550811
-17	-3	24.2181550811
-17	-2	24.2181550811
-17	-1	24.2181550811
-17	0	24.2181550811
-17	1	7.67544856383
-17	2	5.7686439086
-17	3	7.32438596027
-17	4	4.93051426299
-17	5	8.25651154196
-17	6	7.16032625167
-17	7	5.20114776157
-17	8	5.98375862964
-17	9	9.18881105372
-17	10	24.2181550811
-17	11	10.5174835426
-17	12	24.2181550811
-17	13	24.2181550811
-17	14	24.2181550811
-17	15	24.2181550811
-17	16	24.2181550811
-17	17	24.2181550811
-17	18	24.2181550811
-17	19	24.2181550811
-17	20	24.2181550811
-17	21	24.2181550811
-17	22	24.2181550811
-17	23	24.2181550811
-17	24	24.2181550811
-17	25	24.2181550811
-17	26	24.2181550811
-17	27	24.2181550811
-17	28	24.2181550811
-17	29	24.2181550811
-16	-30	24.2181550811
-16	-29	24.2181550811
-16	-28	24.2181550811
-16	-27	24.2181550811
-16	-26	8.46614055313
-16	-25	9.2708903577
-16	-24	6.14256687954
-16	-23	8.04822149307
-16	-22	6.68457276608
-16	-21	7.90783955961
-16	-20	24.2181550811
-16	-19	24.2181550811
-16	-18	24.2181550811
-16	-17	24.2181550811
-16	-16	24.2181550811
-16	-15	24.2181550811
-16	-14	24.2181550811
-16	-13	24.2181550811
-16	-12	24.2181550811
-16	-11	24.2181550811
-16	-10	24.2181550811
-16	-9	24.2181550811
-16	-8	24.2181550811
-16	-7	24.2181550811
-16	-6	24.2181550811
-16	-5	24.2181550811
-16	-4	24.2181550811
-16	-3	24.2181550811
-16	-2	24.2181550811
-16	-1	24.2181550811
-16	0	8.59810483753
-16	1	7.77660483103
-16	2	5.71059996197
-16	3	5.61459628082
-16	4	6.17319218161
-16	5	5.73532983174
-16	6	6.43218189323
-16	7	6.34332578338
-16	8	6.59750402464
-16	9	6.58186510705
-16	10	7.59993715323
-16	11	10.1576185674
-16	12	10.5772563906
-16	13	10.5361194375
-16	14	24.2181550811
-16	15	24.2181550811
-16	16	24.2181550811
-16	17	24.2181550811
-16	18	24.2181550811
-16	19	24.2181550811
-16	20	24.2181550811
-16	21	24.2181550811
-16	22	24.2181550811
-16	23	24.2181550811
-16	24	24.2181550811
-16	25	24.2181550811
-16	26	24.2181550811
-16	27	24.2181550811
-16	28	24.2181550811
-16	29	24.2181550811
-15	-30	24.2181550811
-15	-29	24.2181550811
-15	-28	24.2181550811
-15	-27	24.2181550811
-15	-26	22.9785999781
-15	-25	24.2181550811
-15	-24	8.46482848884
-15	-23	6.56080633075
-15	-22	7.62831334373
-15	-21	22.5292766067
-15	-20	12.7411540982
-15	-19	24.2181550811
-15	-18	24.2181550811
-15	-17	24.2181550811
-15	-16	24.2181550811
-15	-15	24.2181550811
-15	-14	24.2181550811
-15	-13	24.2181550811
-15	-12	24.2181550811
-15	-11	24.2181550811
-15	-10	24.2181550811
-15	-9	24.2181550811
-15	-8	24.2181550811
-15	-7	24.2181550811
-15	-6	24.2181550811
-15	-5	24.2181550811
-15	-4	24.2181550811
-15	-3	24.2181550811
-15	-2	24.2181550811
-15	-1	24.2181550811
-15	0	5.08948007512
-15	1	5.43918634497
-15	2	5.66255885964
-15	3	5.51412767131
-15	4	6.90267183206
-15	5	5.92523971158
-15	6	5.6064383292
-15	7	5.44337149916
-15	8	7.43076170486
-15	9	6.03308262773
-15	10	11.3148719084
-15	11	5.60589169129
-15	12	8.43383470046
-15	13	10.9596381621
-15	14	24.2181550811
-15	15	24.2181550811
-15	16	24.2181550811
-15	17	24.2181550811
-15	18	24.2181550811
-15	19	24.2181550811
-15	20	24.2181550811
-15	21	24.2181550811
-15	22	24.2181550811
-15	23	24.2181550811
-15	24	24.2181550811
-15	25	24.2181550811
-15	26	24.2181550811
-15	27	24.2181550811
-15	28	24.2181550811
-15	29	24.2181550811
-14	-30	24.2181550811
-14	-29	24.2181550811
-14	-28	24.2181550811
-14	-27	24.2181550811
-14	-26	24.2181550811
-14	-25	24.2181550811
-14	-24	24.2181550811
-14	-23	4.46687947232
-14	-22	22.4952044762
-14	-21	3.03274376983
-14	-20	5.47218286533
-14	-19	7.96459408107
-14	-18	24.2181550811
-14	-17	24.2181550811
-14	-16	24.2181550811
-14	-15	24.2181550811
-14	-14	24.2181550811
-14	-13	24.2181550811
-14	-12	24.2181550811
-14	-11	24.2181550811
-14	-10	24.2181550811
-14	-9	24.2181550811
-14	-8	24.2181550811
-14	-7	24.2181550811
-14	-6	24.2181550811
-14	-5	24.2181550811
-14	-4	24.2181550811
-14	-3	24.2181550811
-14	-2	24.2181550811
-14	-1	9.118176947
-14	0	3.89151424653
-14	1	2.84041652621
-14	2	5.16777258617
-14	3	4.70351310338
-14	4	5.34028765956
-14	5	6.050864866
-14	6	5.19676339242
-14	7	6.38878666908
-14	8	4.25964715771
-14	9	7.40257014776
-14	10	8.977951129
-14	11	2.98240794748
-14	12	8.04735444221
-14	13	22.8455841071
-14	14	24.2181550811
-14	15	24.2181550811
-14	16	24.2181550811
-14	17	24.2181550811
-14	18	24.2181550811
-14	19	24.2181550811
-14	20	24.2181550811
-14	21	24.2181550811
-14	22	24.2181550811
-14	23	24.2181550811
-14	24	24.2181550811
-14	25	24.2181550811
-14	26	24.2181550811
-14	27	24.2181550811
-14	28	24.2181550811
-14	29	24.2181550811
-13	-30	24.2181550811
-13	-29	24.2181550811
-13	-28	24.2181550811
-13	-27	24.2181550811
-13	-26	24.2181550811
-13	-25	24.2181550811
-13	-24	24.2181550811
-13	-23	24.2181550811
-13	-22	11.3826619204
-13	-21	6.26410199655
-13	-20	7.98681483406
-13	-19	10.1279498072
-13	-18	24.2181550811
-13	-17	24.2181550811
-13	-16	24.2181550811
-13	-15	24.2181550811
-13	-14	24.2181550811
-13	-13	24.2181550811
-13	-12	24.2181550811
-13	-11	24.2181550811
-13	-10	24.2181550811
-13	-9	24.2181550811
-13	-8	24.2181550811
-13	-7	24.2181550811
-13	-6	24.2181550811
-13	-5	24.2181550811
-13	-4	24.2181550811
-13	-3	24.2181550811
-13	-2	24.2181550811
-13	-1	6.58854871189
-13	0	9.61329993813
-13	1	7.19915800505
-13	2	5.7643949298
-13	3	6.71431053755
-13	4	5.28949143168
-13	5	5.46770018971
-13	6	6.28844913016
-13	7	7.19515591736
-13	8	5.76213289107
-13	9	6.98288562082
-13	10	8.19342882053
-13	11	8.20665317163
-13	12	22.9785999781
-13	13	24.2181550811
-13	14	24.2181550811
-13	15	24.2181550811
-13	16	24.2181550811
-13	17	24.2181550811
-13	18	24.2181550811
-13	19	24.2181550811
-13	20	24.2181550811
-13	21	24.2181550811
-13	22	24.2181550811
-13	23	24.2181550811
-13	24	24.2181550811
-13	25	24.2181550811
-13	26	24.2181550811
-13	27	24.2181550811
-13	28	24.2181550811
-13	29	24.2181550811
-12	-30	24.2181550811
-12	-29	24.2181550811
-12	-28	24.2181550811
-12	-27	24.2181550811
-12	-26	24.2181550811
-12	-25	24.2181550811
-12	-24	24.2181550811
-12	-23	24.2181550811
-12	-22	3.84052190627
-12	-21	8.6300201618
-12	-20	3.83379583077
-12	-19	5.53514442059
-12	-18	8.47247223341
-12	-17	24.2181550811
-12	-16	24.2181550811
-12	-15	24.2181550811
-12	-14	24.2181550811
-12	-13	24.2181550811
-12	-12	24.2181550811
-12	-11	24.2181550811
-12	-10	24.2181550811
-12	-9	24.2181550811
-12	-8	24.2181550811
-12	-7	24.2181550811
-12	-6	24.2181550811
-12	-5	24.2181550811
-12	-4	24.2181550811
-12	-3	24.2181550811
-12	-2	5.02012884596
-12	-1	4.93787636674
-12	0	7.95277923954
-12	1	7.01074210931
-12	2	6.69748792066
-12	3	6.94758735648
-12	4	7.8983526139
-12	5	3.99199914998
-12	6	4.52613466495
-12	7	4.03857753002
-12	8	4.74460679612
-12	9	6.40351528719
-12	10	7.40609849383
-12	11	24.2181550811
-12	12	24.2181550811
-12	13	24.2181550811
-12	14	24.2181550811
-12	15	24.2181550811
-12	16	24.2181550811
-12	17	24.2181550811
-12	18	24.2181550811
-12	19	24.2181550811
-12	20	24.2181550811
-12	21	24.2181550811
-12	22	24.2181550811
-12	23	24.2181550811
-12	24	24.2181550811
-12	25	24.2181550811
-12	26	24.2181550811
-12	27	24.2181550811
-12	28	24.2181550811
-12	29	24.2181550811
-11	-30	24.2181550811
-11	-29	24.2181550811
-11	-28	24.2181550811
-11	-27	24.2181550811
-11	-26	24.2181550811
-11	-25	24.2181550811
-11	-24	24.2181550811
-11	-23	24.2181550811
-11	-22	5.65718202643
-11	-21	8.08957396634
-11	-20	7.48627656435
-11	-19	3.50458285329
-11	-18	10.1464311357
-11	-17	24.2181550811
-11	-16	24.2181550811
-11	-15	24.2181550811
-11	-14	24.2181550811
-11	-13	24.2181550811
-11	-12	24.2181550811
-11	-11	24.2181550811
-11	-10	24.2181550811
-11	-9	24.2181550811
-11	-8	24.2181550811
-11	-7	24.2181550811
-11	-6	24.2181550811
-11	-5	24.2181550811
-11	-4	24.2181550811
-11	-3	24.2181550811
-11	-2	24.2181550811
-11	-1	24.2181550811
-11	0	24.2181550811
-11	1	6.29219875853
-11	2	7.63626725527
-11	3	4.70597962327
-11	4	5.95234144503
-11	5	6.93267244378
-11	6	3.80079689196
-11	7	5.39146667496
-11	8	7.11045733917
-11	9	7.07372969507
-11	10	7.91447941089
-11	11	24.2181550811
-11	12	24.2181550811
-11	13	24.2181550811
-11	14	24.2181550811
-11	15	24.2181550811
-11	16	24.2181550811
-11	17	24.2181550811
-11	18	24.2181550811
-11	19	24.2181550811
-11	20	24.2181550811
-11	21	24.2181550811
-11	22	24.2181550811
-11	23	24.2181550811
-11	24	24.2181550811
-11	25	24.2181550811
-11	26	24.2181550811
-11	27	24.2181550811
-11	28	24.2181550811
-11	29	24.2181550811
-10	-30	24.2181550811
-10	-29	24.2181550811
-10	-28	24.2181550811
-10	-27	24.2181550811
-10	-26	24.2181550811
-10	-25	24.2181550811
-10	-24	24.2181550811
-10	-23	24.2181550811
-10	-22	6.15884463197
-10	-21	5.73088740837
-10	-20	1.75189917518
-10	-19	7.68964351843
-10	-18	8.29287341971
-10	-17	24.2181550811
-10	-16	24.2181550811
-10	-15	24.2181550811
-10	-14	24.2181550811
-10	-13	24.2181550811
-10	-12	24.2181550811
-10	-11	24.2181550811
-10	-10	24.2181550811
-10	-9	24.2181550811
-10	-8	24.2181550811
-10	-7	24.2181550811
-10	-6	24.2181550811
-10	-5	24.2181550811
-10	-4	24.2181550811
-10	-3	24.2181550811
-10	-2	24.2181550811
-10	-1	24.2181550811
-10	0	24.2181550811
-10	1	24.2181550811
-10	2	11.1032507501
-10	3	8.35235365385
-10	4	5.68323122524
-10	5	5.68662175837
-10	6	6.29618121624
-10	7	3.7775593972
-10	8	5.60265058005
-10	9	7.24374119466
-10	10	9.37977284237
-10	11	24.2181550811
-10	12	24.2181550811
-10	13	24.2181550811
-10	14	24.2181550811
-10	15	24.2181550811
-10	16	24.2181550811
-10	17	24.2181550811
-10	18	24.2181550811
-10	19	24.2181550811
-10	20	24.2181550811
-10	21	24.2181550811
-10	22	24.2181550811
-10	23	24.2181550811
-10	24	24.2181550811
-10	25	24.2181550811
-10	26	24.2181550811
-10	27	24.2181550811
-10	28	24.2181550811
-10	29	24.2181550811
-9	-30	24.2181550811
-9	-29	24.2181550811
-9	-28	24.2181550811
-9	-27	24.2181550811
-9	-26	24.2181550811
-9	-25	24.2181550811
-9	-24	24.2181550811
-9	-23	24.2181550811
-9	-22	7.62177469189
-9	-21	7.07535756646
-9	-20	5.35998646676
-9	-19	5.81190642565
-9	-18	8.57838928535
-9	-17	24.2181550811
-9	-16	24.2181550811
-9	-15	24.2181550811
-9	-14	24.2181550811
-9	-13	24.2181550811
-9	-12	24.2181550811
-9	-11	24.2181550811
-9	-10	24.2181550811
-9	-9	24.2181550811
-9	-8	24.2181550811
-9	-7	24.2181550811
-9	-6	24.2181550811
-9	-5	24.2181550811
-9	-4	24.2181550811
-9	-3	24.2181550811
-9	-2	24.2181550811
-9	-1	24.2181550811
-9	0	24.2181550811
-9	1	8.79870044207
-9	2	4.66674285992
-9	3	5.96003377723
-9	4	4.42731192882
-9	5	4.5675046637
-9	6	6.7229908069
-9	7	6.03718021501
-9	8	4.65058708918
-9	9	5.72198883309
-9	10	9.00584868166
-9	11	24.2181550811
-9	12	24.2181550811
-9	13	24.2181550811
-9	14	24.2181550811
-9	15	24.2181550811
-9	16	24.2181550811
-9	17	24.2181550811
-9	18	24.2181550811
-9	19	24.2181550811
-9	20	24.2181550811
-9	21	24.2181550811
-9	22	24.2181550811
-9	23	24.2181550811
-9	24	24.2181550811
-9	25	24.2181550811
-9	26	24.2181550811
-9	27	24.2181550811
-9	28	24.2181550811
-9	29	24.2181550811
-8	-30	24.2181550811
-8	-29	24.2181550811
-8	-28	24.2181550811
-8	-27	24.2181550811
-8	-26	7.58841249539
-8	-25	22.9785999781
-8	-24	8.45302161936
-8	-23	4.00040479603
-8	-22	3.97952588164
-8	-21	6.05585446998
-8	-20	6.55247003803
-8	-19	6.03021522697
-8	-18	6.65881549364
-8	-17	6.63202996093
-8	-16	24.2181550811
-8	-15	24.2181550811
-8	-14	24.2181550811
-8	-13	24.2181550811
-8	-12	24.2181550811
-8	-11	24.2181550811
-8	-10	24.2181550811
-8	-9	24.2181550811
-8	-8	24.2181550811
-8	-7	24.2181550811
-8	-6	24.2181550811
-8	-5	24.2181550811
-8	-4	24.2181550811
-8	-3	24.2181550811
-8	-2	24.2181550811
-8	-1	24.2181550811
-8	0	24.2181550811
-8	1	10.2547861295
-8	2	8.30276096787
-8	3	6.08694200869
-8	4	8.16920148009
-8	5	3.39039215734
-8	6	6.41661078539
-8	7	6.11563603952
-8	8	5.84258678652
-8	9	8.86926582171
-8	10	24.2181550811
-8	11	24.2181550811
-8	12	24.2181550811
-8	13	24.2181550811
-8	14	24.2181550811
-8	15	24.2181550811
-8	16	24.2181550811
-8	17	24.2181550811
-8	18	24.2181550811
-8	19	24.2181550811
-8	20	24.2181550811
-8	21	24.2181550811
-8	22	24.2181550811
-8	23	24.2181550811
-8	24	24.2181550811
-8	25	24.2181550811
-8	26	24.2181550811
-8	27	24.2181550811
-8	28	24.2181550811
-8	29	24.2181550811
-7	-30	24.2181550811
-7	-29	24.2181550811
-7	-28	24.2181550811
-7	-27	24.2181550811
-7	-26	24.2181550811
-7	-25	22.9785999781
-7	-24	5.94879703358
-7	-23	8.6264991424
-7	-22	3.27512550503
-7	-21	5.25569171677
-7	-20	7.61883544286
-7	-19	9.4986514309
-7	-18	7.6086276216
-7	-17	7.58200294062
-7	-16	6.40157613139
-7	-15	24.2181550811
-7	-14	24.2181550811
-7	-13	24.2181550811
-7	-12	24.2181550811
-7	-11	24.2181550811
-7	-10	24.2181550811
-7	-9	24.2181550811
-7	-8	24.2181550811
-7	-7	24.2181550811
-7	-6	24.2181550811
-7	-5	24.2181550811
-7	-4	24.2181550811
-7	-3	24.2181550811
-7	-2	24.2181550811
-7	-1	10.4815988126
-7	0	9.97708426465
-7	1	9.03532437542
-7	2	4.60200817696
-7	3	6.24493154674
-7	4	5.0828510609
-7	5	6.96844031576
-7	6	6.71044598476
-7	7	6.22807046197
-7	8	6.78585714207
-7	9	8.86389928347
-7	10	6.79750226415
-7	11	24.2181550811
-7	12	24.2181550811
-7	13	24.2181550811
-7	14	24.2181550811
-7	15	24.2181550811
-7	16	24.2181550811
-7	17	24.2181550811
-7	18	24.2181550811
-7	19	24.2181550811
-7	20	24.2181550811
-7	21	24.2181550811
-7	22	24.2181550811
-7	23	24.2181550811
-7	24	24.2181550811
-7	25	24.2181550811
-7	26	24.2181550811
-7	27	24.2181550811
-7	28	24.2181550811
-7	29	24.2181550811
-6	-30	24.2181550811
-6	-29	24.2181550811
-6	-28	24.2181550811
-6	-27	24.2181550811
-6	-26	3.11819181885
-6	-25	9.90093257437
-6	-24	7.96354221258
-6	-23	6.69645200223
-6	-22	4.58604706846
-6	-21	9.0648504773
-6	-20	4.23934534493
-6	-19	5.65815940928
-6	-18	7.47118694061
-6	-17	5.53768637148
-6	-16	22.4629750056
-6	-15	24.2181550811
-6	-14	24.2181550811
-6	-13	24.2181550811
-6	-12	24.2181550811
-6	-11	24.2181550811
-6	-10	24.2181550811
-6	-9	24.2181550811
-6	-8	24.2181550811
-6	-7	24.2181550811
-6	-6	24.2181550811
-6	-5	24.2181550811
-6	-4	10.9772246173
-6	-3	12.374282013
-6	-2	5.03366221684
-6	-1	8.81107189589
-6	0	5.63468895595
-6	1	5.12941248536
-6	2	6.57629331359
-6	3	6.26447785834
-6	4	5.36000229563
-6	5	5.44017181025
-6	6	7.47220585376
-6	7	7.53643878713
-6	8	6.19138632591
-6	9	8.88379604513
-6	10	10.9205799551
-6	11	24.2181550811
-6	12	24.2181550811
-6	13	24.2181550811
-6	14	24.2181550811
-6	15	24.2181550811
-6	16	24.2181550811
-6	17	24.2181550811
-6	18	24.2181550811
-6	19	24.2181550811
-6	20	24.2181550811
-6	21	24.2181550811
-6	22	24.2181550811
-6	23	24.2181550811
-6	24	24.2181550811
-6	25	24.2181550811
-6	26	24.2181550811
-6	27	24.2181550811
-6	28	24.2181550811
-6	29	24.2181550811
-5	-30	24.2181550811
-5	-29	24.2181550811
-5	-28	24.2181550811
-5	-27	24.2181550811
-5	-26	22.8455841071
-5	-25	10.7043000839
-5	-24	8.79678818529
-5	-23	5.56186373544
-5	-22	9.75805488371
-5	-21	8.19370481361
-5	-20	4.32104588824
-5	-19	7.08675297857
-5	-18	4.79385709044
-5	-17	7.06007343985
-5	-16	7.02637800325
-5	-15	24.2181550811
-5	-14	24.2181550811
-5	-13	24.2181550811
-5	-12	24.2181550811
-5	-11	24.2181550811
-5	-10	24.2181550811
-5	-9	24.2181550811
-5	-8	24.2181550811
-5	-7	24.2181550811
-5	-6	24.2181550811
-5	-5	24.2181550811
-5	-4	8.04818099665
-5	-3	22.2318279725
-5	-2	8.8278856717
-5	-1	9.60107604683
-5	0	9.0019521021
-5	1	4.94765458076
-5	2	7.20400925555
-5	3	9.22708813745
-5	4	5.62751267516
-5	5	5.6855294753
-5	6	6.41213503437
-5	7	6.14941284129
-5	8	6.93009477188
-5	9	22.4323990728
-5	10	11.8023472553
-5	11	22.5654149437
-5	12	24.2181550811
-5	13	24.2181550811
-5	14	24.2181550811
-5	15	24.2181550811
-5	16	24.2181550811
-5	17	24.2181550811
-5	18	24.2181550811
-5	19	24.2181550811
-5	20	24.2181550811
-5	21	24.2181550811
-5	22	24.2181550811
-5	23	24.2181550811
-5	24	24.2181550811
-5	25	24.2181550811
-5	26	24.2181550811
-5	27	24.2181550811
-5	28	24.2181550811
-5	29	24.2181550811
-4	-30	24.2181550811
-4	-29	24.2181550811
-4	-28	24.2181550811
-4	-27	24.2181550811
-4	-26	24.2181550811
-4	-25	1.38322941173
-4	-24	4.99174706572
-4	-23	3.53579408475
-4	-22	3.28169754293
-4	-21	4.67585257837
-4	-20	0
-4	-19	2.83670047536
-4	-18	7.05620106089
-4	-17	7.40535482852
-4	-16	24.2181550811
-4	-15	24.2181550811
-4	-14	24.2181550811
-4	-13	24.2181550811
-4	-12	24.2181550811
-4	-11	8.72001228801
-4	-10	24.2181550811
-4	-9	24.2181550811
-4	-8	24.2181550811
-4	-7	24.2181550811
-4	-6	24.2181550811
-4	-5	24.2181550811
-4	-4	4.88842791514
-4	-3	11.1961557159
-4	-2	8.44783222448
-4	-1	10.0468610237
-4	0	7.62812254311
-4	1	8.15733486278
-4	2	6.02683371135
-4	3	8.38359771724
-4	4	6.04888428683
-4	5	7.08006073116
-4	6	6.28833411478
-4	7	8.4939924881
-4	8	6.46722491691
-4	9	6.11743379898
-4	10	8.36879391631
-4	11	11.7219021081
-4	12	10.7457960925
-4	13	24.2181550811
-4	14	24.2181550811
-4	15	24.2181550811
-4	16	24.2181550811
-4	17	24.2181550811
-4	18	24.2181550811
-4	19	24.2181550811
-4	20	24.2181550811
-4	21	24.2181550811
-4	22	24.2181550811
-4	23	24.2181550811
-4	24	24.2181550811
-4	25	24.2181550811
-4	26	24.2181550811
-4	27	24.2181550811
-4	28	24.2181550811
-4	29	24.2181550811
-3	-30	24.2181550811
-3	-29	24.2181550811
-3	-28	24.2181550811
-3	-27	5.1731581433
-3	-26	7.43267251388
-3	-25	9.40319338049
-3	-24	9.13603929562
-3	-23	7.65324713527
-3	-22	5.77939262177
-3	-21	3.82583064814
-3	-20	8.33293384829
-3	-19	4.62616615202
-3	-18	4.73555432393
-3	-17	9.42188867372
-3	-16	24.2181550811
-3	-15	24.2181550811
-3	-14	24.2181550811
-3	-13	24.2181550811
-3	-12	24.2181550811
-3	-11	6.41371381878
-3	-10	24.2181550811
-3	-9	24.2181550811
-3	-8	24.2181550811
-3	-7	24.2181550811
-3	-6	24.2181550811
-3	-5	24.2181550811
-3	-4	24.2181550811
-3	-3	11.3590598947
-3	-2	7.29341163526
-3	-1	7.23214071375
-3	0	7.40156650333
-3	1	6.00310159603
-3	2	5.19304116217
-3	3	7.6902613804
-3	4	5.95628582495
-3	5	5.53720784165
-3	6	5.10747180576
-3	7	6.46612788757
-3	8	8.07929618908
-3	9	10.4004169444
-3	10	7.12620825198
-3	11	8.57297475639
-3	12	22.7887697089
-3	13	4.40568949786
-3	14	24.2181550811
-3	15	24.2181550811
-3	16	24.2181550811
-3	17	24.2181550811
-3	18	24.2181550811
-3	19	24.2181550811
-3	20	24.2181550811
-3	21	24.2181550811
-3	22	24.2181550811
-3	23	24.2181550811
-3	24	24.2181550811
-3	25	24.2181550811
-3	26	24.2181550811
-3	27	24.2181550811
-3	28	24.2181550811
-3	29	24.2181550811
-2	-30	24.2181550811
-2	-29	24.2181550811
-2	-28	24.2181550811
-2	-27	7.45086450973
-2	-26	8.65690726753
-2	-25	7.14280106702
-2	-24	7.40200950665
-2	-23	3.75853340262
-2	-22	5.36346522836
-2	-21	6.26922826368
-2	-20	6.87297904243
-2	-19	6.65609011355
-2	-18	7.51870279473
-2	-17	8.61280539871
-2	-16	24.2181550811
-2	-15	24.2181550811
-2	-14	24.2181550811
-2	-13	24.2181550811
-2	-12	24.2181550811
-2	-11	24.2181550811
-2	-10	24.2181550811
-2	-9	24.2181550811
-2	-8	24.2181550811
-2	-7	24.2181550811
-2	-6	24.2181550811
-2	-5	24.2181550811
-2	-4	24.2181550811
-2	-3	3.83258471247
-2	-2	8.08315958737
-2	-1	9.05798890499
-2	0	4.91282449463
-2	1	7.25794821523
-2	2	7.87731179618
-2	3	6.30029819242
-2	4	7.20268555985
-2	5	5.54756242168
-2	6	6.36033021365
-2	7	6.12683541462
-2	8	1.45291041462
-2	9	4.35578944169
-2	10	8.86850758278
-2	11	11.1251608771
-2	12	7.69114769426
-2	13	6.23452945484
-2	14	24.2181550811
-2	15	24.2181550811
-2	16	24.2181550811
-2	17	24.2181550811
-2	18	24.2181550811
-2	19	24.2181550811
-2	20	24.2181550811
-2	21	24.2181550811
-2	22	24.2181550811
-2	23	24.2181550811
-2	24	24.2181550811
-2	25	24.2181550811
-2	26	24.2181550811
-2	27	24.2181550811
-2	28	24.2181550811
-2	29	24.2181550811
-1	-30	24.2181550811
-1	-29	24.2181550811
-1	-28	24.2181550811
-1	-27	24.2181550811
-1	-26	7.41951421819
-1	-25	7.81038453432
-1	-24	9.14468647257
-1	-23	3.47255178144
-1	-22	5.38247550504
-1	-21	4.94278400203
-1	-20	5.29449444539
-1	-19	4.76600638782
-1	-18	9.41763610424
-1	-17	7.04317800267
-1	-16	22.6450130069
-1	-15	24.2181550811
-1	-14	24.2181550811
-1	-13	8.92554800296
-1	-12	22.7369022271
-1	-11	13.7831012405
-1	-10	24.2181550811
-1	-9	24.2181550811
-1	-8	24.2181550811
-1	-7	24.2181550811
-1	-6	24.2181550811
-1	-5	24.2181550811
-1	-4	7.30480357338
-1	-3	9.98391122767
-1	-2	7.02549215389
-1	-1	7.07029404855
-1	0	7.4689215174
-1	1	4.32822162891
-1	2	5.71627589871
-1	3	5.73032350996
-1	4	6.42246908055
-1	5	5.04504821998
-1	6	5.44062977683
-1	7	6.47937261407
-1	8	7.11725039804
-1	9	8.53471925614
-1	10	6.26380559259
-1	11	7.35535155963
-1	12	10.2113613825
-1	13	8.9901715842
-1	14	24.2181550811
-1	15	24.2181550811
-1	16	24.2181550811
-1	17	24.2181550811
-1	18	24.2181550811
-1	19	24.2181550811
-1	20	24.2181550811
-1	21	24.2181550811
-1	22	24.2181550811
-1	23	24.2181550811
-1	24	24.2181550811
-1	25	24.2181550811
-1	26	24.2181550811
-1	27	24.2181550811
-1	28	24.2181550811
-1	29	24.2181550811
0	-30	24.2181550811
0	-29	24.2181550811
0	-28	24.2181550811
0	-27	24.2181550811
0	-26	24.2181550811
0	-25	6.91180038152
0	-24	7.1665283211
0	-23	6.6721635326
0	-22	6.16165912372
0	-21	7.78821214086
0	-20	9.12529281263
0	-19	4.73859457179
0	-18	7.32680884573
0	-17	10.3096865621
0	-16	7.60575964021
0	-15	24.2181550811
0	-14	8.87703396029
0	-13	24.2181550811
0	-12	11.3755610094
0	-11	8.35086652986
0	-10	3.99920789426
0	-9	24.2181550811
0	-8	24.2181550811
0	-7	24.2181550811
0	-6	24.2181550811
0	-5	24.2181550811
0	-4	6.64078201646
0	-3	9.85357575146
0	-2	8.89534257002
0	-1	7.58904863942
0	0	9.05555895345
0	1	7.26199183527
0	2	7.45300392536
0	3	4.5685334076
0	4	6.18915141046
0	5	6.12022693526
0	6	6.25224381755
0	7	4.99358912417
0	8	9.13348013734
0	9	3.47978657645
0	10	9.4675154832
0	11	6.46088151637
0	12	7.58348299952
0	13	6.68271341263
0	14	24.2181550811
0	15	24.2181550811
0	16	24.2181550811
0	17	24.2181550811
0	18	24.2181550811
0	19	24.2181550811
0	20	24.2181550811
0	21	24.2181550811
0	22	24.2181550811
0	23	24.2181550811
0	24	24.2181550811
0	25	24.2181550811
0	26	24.2181550811
0	27	24.2181550811
0	28	24.2181550811
0	29	24.2181550811
1	-30	24.2181550811
1	-29	24.2181550811
1	-28	24.2181550811
1	-27	24.2181550811
1	-26	24.2181550811
1	-25	24.2181550811
1	-24	4.16393844769
1	-23	22.4323990728
1	-22	6.72540925726
1	-21	5.9814946838
1	-20	10.5328446211
1	-19	8.41827988219
1	-18	9.35978513386
1	-17	12.9281412386
1	-16	24.2181550811
1	-15	24.2181550811
1	-14	12.6539109113
1	-13	10.6306555669
1	-12	3.39944787629
1	-11	3.39198733829
1	-10	7.47110978792
1	-9	4.4965910165
1	-8	8.3445214772
1	-7	24.2181550811
1	-6	24.2181550811
1	-5	24.2181550811
1	-4	8.7161740598
1	-3	7.3863329189
1	-2	4.77209621807
1	-1	7.71911334246
1	0	5.43487941409
1	1	5.9331122769
1	2	7.10595576094
1	3	9.65390788004
1	4	6.1064664598
1	5	5.08335806152
1	6	4.68714920188
1	7	6.30162552886
1	8	2.97148988854
1	9	5.46870969676
1	10	8.39563852685
1	11	5.67579402033
1	12	7.35912737377
1	13	10.0210188352
1	14	24.2181550811
1	15	12.2199388585
1	16	24.2181550811
1	17	24.2181550811
1	18	24.2181550811
1	19	24.2181550811
1	20	24.2181550811
1	21	24.2181550811
1	22	24.2181550811
1	23	24.2181550811
1	24	24.2181550811
1	25	24.2181550811
1	26	24.2181550811
1	27	24.2181550811
1	28	24.2181550811
1	29	24.2181550811
2	-30	24.2181550811
2	-29	24.2181550811
2	-28	24.2181550811
2	-27	24.2181550811
2	-26	24.2181550811
2	-25	24.2181550811
2	-24	22.9785999781
2	-23	6.57067152456
2	-22	8.30361494344
2	-21	2.86162204796
2	-20	5.04690810714
2	-19	10.3934408156
2	-18	11.1397199692
2	-17	24.2181550811
2	-16	24.2181550811
2	-15	6.48561008415
2	-14	22.9083895105
2	-13	24.2181550811
2	-12	8.69322440217
2	-11	9.02859072308
2	-10	7.62861392165
2	-9	6.14263577907
2	-8	12.3084430681
2	-7	24.2181550811
2	-6	24.2181550811
2	-5	24.2181550811
2	-4	7.13503666397
2	-3	7.56847547006
2	-2	24.2181550811
2	-1	22.6450130069
2	0	9.09195181874
2	1	3.92574583342
2	2	5.74436720754
2	3	5.10551203417
2	4	10.210269082
2	5	8.69781016019
2	6	4.84873442412
2	7	5.56801825408
2	8	4.72484964722
2	9	4.68815894189
2	10	4.91588193745
2	11	8.98034620358
2	12	11.267688971
2	13	4.30070980741
2	14	9.87104962723
2	15	9.27263068542
2	16	4.70567309575
2	17	24.2181550811
2	18	24.2181550811
2	19	24.2181550811
2	20	24.2181550811
2	21	24.2181550811
2	22	24.2181550811
2	23	24.2181550811
2	24	24.2181550811
2	25	24.2181550811
2	26	24.2181550811
2	27	24.2181550811
2	28	24.2181550811
2	29	24.2181550811
3	-30	24.2181550811
3	-29	24.2181550811
3	-28	24.2181550811
3	-27	24.2181550811
3	-26	24.2181550811
3	-25	24.2181550811
3	-24	24.2181550811
3	-23	9.66255678117
3	-22	8.15859110177
3	-21	4.51723219353
3	-20	4.70770522074
3	-19	8.05174306692
3	-18	7.40956676959
3	-17	22.6450130069
3	-16	3.33968511153
3	-15	5.05118500357
3	-14	2.02792016694
3	-13	9.03785076169
3	-12	5.87852525576
3	-11	22.4952044762
[truncated: 2,200 more rows]
