# Supplementary material for: Molecular mechanism of point mutation-induced Monopolar spindle 1 (Mps1/TTK) inhibitor resistance revealed by a comprehensive molecular modeling study
Source: PeerJ. 2019 Jan 21;7:e6299. doi: 10.7717/peerj.6299 (PMC6345219; doi:10.7717/peerj.6299)
Supplement: Data S1 [file peerj-07-6299-s001.zip › RAW data/Figure 11/(D) C604Y-free energy map.csv]

-30	-30	25.8846809243
-30	-29	25.8846809243
-30	-28	25.8846809243
-30	-27	25.8846809243
-30	-26	25.8846809243
-30	-25	25.8846809243
-30	-24	25.8846809243
-30	-23	25.8846809243
-30	-22	25.8846809243
-30	-21	25.8846809243
-30	-20	25.8846809243
-30	-19	25.8846809243
-30	-18	25.8846809243
-30	-17	25.8846809243
-30	-16	25.8846809243
-30	-15	25.8846809243
-30	-14	25.8846809243
-30	-13	25.8846809243
-30	-12	25.8846809243
-30	-11	25.8846809243
-30	-10	25.8846809243
-30	-9	25.8846809243
-30	-8	25.8846809243
-30	-7	25.8846809243
-30	-6	25.8846809243
-30	-5	25.8846809243
-30	-4	25.8846809243
-30	-3	25.8846809243
-30	-2	25.8846809243
-30	-1	25.8846809243
-30	0	25.8846809243
-30	1	25.8846809243
-30	2	25.8846809243
-30	3	25.8846809243
-30	4	25.8846809243
-30	5	25.8846809243
-30	6	25.8846809243
-30	7	25.8846809243
-30	8	25.8846809243
-30	9	25.8846809243
-30	10	25.8846809243
-30	11	25.8846809243
-30	12	25.8846809243
-30	13	25.8846809243
-30	14	25.8846809243
-30	15	25.8846809243
-30	16	25.8846809243
-30	17	25.8846809243
-30	18	25.8846809243
-30	19	25.8846809243
-30	20	25.8846809243
-30	21	25.8846809243
-30	22	25.8846809243
-30	23	25.8846809243
-30	24	25.8846809243
-30	25	25.8846809243
-30	26	25.8846809243
-30	27	25.8846809243
-30	28	25.8846809243
-30	29	25.8846809243
-30	30	25.8846809243
-30	31	25.8846809243
-30	32	25.8846809243
-30	33	25.8846809243
-30	34	25.8846809243
-30	35	25.8846809243
-30	36	25.8846809243
-30	37	25.8846809243
-30	38	25.8846809243
-30	39	25.8846809243
-29	-30	25.8846809243
-29	-29	25.8846809243
-29	-28	25.8846809243
-29	-27	25.8846809243
-29	-26	25.8846809243
-29	-25	25.8846809243
-29	-24	25.8846809243
-29	-23	25.8846809243
-29	-22	25.8846809243
-29	-21	25.8846809243
-29	-20	25.8846809243
-29	-19	25.8846809243
-29	-18	25.8846809243
-29	-17	25.8846809243
-29	-16	25.8846809243
-29	-15	25.8846809243
-29	-14	25.8846809243
-29	-13	25.8846809243
-29	-12	25.8846809243
-29	-11	25.8846809243
-29	-10	25.8846809243
-29	-9	25.8846809243
-29	-8	25.8846809243
-29	-7	25.8846809243
-29	-6	25.8846809243
-29	-5	25.8846809243
-29	-4	25.8846809243
-29	-3	25.8846809243
-29	-2	25.8846809243
-29	-1	25.8846809243
-29	0	25.8846809243
-29	1	25.8846809243
-29	2	25.8846809243
-29	3	25.8846809243
-29	4	25.8846809243
-29	5	25.8846809243
-29	6	25.8846809243
-29	7	25.8846809243
-29	8	25.8846809243
-29	9	25.8846809243
-29	10	25.8846809243
-29	11	25.8846809243
-29	12	25.8846809243
-29	13	25.8846809243
-29	14	25.8846809243
-29	15	25.8846809243
-29	16	25.8846809243
-29	17	25.8846809243
-29	18	25.8846809243
-29	19	25.8846809243
-29	20	25.8846809243
-29	21	25.8846809243
-29	22	25.8846809243
-29	23	25.8846809243
-29	24	25.8846809243
-29	25	25.8846809243
-29	26	25.8846809243
-29	27	25.8846809243
-29	28	25.8846809243
-29	29	25.8846809243
-29	30	25.8846809243
-29	31	25.8846809243
-29	32	25.8846809243
-29	33	25.8846809243
-29	34	25.8846809243
-29	35	25.8846809243
-29	36	25.8846809243
-29	37	25.8846809243
-29	38	25.8846809243
-29	39	25.8846809243
-28	-30	25.8846809243
-28	-29	25.8846809243
-28	-28	25.8846809243
-28	-27	25.8846809243
-28	-26	25.8846809243
-28	-25	25.8846809243
-28	-24	25.8846809243
-28	-23	25.8846809243
-28	-22	25.8846809243
-28	-21	25.8846809243
-28	-20	25.8846809243
-28	-19	25.8846809243
-28	-18	25.8846809243
-28	-17	25.8846809243
-28	-16	25.8846809243
-28	-15	25.8846809243
-28	-14	25.8846809243
-28	-13	25.8846809243
-28	-12	25.8846809243
-28	-11	25.8846809243
-28	-10	25.8846809243
-28	-9	25.8846809243
-28	-8	25.8846809243
-28	-7	25.8846809243
-28	-6	25.8846809243
-28	-5	25.8846809243
-28	-4	25.8846809243
-28	-3	25.8846809243
-28	-2	25.8846809243
-28	-1	25.8846809243
-28	0	25.8846809243
-28	1	25.8846809243
-28	2	25.8846809243
-28	3	25.8846809243
-28	4	25.8846809243
-28	5	25.8846809243
-28	6	25.8846809243
-28	7	25.8846809243
-28	8	25.8846809243
-28	9	25.8846809243
-28	10	25.8846809243
-28	11	25.8846809243
-28	12	25.8846809243
-28	13	25.8846809243
-28	14	25.8846809243
-28	15	25.8846809243
-28	16	25.8846809243
-28	17	25.8846809243
-28	18	25.8846809243
-28	19	25.8846809243
-28	20	25.8846809243
-28	21	25.8846809243
-28	22	25.8846809243
-28	23	25.8846809243
-28	24	25.8846809243
-28	25	25.8846809243
-28	26	25.8846809243
-28	27	25.8846809243
-28	28	25.8846809243
-28	29	25.8846809243
-28	30	25.8846809243
-28	31	25.8846809243
-28	32	25.8846809243
-28	33	25.8846809243
-28	34	25.8846809243
-28	35	25.8846809243
-28	36	25.8846809243
-28	37	25.8846809243
-28	38	25.8846809243
-28	39	25.8846809243
-27	-30	25.8846809243
-27	-29	25.8846809243
-27	-28	25.8846809243
-27	-27	25.8846809243
-27	-26	25.8846809243
-27	-25	25.8846809243
-27	-24	25.8846809243
-27	-23	25.8846809243
-27	-22	25.8846809243
-27	-21	25.8846809243
-27	-20	25.8846809243
-27	-19	25.8846809243
-27	-18	25.8846809243
-27	-17	25.8846809243
-27	-16	25.8846809243
-27	-15	25.8846809243
-27	-14	25.8846809243
-27	-13	25.8846809243
-27	-12	25.8846809243
-27	-11	25.8846809243
-27	-10	25.8846809243
-27	-9	25.8846809243
-27	-8	25.8846809243
-27	-7	25.8846809243
-27	-6	25.8846809243
-27	-5	25.8846809243
-27	-4	25.8846809243
-27	-3	25.8846809243
-27	-2	25.8846809243
-27	-1	25.8846809243
-27	0	25.8846809243
-27	1	25.8846809243
-27	2	25.8846809243
-27	3	25.8846809243
-27	4	25.8846809243
-27	5	25.8846809243
-27	6	25.8846809243
-27	7	25.8846809243
-27	8	25.8846809243
-27	9	25.8846809243
-27	10	25.8846809243
-27	11	25.8846809243
-27	12	25.8846809243
-27	13	25.8846809243
-27	14	25.8846809243
-27	15	25.8846809243
-27	16	25.8846809243
-27	17	25.8846809243
-27	18	25.8846809243
-27	19	25.8846809243
-27	20	25.8846809243
-27	21	25.8846809243
-27	22	25.8846809243
-27	23	25.8846809243
-27	24	25.8846809243
-27	25	25.8846809243
-27	26	25.8846809243
-27	27	25.8846809243
-27	28	25.8846809243
-27	29	25.8846809243
-27	30	25.8846809243
-27	31	25.8846809243
-27	32	25.8846809243
-27	33	25.8846809243
-27	34	25.8846809243
-27	35	25.8846809243
-27	36	25.8846809243
-27	37	25.8846809243
-27	38	25.8846809243
-27	39	25.8846809243
-26	-30	25.8846809243
-26	-29	25.8846809243
-26	-28	25.8846809243
-26	-27	25.8846809243
-26	-26	25.8846809243
-26	-25	25.8846809243
-26	-24	25.8846809243
-26	-23	25.8846809243
-26	-22	25.8846809243
-26	-21	25.8846809243
-26	-20	25.8846809243
-26	-19	25.8846809243
-26	-18	25.8846809243
-26	-17	25.8846809243
-26	-16	25.8846809243
-26	-15	25.8846809243
-26	-14	25.8846809243
-26	-13	25.8846809243
-26	-12	25.8846809243
-26	-11	25.8846809243
-26	-10	25.8846809243
-26	-9	25.8846809243
-26	-8	25.8846809243
-26	-7	25.8846809243
-26	-6	25.8846809243
-26	-5	25.8846809243
-26	-4	25.8846809243
-26	-3	25.8846809243
-26	-2	25.8846809243
-26	-1	25.8846809243
-26	0	25.8846809243
-26	1	25.8846809243
-26	2	25.8846809243
-26	3	25.8846809243
-26	4	25.8846809243
-26	5	25.8846809243
-26	6	25.8846809243
-26	7	25.8846809243
-26	8	25.8846809243
-26	9	25.8846809243
-26	10	25.8846809243
-26	11	25.8846809243
-26	12	25.8846809243
-26	13	25.8846809243
-26	14	25.8846809243
-26	15	25.8846809243
-26	16	25.8846809243
-26	17	25.8846809243
-26	18	25.8846809243
-26	19	25.8846809243
-26	20	25.8846809243
-26	21	25.8846809243
-26	22	25.8846809243
-26	23	25.8846809243
-26	24	25.8846809243
-26	25	25.8846809243
-26	26	25.8846809243
-26	27	25.8846809243
-26	28	25.8846809243
-26	29	25.8846809243
-26	30	25.8846809243
-26	31	25.8846809243
-26	32	25.8846809243
-26	33	25.8846809243
-26	34	25.8846809243
-26	35	25.8846809243
-26	36	25.8846809243
-26	37	25.8846809243
-26	38	25.8846809243
-26	39	25.8846809243
-25	-30	25.8846809243
-25	-29	25.8846809243
-25	-28	25.8846809243
-25	-27	25.8846809243
-25	-26	25.8846809243
-25	-25	25.8846809243
-25	-24	25.8846809243
-25	-23	25.8846809243
-25	-22	25.8846809243
-25	-21	25.8846809243
-25	-20	25.8846809243
-25	-19	25.8846809243
-25	-18	25.8846809243
-25	-17	25.8846809243
-25	-16	25.8846809243
-25	-15	25.8846809243
-25	-14	25.8846809243
-25	-13	25.8846809243
-25	-12	25.8846809243
-25	-11	25.8846809243
-25	-10	25.8846809243
-25	-9	25.8846809243
-25	-8	25.8846809243
-25	-7	25.8846809243
-25	-6	25.8846809243
-25	-5	25.8846809243
-25	-4	25.8846809243
-25	-3	25.8846809243
-25	-2	25.8846809243
-25	-1	25.8846809243
-25	0	25.8846809243
-25	1	25.8846809243
-25	2	25.8846809243
-25	3	25.8846809243
-25	4	25.8846809243
-25	5	25.8846809243
-25	6	25.8846809243
-25	7	25.8846809243
-25	8	25.8846809243
-25	9	25.8846809243
-25	10	25.8846809243
-25	11	25.8846809243
-25	12	25.8846809243
-25	13	25.8846809243
-25	14	25.8846809243
-25	15	25.8846809243
-25	16	25.8846809243
-25	17	25.8846809243
-25	18	25.8846809243
-25	19	25.8846809243
-25	20	25.8846809243
-25	21	25.8846809243
-25	22	25.8846809243
-25	23	25.8846809243
-25	24	25.8846809243
-25	25	25.8846809243
-25	26	25.8846809243
-25	27	25.8846809243
-25	28	25.8846809243
-25	29	25.8846809243
-25	30	25.8846809243
-25	31	25.8846809243
-25	32	25.8846809243
-25	33	25.8846809243
-25	34	25.8846809243
-25	35	25.8846809243
-25	36	25.8846809243
-25	37	25.8846809243
-25	38	25.8846809243
-25	39	25.8846809243
-24	-30	25.8846809243
-24	-29	25.8846809243
-24	-28	25.8846809243
-24	-27	25.8846809243
-24	-26	25.8846809243
-24	-25	25.8846809243
-24	-24	25.8846809243
-24	-23	25.8846809243
-24	-22	25.8846809243
-24	-21	25.8846809243
-24	-20	25.8846809243
-24	-19	25.8846809243
-24	-18	25.8846809243
-24	-17	25.8846809243
-24	-16	25.8846809243
-24	-15	25.8846809243
-24	-14	25.8846809243
-24	-13	25.8846809243
-24	-12	25.8846809243
-24	-11	25.8846809243
-24	-10	25.8846809243
-24	-9	25.8846809243
-24	-8	25.8846809243
-24	-7	25.8846809243
-24	-6	25.8846809243
-24	-5	25.8846809243
-24	-4	25.8846809243
-24	-3	25.8846809243
-24	-2	25.8846809243
-24	-1	25.8846809243
-24	0	25.8846809243
-24	1	25.8846809243
-24	2	25.8846809243
-24	3	25.8846809243
-24	4	25.8846809243
-24	5	25.8846809243
-24	6	25.8846809243
-24	7	25.8846809243
-24	8	25.8846809243
-24	9	25.8846809243
-24	10	25.8846809243
-24	11	25.8846809243
-24	12	25.8846809243
-24	13	25.8846809243
-24	14	25.8846809243
-24	15	25.8846809243
-24	16	25.8846809243
-24	17	25.8846809243
-24	18	25.8846809243
-24	19	25.8846809243
-24	20	25.8846809243
-24	21	25.8846809243
-24	22	25.8846809243
-24	23	25.8846809243
-24	24	25.8846809243
-24	25	25.8846809243
-24	26	25.8846809243
-24	27	25.8846809243
-24	28	25.8846809243
-24	29	25.8846809243
-24	30	25.8846809243
-24	31	25.8846809243
-24	32	25.8846809243
-24	33	25.8846809243
-24	34	25.8846809243
-24	35	25.8846809243
-24	36	25.8846809243
-24	37	25.8846809243
-24	38	25.8846809243
-24	39	25.8846809243
-23	-30	25.8846809243
-23	-29	25.8846809243
-23	-28	25.8846809243
-23	-27	25.8846809243
-23	-26	25.8846809243
-23	-25	25.8846809243
-23	-24	25.8846809243
-23	-23	25.8846809243
-23	-22	25.8846809243
-23	-21	25.8846809243
-23	-20	25.8846809243
-23	-19	25.8846809243
-23	-18	25.8846809243
-23	-17	25.8846809243
-23	-16	25.8846809243
-23	-15	25.8846809243
-23	-14	25.8846809243
-23	-13	25.8846809243
-23	-12	25.8846809243
-23	-11	25.8846809243
-23	-10	25.8846809243
-23	-9	25.8846809243
-23	-8	25.8846809243
-23	-7	25.8846809243
-23	-6	25.8846809243
-23	-5	25.8846809243
-23	-4	25.8846809243
-23	-3	25.8846809243
-23	-2	25.8846809243
-23	-1	25.8846809243
-23	0	25.8846809243
-23	1	25.8846809243
-23	2	25.8846809243
-23	3	25.8846809243
-23	4	25.8846809243
-23	5	25.8846809243
-23	6	25.8846809243
-23	7	25.8846809243
-23	8	25.8846809243
-23	9	25.8846809243
-23	10	25.8846809243
-23	11	25.8846809243
-23	12	25.8846809243
-23	13	25.8846809243
-23	14	25.8846809243
-23	15	25.8846809243
-23	16	25.8846809243
-23	17	25.8846809243
-23	18	25.8846809243
-23	19	25.8846809243
-23	20	25.8846809243
-23	21	25.8846809243
-23	22	25.8846809243
-23	23	25.8846809243
-23	24	25.8846809243
-23	25	25.8846809243
-23	26	25.8846809243
-23	27	25.8846809243
-23	28	25.8846809243
-23	29	25.8846809243
-23	30	25.8846809243
-23	31	25.8846809243
-23	32	25.8846809243
-23	33	25.8846809243
-23	34	25.8846809243
-23	35	25.8846809243
-23	36	25.8846809243
-23	37	25.8846809243
-23	38	25.8846809243
-23	39	25.8846809243
-22	-30	25.8846809243
-22	-29	25.8846809243
-22	-28	25.8846809243
-22	-27	25.8846809243
-22	-26	25.8846809243
-22	-25	25.8846809243
-22	-24	25.8846809243
-22	-23	25.8846809243
-22	-22	25.8846809243
-22	-21	25.8846809243
-22	-20	25.8846809243
-22	-19	25.8846809243
-22	-18	25.8846809243
-22	-17	25.8846809243
-22	-16	25.8846809243
-22	-15	25.8846809243
-22	-14	25.8846809243
-22	-13	25.8846809243
-22	-12	25.8846809243
-22	-11	25.8846809243
-22	-10	25.8846809243
-22	-9	25.8846809243
-22	-8	25.8846809243
-22	-7	25.8846809243
-22	-6	25.8846809243
-22	-5	25.8846809243
-22	-4	25.8846809243
-22	-3	25.8846809243
-22	-2	25.8846809243
-22	-1	25.8846809243
-22	0	25.8846809243
-22	1	25.8846809243
-22	2	25.8846809243
-22	3	25.8846809243
-22	4	25.8846809243
-22	5	25.8846809243
-22	6	25.8846809243
-22	7	25.8846809243
-22	8	25.8846809243
-22	9	25.8846809243
-22	10	25.8846809243
-22	11	25.8846809243
-22	12	25.8846809243
-22	13	25.8846809243
-22	14	25.8846809243
-22	15	25.8846809243
-22	16	25.8846809243
-22	17	25.8846809243
-22	18	25.8846809243
-22	19	25.8846809243
-22	20	25.8846809243
-22	21	25.8846809243
-22	22	25.8846809243
-22	23	25.8846809243
-22	24	25.8846809243
-22	25	25.8846809243
-22	26	25.8846809243
-22	27	25.8846809243
-22	28	25.8846809243
-22	29	25.8846809243
-22	30	25.8846809243
-22	31	25.8846809243
-22	32	25.8846809243
-22	33	25.8846809243
-22	34	25.8846809243
-22	35	25.8846809243
-22	36	25.8846809243
-22	37	25.8846809243
-22	38	25.8846809243
-22	39	25.8846809243
-21	-30	25.8846809243
-21	-29	25.8846809243
-21	-28	25.8846809243
-21	-27	25.8846809243
-21	-26	25.8846809243
-21	-25	25.8846809243
-21	-24	25.8846809243
-21	-23	25.8846809243
-21	-22	25.8846809243
-21	-21	25.8846809243
-21	-20	25.8846809243
-21	-19	25.8846809243
-21	-18	25.8846809243
-21	-17	25.8846809243
-21	-16	25.8846809243
-21	-15	25.8846809243
-21	-14	25.8846809243
-21	-13	25.8846809243
-21	-12	25.8846809243
-21	-11	25.8846809243
-21	-10	25.8846809243
-21	-9	25.8846809243
-21	-8	25.8846809243
-21	-7	25.8846809243
-21	-6	25.8846809243
-21	-5	25.8846809243
-21	-4	25.8846809243
-21	-3	25.8846809243
-21	-2	25.8846809243
-21	-1	25.8846809243
-21	0	25.8846809243
-21	1	8.46597178703
-21	2	6.18119077343
-21	3	24.6451258213
-21	4	10.3661632632
-21	5	8.68508862106
-21	6	25.8846809243
-21	7	25.8846809243
-21	8	25.8846809243
-21	9	25.8846809243
-21	10	25.8846809243
-21	11	25.8846809243
-21	12	25.8846809243
-21	13	25.8846809243
-21	14	25.8846809243
-21	15	25.8846809243
-21	16	25.8846809243
-21	17	25.8846809243
-21	18	25.8846809243
-21	19	25.8846809243
-21	20	25.8846809243
-21	21	25.8846809243
-21	22	25.8846809243
-21	23	25.8846809243
-21	24	25.8846809243
-21	25	25.8846809243
-21	26	25.8846809243
-21	27	25.8846809243
-21	28	25.8846809243
-21	29	25.8846809243
-21	30	25.8846809243
-21	31	25.8846809243
-21	32	25.8846809243
-21	33	25.8846809243
-21	34	25.8846809243
-21	35	25.8846809243
-21	36	25.8846809243
-21	37	25.8846809243
-21	38	25.8846809243
-21	39	25.8846809243
-20	-30	25.8846809243
-20	-29	25.8846809243
-20	-28	25.8846809243
-20	-27	25.8846809243
-20	-26	25.8846809243
-20	-25	25.8846809243
-20	-24	25.8846809243
-20	-23	25.8846809243
-20	-22	25.8846809243
-20	-21	25.8846809243
-20	-20	25.8846809243
-20	-19	25.8846809243
-20	-18	25.8846809243
-20	-17	25.8846809243
-20	-16	25.8846809243
-20	-15	25.8846809243
-20	-14	25.8846809243
-20	-13	25.8846809243
-20	-12	25.8846809243
-20	-11	25.8846809243
-20	-10	25.8846809243
-20	-9	25.8846809243
-20	-8	25.8846809243
-20	-7	25.8846809243
-20	-6	25.8846809243
-20	-5	25.8846809243
-20	-4	25.8846809243
-20	-3	25.8846809243
-20	-2	25.8846809243
-20	-1	25.8846809243
-20	0	4.88785191993
-20	1	8.24069051257
-20	2	10.3134982316
-20	3	7.53619356528
-20	4	7.64656958408
-20	5	7.42549285921
-20	6	7.95952162964
-20	7	2.98845092796
-20	8	25.8846809243
-20	9	25.8846809243
-20	10	25.8846809243
-20	11	25.8846809243
-20	12	25.8846809243
-20	13	25.8846809243
-20	14	25.8846809243
-20	15	25.8846809243
-20	16	25.8846809243
-20	17	25.8846809243
-20	18	25.8846809243
-20	19	25.8846809243
-20	20	25.8846809243
-20	21	25.8846809243
-20	22	25.8846809243
-20	23	25.8846809243
-20	24	25.8846809243
-20	25	25.8846809243
-20	26	25.8846809243
-20	27	25.8846809243
-20	28	25.8846809243
-20	29	25.8846809243
-20	30	25.8846809243
-20	31	25.8846809243
-20	32	25.8846809243
-20	33	25.8846809243
-20	34	25.8846809243
-20	35	25.8846809243
-20	36	25.8846809243
-20	37	25.8846809243
-20	38	25.8846809243
-20	39	25.8846809243
-19	-30	25.8846809243
-19	-29	25.8846809243
-19	-28	25.8846809243
-19	-27	25.8846809243
-19	-26	25.8846809243
-19	-25	25.8846809243
-19	-24	25.8846809243
-19	-23	25.8846809243
-19	-22	25.8846809243
-19	-21	25.8846809243
-19	-20	25.8846809243
-19	-19	25.8846809243
-19	-18	25.8846809243
-19	-17	25.8846809243
-19	-16	25.8846809243
-19	-15	25.8846809243
-19	-14	25.8846809243
-19	-13	25.8846809243
-19	-12	25.8846809243
-19	-11	25.8846809243
-19	-10	25.8846809243
-19	-9	25.8846809243
-19	-8	25.8846809243
-19	-7	25.8846809243
-19	-6	25.8846809243
-19	-5	25.8846809243
-19	-4	25.8846809243
-19	-3	25.8846809243
-19	-2	8.3030112885
-19	-1	5.7775399373
-19	0	6.83687051656
-19	1	4.77794810936
-19	2	6.2149527424
-19	3	5.58201466152
-19	4	6.2582862192
-19	5	5.44940927725
-19	6	5.59216271591
-19	7	8.65263608513
-19	8	7.30768700489
-19	9	25.8846809243
-19	10	25.8846809243
-19	11	25.8846809243
-19	12	25.8846809243
-19	13	25.8846809243
-19	14	25.8846809243
-19	15	25.8846809243
-19	16	25.8846809243
-19	17	25.8846809243
-19	18	25.8846809243
-19	19	25.8846809243
-19	20	25.8846809243
-19	21	25.8846809243
-19	22	25.8846809243
-19	23	25.8846809243
-19	24	25.8846809243
-19	25	25.8846809243
-19	26	25.8846809243
-19	27	25.8846809243
-19	28	25.8846809243
-19	29	25.8846809243
-19	30	25.8846809243
-19	31	25.8846809243
-19	32	25.8846809243
-19	33	25.8846809243
-19	34	25.8846809243
-19	35	25.8846809243
-19	36	25.8846809243
-19	37	25.8846809243
-19	38	25.8846809243
-19	39	25.8846809243
-18	-30	25.8846809243
-18	-29	25.8846809243
-18	-28	25.8846809243
-18	-27	25.8846809243
-18	-26	25.8846809243
-18	-25	25.8846809243
-18	-24	25.8846809243
-18	-23	25.8846809243
-18	-22	25.8846809243
-18	-21	25.8846809243
-18	-20	25.8846809243
-18	-19	25.8846809243
-18	-18	25.8846809243
-18	-17	25.8846809243
-18	-16	25.8846809243
-18	-15	25.8846809243
-18	-14	25.8846809243
-18	-13	25.8846809243
-18	-12	25.8846809243
-18	-11	25.8846809243
-18	-10	25.8846809243
-18	-9	25.8846809243
-18	-8	25.8846809243
-18	-7	25.8846809243
-18	-6	25.8846809243
-18	-5	25.8846809243
-18	-4	25.8846809243
-18	-3	11.5924813545
-18	-2	6.81262756297
-18	-1	8.13587465115
-18	0	7.43227246298
-18	1	7.93285577448
-18	2	6.84072284578
-18	3	5.22140942322
-18	4	6.40796547206
-18	5	5.6258267215
-18	6	6.89564509551
-18	7	7.209255058
-18	8	2.08536831338
-18	9	24.4034280704
-18	10	25.8846809243
-18	11	25.8846809243
-18	12	25.8846809243
-18	13	25.8846809243
-18	14	25.8846809243
-18	15	25.8846809243
-18	16	25.8846809243
-18	17	25.8846809243
-18	18	25.8846809243
-18	19	25.8846809243
-18	20	25.8846809243
-18	21	25.8846809243
-18	22	25.8846809243
-18	23	25.8846809243
-18	24	25.8846809243
-18	25	25.8846809243
-18	26	25.8846809243
-18	27	25.8846809243
-18	28	25.8846809243
-18	29	25.8846809243
-18	30	25.8846809243
-18	31	25.8846809243
-18	32	25.8846809243
-18	33	25.8846809243
-18	34	25.8846809243
-18	35	25.8846809243
-18	36	25.8846809243
-18	37	25.8846809243
-18	38	25.8846809243
-18	39	25.8846809243
-17	-30	25.8846809243
-17	-29	25.8846809243
-17	-28	25.8846809243
-17	-27	25.8846809243
-17	-26	25.8846809243
-17	-25	25.8846809243
-17	-24	25.8846809243
-17	-23	25.8846809243
-17	-22	25.8846809243
-17	-21	25.8846809243
-17	-20	25.8846809243
-17	-19	25.8846809243
-17	-18	25.8846809243
-17	-17	25.8846809243
-17	-16	25.8846809243
-17	-15	25.8846809243
-17	-14	25.8846809243
-17	-13	25.8846809243
-17	-12	25.8846809243
-17	-11	25.8846809243
-17	-10	25.8846809243
-17	-9	25.8846809243
-17	-8	25.8846809243
-17	-7	25.8846809243
-17	-6	25.8846809243
-17	-5	25.8846809243
-17	-4	25.8846809243
-17	-3	25.8846809243
-17	-2	6.80464727012
-17	-1	7.10340194201
-17	0	5.78054066684
-17	1	6.45428828652
-17	2	6.28410368255
-17	3	6.82462738605
-17	4	5.97448554457
-17	5	5.33056015997
-17	6	6.27025367443
-17	7	7.86399099063
-17	8	9.36153274748
-17	9	8.22656317546
-17	10	25.8846809243
-17	11	25.8846809243
-17	12	25.8846809243
-17	13	25.8846809243
-17	14	25.8846809243
-17	15	25.8846809243
-17	16	25.8846809243
-17	17	25.8846809243
-17	18	25.8846809243
-17	19	25.8846809243
-17	20	25.8846809243
-17	21	25.8846809243
-17	22	25.8846809243
-17	23	25.8846809243
-17	24	25.8846809243
-17	25	25.8846809243
-17	26	25.8846809243
-17	27	25.8846809243
-17	28	25.8846809243
-17	29	25.8846809243
-17	30	25.8846809243
-17	31	25.8846809243
-17	32	25.8846809243
-17	33	25.8846809243
-17	34	25.8846809243
-17	35	25.8846809243
-17	36	25.8846809243
-17	37	25.8846809243
-17	38	25.8846809243
-17	39	25.8846809243
-16	-30	25.8846809243
-16	-29	25.8846809243
-16	-28	25.8846809243
-16	-27	25.8846809243
-16	-26	25.8846809243
-16	-25	25.8846809243
-16	-24	25.8846809243
-16	-23	25.8846809243
-16	-22	25.8846809243
-16	-21	25.8846809243
-16	-20	25.8846809243
-16	-19	25.8846809243
-16	-18	25.8846809243
-16	-17	25.8846809243
-16	-16	25.8846809243
-16	-15	25.8846809243
-16	-14	25.8846809243
-16	-13	25.8846809243
-16	-12	25.8846809243
-16	-11	25.8846809243
-16	-10	25.8846809243
-16	-9	25.8846809243
-16	-8	25.8846809243
-16	-7	25.8846809243
-16	-6	25.8846809243
-16	-5	25.8846809243
-16	-4	25.8846809243
-16	-3	10.795546095
-16	-2	10.5747197208
-16	-1	6.92348401037
-16	0	5.37564583658
-16	1	7.81683600805
-16	2	6.33621650364
-16	3	8.08430606269
-16	4	6.88383772737
-16	5	6.83624062221
-16	6	4.26366228843
-16	7	7.10452909025
-16	8	6.03530175838
-16	9	10.8993308617
-16	10	24.5121099504
-16	11	25.8846809243
-16	12	25.8846809243
-16	13	25.8846809243
-16	14	25.8846809243
-16	15	25.8846809243
-16	16	25.8846809243
-16	17	25.8846809243
-16	18	25.8846809243
-16	19	25.8846809243
-16	20	25.8846809243
-16	21	25.8846809243
-16	22	25.8846809243
-16	23	25.8846809243
-16	24	25.8846809243
-16	25	25.8846809243
-16	26	25.8846809243
-16	27	25.8846809243
-16	28	25.8846809243
-16	29	25.8846809243
-16	30	25.8846809243
-16	31	25.8846809243
-16	32	25.8846809243
-16	33	25.8846809243
-16	34	25.8846809243
-16	35	25.8846809243
-16	36	25.8846809243
-16	37	25.8846809243
-16	38	25.8846809243
-16	39	25.8846809243
-15	-30	25.8846809243
-15	-29	25.8846809243
-15	-28	25.8846809243
-15	-27	25.8846809243
-15	-26	25.8846809243
-15	-25	25.8846809243
-15	-24	25.8846809243
-15	-23	25.8846809243
-15	-22	25.8846809243
-15	-21	25.8846809243
-15	-20	25.8846809243
-15	-19	25.8846809243
-15	-18	25.8846809243
-15	-17	25.8846809243
-15	-16	25.8846809243
-15	-15	25.8846809243
-15	-14	25.8846809243
-15	-13	25.8846809243
-15	-12	25.8846809243
-15	-11	25.8846809243
-15	-10	25.8846809243
-15	-9	25.8846809243
-15	-8	25.8846809243
-15	-7	25.8846809243
-15	-6	25.8846809243
-15	-5	25.8846809243
-15	-4	10.291742323
-15	-3	9.35710552762
-15	-2	9.2821929484
-15	-1	7.89804096835
-15	0	8.071586013
-15	1	5.74299518019
-15	2	6.59815672363
-15	3	6.80541027637
-15	4	6.17605831953
-15	5	6.05754936536
-15	6	7.01132300609
-15	7	7.32572186175
-15	8	8.61171537603
-15	9	7.89772458451
-15	10	3.21858336047
-15	11	25.8846809243
-15	12	25.8846809243
-15	13	25.8846809243
-15	14	25.8846809243
-15	15	25.8846809243
-15	16	25.8846809243
-15	17	25.8846809243
-15	18	25.8846809243
-15	19	25.8846809243
-15	20	25.8846809243
-15	21	25.8846809243
-15	22	25.8846809243
-15	23	25.8846809243
-15	24	25.8846809243
-15	25	25.8846809243
-15	26	25.8846809243
-15	27	25.8846809243
-15	28	25.8846809243
-15	29	25.8846809243
-15	30	25.8846809243
-15	31	25.8846809243
-15	32	25.8846809243
-15	33	25.8846809243
-15	34	25.8846809243
-15	35	25.8846809243
-15	36	25.8846809243
-15	37	25.8846809243
-15	38	25.8846809243
-15	39	25.8846809243
-14	-30	25.8846809243
-14	-29	25.8846809243
-14	-28	25.8846809243
-14	-27	25.8846809243
-14	-26	25.8846809243
-14	-25	25.8846809243
-14	-24	25.8846809243
-14	-23	25.8846809243
-14	-22	25.8846809243
-14	-21	25.8846809243
-14	-20	25.8846809243
-14	-19	25.8846809243
-14	-18	25.8846809243
-14	-17	25.8846809243
-14	-16	25.8846809243
-14	-15	25.8846809243
-14	-14	25.8846809243
-14	-13	25.8846809243
-14	-12	25.8846809243
-14	-11	25.8846809243
-14	-10	25.8846809243
-14	-9	25.8846809243
-14	-8	24.3115388501
-14	-7	7.70563151997
-14	-6	25.8846809243
-14	-5	24.4034280704
-14	-4	9.27880796258
-14	-3	11.1093107227
-14	-2	9.36428699001
-14	-1	8.7502875917
-14	0	5.86109880109
-14	1	6.50924357947
-14	2	5.2449370033
-14	3	6.5386338834
-14	4	7.29313671948
-14	5	6.74086915596
-14	6	6.80252027661
-14	7	8.02148085577
-14	8	7.08016544844
-14	9	6.47428230429
-14	10	10.1040257378
-14	11	25.8846809243
-14	12	25.8846809243
-14	13	25.8846809243
-14	14	25.8846809243
-14	15	25.8846809243
-14	16	25.8846809243
-14	17	25.8846809243
-14	18	25.8846809243
-14	19	25.8846809243
-14	20	25.8846809243
-14	21	25.8846809243
-14	22	25.8846809243
-14	23	25.8846809243
-14	24	25.8846809243
-14	25	25.8846809243
-14	26	25.8846809243
-14	27	25.8846809243
-14	28	25.8846809243
-14	29	25.8846809243
-14	30	25.8846809243
-14	31	25.8846809243
-14	32	25.8846809243
-14	33	25.8846809243
-14	34	25.8846809243
-14	35	25.8846809243
-14	36	25.8846809243
-14	37	25.8846809243
-14	38	25.8846809243
-14	39	25.8846809243
-13	-30	25.8846809243
-13	-29	25.8846809243
-13	-28	25.8846809243
-13	-27	25.8846809243
-13	-26	25.8846809243
-13	-25	25.8846809243
-13	-24	25.8846809243
-13	-23	25.8846809243
-13	-22	25.8846809243
-13	-21	25.8846809243
-13	-20	25.8846809243
-13	-19	25.8846809243
-13	-18	25.8846809243
-13	-17	25.8846809243
-13	-16	25.8846809243
-13	-15	25.8846809243
-13	-14	25.8846809243
-13	-13	25.8846809243
-13	-12	25.8846809243
-13	-11	25.8846809243
-13	-10	25.8846809243
-13	-9	25.8846809243
-13	-8	25.8846809243
-13	-7	24.1617303194
-13	-6	10.8541507833
-13	-5	24.5121099504
-13	-4	6.89465015717
-13	-3	9.38461588201
-13	-2	8.33839800524
-13	-1	8.98476880516
-13	0	7.21399231367
-13	1	6.87515667135
-13	2	5.9522077449
-13	3	7.7237099456
-13	4	7.0622665007
-13	5	7.2735140897
-13	6	7.00704652211
-13	7	8.50662515346
-13	8	5.29071784723
-13	9	10.6731452694
-13	10	10.3353914053
-13	11	25.8846809243
-13	12	25.8846809243
-13	13	25.8846809243
-13	14	25.8846809243
-13	15	25.8846809243
-13	16	25.8846809243
-13	17	25.8846809243
-13	18	25.8846809243
-13	19	25.8846809243
-13	20	25.8846809243
-13	21	25.8846809243
-13	22	25.8846809243
-13	23	25.8846809243
-13	24	25.8846809243
-13	25	25.8846809243
-13	26	25.8846809243
-13	27	25.8846809243
-13	28	25.8846809243
-13	29	25.8846809243
-13	30	25.8846809243
-13	31	25.8846809243
-13	32	25.8846809243
-13	33	25.8846809243
-13	34	25.8846809243
-13	35	25.8846809243
-13	36	25.8846809243
-13	37	25.8846809243
-13	38	25.8846809243
-13	39	25.8846809243
-12	-30	25.8846809243
-12	-29	25.8846809243
-12	-28	25.8846809243
-12	-27	25.8846809243
-12	-26	25.8846809243
-12	-25	25.8846809243
-12	-24	25.8846809243
-12	-23	25.8846809243
-12	-22	25.8846809243
-12	-21	25.8846809243
-12	-20	25.8846809243
-12	-19	25.8846809243
-12	-18	25.8846809243
-12	-17	25.8846809243
-12	-16	25.8846809243
-12	-15	25.8846809243
-12	-14	25.8846809243
-12	-13	25.8846809243
-12	-12	25.8846809243
-12	-11	25.8846809243
-12	-10	25.8846809243
-12	-9	13.3327926663
-12	-8	11.2423601876
-12	-7	5.9085562736
-12	-6	10.9071241506
-12	-5	25.8846809243
-12	-4	10.650143897
-12	-3	11.8625244263
-12	-2	7.55911889102
-12	-1	8.36114403179
-12	0	9.03228685532
-12	1	7.0485968188
-12	2	8.61533402837
-12	3	6.67466836828
-12	4	6.83278760037
-12	5	6.69690259669
-12	6	6.60623067426
-12	7	8.52433199837
-12	8	8.19694141007
-12	9	5.81670072084
-12	10	9.19777792796
-12	11	10.6094128589
-12	12	25.8846809243
-12	13	25.8846809243
-12	14	25.8846809243
-12	15	25.8846809243
-12	16	25.8846809243
-12	17	25.8846809243
-12	18	25.8846809243
-12	19	25.8846809243
-12	20	25.8846809243
-12	21	25.8846809243
-12	22	25.8846809243
-12	23	25.8846809243
-12	24	25.8846809243
-12	25	25.8846809243
-12	26	25.8846809243
-12	27	25.8846809243
-12	28	25.8846809243
-12	29	25.8846809243
-12	30	25.8846809243
-12	31	25.8846809243
-12	32	25.8846809243
-12	33	25.8846809243
-12	34	25.8846809243
-12	35	25.8846809243
-12	36	25.8846809243
-12	37	25.8846809243
-12	38	25.8846809243
-12	39	25.8846809243
-11	-30	25.8846809243
-11	-29	25.8846809243
-11	-28	25.8846809243
-11	-27	25.8846809243
-11	-26	25.8846809243
-11	-25	25.8846809243
-11	-24	25.8846809243
-11	-23	25.8846809243
-11	-22	25.8846809243
-11	-21	25.8846809243
-11	-20	25.8846809243
-11	-19	25.8846809243
-11	-18	25.8846809243
-11	-17	25.8846809243
-11	-16	25.8846809243
-11	-15	25.8846809243
-11	-14	25.8846809243
-11	-13	25.8846809243
-11	-12	25.8846809243
-11	-11	25.8846809243
-11	-10	25.8846809243
-11	-9	25.8846809243
-11	-8	1.75275685478
-11	-7	25.8846809243
-11	-6	3.97509316472
-11	-5	2.23809668319
-11	-4	8.83849029186
-11	-3	10.6186829733
-11	-2	2.40402704995
-11	-1	8.42580369202
-11	0	11.7747171622
-11	1	8.01236298965
-11	2	9.82227864201
-11	3	9.53404216219
-11	4	5.0572963245
-11	5	6.18540000171
-11	6	9.28612252053
-11	7	7.25436097322
-11	8	9.08487757247
-11	9	7.9941779323
-11	10	9.27894307331
-11	11	6.23812183489
-11	12	25.8846809243
-11	13	25.8846809243
-11	14	25.8846809243
-11	15	25.8846809243
-11	16	25.8846809243
-11	17	25.8846809243
-11	18	25.8846809243
-11	19	25.8846809243
-11	20	25.8846809243
-11	21	25.8846809243
-11	22	25.8846809243
-11	23	25.8846809243
-11	24	25.8846809243
-11	25	25.8846809243
-11	26	25.8846809243
-11	27	25.8846809243
-11	28	25.8846809243
-11	29	25.8846809243
-11	30	25.8846809243
-11	31	25.8846809243
-11	32	25.8846809243
-11	33	25.8846809243
-11	34	25.8846809243
-11	35	25.8846809243
-11	36	25.8846809243
-11	37	25.8846809243
-11	38	25.8846809243
-11	39	25.8846809243
-10	-30	25.8846809243
-10	-29	25.8846809243
-10	-28	25.8846809243
-10	-27	25.8846809243
-10	-26	25.8846809243
-10	-25	25.8846809243
-10	-24	25.8846809243
-10	-23	25.8846809243
-10	-22	25.8846809243
-10	-21	25.8846809243
-10	-20	25.8846809243
-10	-19	25.8846809243
-10	-18	25.8846809243
-10	-17	25.8846809243
-10	-16	25.8846809243
-10	-15	25.8846809243
-10	-14	25.8846809243
-10	-13	25.8846809243
-10	-12	25.8846809243
-10	-11	25.8846809243
-10	-10	25.8846809243
-10	-9	25.8846809243
-10	-8	25.8846809243
-10	-7	25.8846809243
-10	-6	25.8846809243
-10	-5	10.0320461413
-10	-4	9.12498745046
-10	-3	7.60335921013
-10	-2	7.88291287745
-10	-1	7.47498954805
-10	0	7.4196107275
-10	1	7.6327874706
-10	2	5.47533732018
-10	3	10.7018804175
-10	4	7.10121018019
-10	5	25.8846809243
-10	6	8.98439648798
-10	7	8.24337083861
-10	8	7.41366408296
-10	9	9.26852841121
-10	10	10.4267107542
-10	11	4.62076241738
-10	12	25.8846809243
-10	13	25.8846809243
-10	14	25.8846809243
-10	15	25.8846809243
-10	16	25.8846809243
-10	17	25.8846809243
-10	18	25.8846809243
-10	19	25.8846809243
-10	20	25.8846809243
-10	21	25.8846809243
-10	22	25.8846809243
-10	23	25.8846809243
-10	24	25.8846809243
-10	25	25.8846809243
-10	26	25.8846809243
-10	27	25.8846809243
-10	28	25.8846809243
-10	29	25.8846809243
-10	30	25.8846809243
-10	31	25.8846809243
-10	32	25.8846809243
-10	33	25.8846809243
-10	34	25.8846809243
-10	35	25.8846809243
-10	36	25.8846809243
-10	37	25.8846809243
-10	38	25.8846809243
-10	39	25.8846809243
-9	-30	25.8846809243
-9	-29	25.8846809243
-9	-28	25.8846809243
-9	-27	25.8846809243
-9	-26	25.8846809243
-9	-25	25.8846809243
-9	-24	25.8846809243
-9	-23	25.8846809243
-9	-22	25.8846809243
-9	-21	25.8846809243
-9	-20	25.8846809243
-9	-19	25.8846809243
-9	-18	25.8846809243
-9	-17	25.8846809243
-9	-16	25.8846809243
-9	-15	25.8846809243
-9	-14	25.8846809243
-9	-13	25.8846809243
-9	-12	25.8846809243
-9	-11	25.8846809243
-9	-10	25.8846809243
-9	-9	25.8846809243
-9	-8	25.8846809243
-9	-7	25.8846809243
-9	-6	24.5749153537
-9	-5	10.5597731209
-9	-4	9.80693667276
-9	-3	7.928225222
-9	-2	7.89823770153
-9	-1	6.89823324243
-9	0	6.52724256194
-9	1	8.7010471776
-9	2	6.48745997973
-9	3	11.1413209079
-9	4	25.8846809243
-9	5	25.8846809243
-9	6	25.8846809243
-9	7	25.8846809243
-9	8	25.8846809243
-9	9	24.2704121994
-9	10	10.4205258667
-9	11	24.1295008488
-9	12	25.8846809243
-9	13	25.8846809243
-9	14	25.8846809243
-9	15	25.8846809243
-9	16	25.8846809243
-9	17	25.8846809243
-9	18	25.8846809243
-9	19	25.8846809243
-9	20	25.8846809243
-9	21	25.8846809243
-9	22	25.8846809243
-9	23	25.8846809243
-9	24	25.8846809243
-9	25	25.8846809243
-9	26	25.8846809243
-9	27	25.8846809243
-9	28	25.8846809243
-9	29	25.8846809243
-9	30	25.8846809243
-9	31	25.8846809243
-9	32	25.8846809243
-9	33	25.8846809243
-9	34	25.8846809243
-9	35	25.8846809243
-9	36	25.8846809243
-9	37	25.8846809243
-9	38	25.8846809243
-9	39	25.8846809243
-8	-30	25.8846809243
-8	-29	25.8846809243
-8	-28	25.8846809243
-8	-27	25.8846809243
-8	-26	25.8846809243
-8	-25	25.8846809243
-8	-24	25.8846809243
-8	-23	25.8846809243
-8	-22	25.8846809243
-8	-21	25.8846809243
-8	-20	25.8846809243
-8	-19	25.8846809243
-8	-18	25.8846809243
-8	-17	25.8846809243
-8	-16	25.8846809243
-8	-15	25.8846809243
-8	-14	25.8846809243
-8	-13	25.8846809243
-8	-12	25.8846809243
-8	-11	25.8846809243
-8	-10	25.8846809243
-8	-9	25.8846809243
-8	-8	25.8846809243
-8	-7	25.8846809243
-8	-6	7.69461543151
-8	-5	7.0419366521
-8	-4	7.08643014282
-8	-3	7.36687226896
-8	-2	6.5261694527
-8	-1	7.63698438177
-8	0	7.59445512652
-8	1	3.5638681138
-8	2	4.40051089778
-8	3	10.7772459454
-8	4	25.8846809243
-8	5	25.8846809243
-8	6	25.8846809243
-8	7	25.8846809243
-8	8	25.8846809243
-8	9	25.8846809243
-8	10	25.8846809243
-8	11	25.8846809243
-8	12	25.8846809243
-8	13	25.8846809243
-8	14	25.8846809243
-8	15	25.8846809243
-8	16	25.8846809243
-8	17	25.8846809243
-8	18	25.8846809243
-8	19	25.8846809243
-8	20	25.8846809243
-8	21	25.8846809243
-8	22	25.8846809243
-8	23	25.8846809243
-8	24	25.8846809243
-8	25	25.8846809243
-8	26	25.8846809243
-8	27	25.8846809243
-8	28	25.8846809243
-8	29	25.8846809243
-8	30	25.8846809243
-8	31	25.8846809243
-8	32	25.8846809243
-8	33	25.8846809243
-8	34	25.8846809243
-8	35	25.8846809243
-8	36	25.8846809243
-8	37	25.8846809243
-8	38	25.8846809243
-8	39	25.8846809243
-7	-30	25.8846809243
-7	-29	25.8846809243
-7	-28	25.8846809243
-7	-27	25.8846809243
-7	-26	25.8846809243
-7	-25	25.8846809243
-7	-24	25.8846809243
-7	-23	25.8846809243
-7	-22	25.8846809243
-7	-21	25.8846809243
-7	-20	25.8846809243
-7	-19	25.8846809243
-7	-18	25.8846809243
-7	-17	25.8846809243
-7	-16	25.8846809243
-7	-15	25.8846809243
-7	-14	25.8846809243
-7	-13	25.8846809243
-7	-12	25.8846809243
-7	-11	25.8846809243
-7	-10	25.8846809243
-7	-9	25.8846809243
-7	-8	25.8846809243
-7	-7	25.8846809243
-7	-6	25.8846809243
-7	-5	5.59647263842
-7	-4	6.54380759222
-7	-3	7.62035539182
-7	-2	5.6864743697
-7	-1	6.80313354301
-7	0	7.06964213686
-7	1	7.51515184016
-7	2	6.42708293408
-7	3	25.8846809243
-7	4	25.8846809243
-7	5	25.8846809243
-7	6	25.8846809243
-7	7	25.8846809243
-7	8	25.8846809243
-7	9	25.8846809243
-7	10	25.8846809243
-7	11	25.8846809243
-7	12	25.8846809243
-7	13	25.8846809243
-7	14	25.8846809243
-7	15	25.8846809243
-7	16	25.8846809243
-7	17	25.8846809243
-7	18	25.8846809243
-7	19	25.8846809243
-7	20	25.8846809243
-7	21	25.8846809243
-7	22	25.8846809243
-7	23	25.8846809243
-7	24	25.8846809243
-7	25	25.8846809243
-7	26	25.8846809243
-7	27	25.8846809243
-7	28	25.8846809243
-7	29	25.8846809243
-7	30	25.8846809243
-7	31	25.8846809243
-7	32	25.8846809243
-7	33	25.8846809243
-7	34	25.8846809243
-7	35	25.8846809243
-7	36	25.8846809243
-7	37	25.8846809243
-7	38	25.8846809243
-7	39	25.8846809243
-6	-30	25.8846809243
-6	-29	25.8846809243
-6	-28	25.8846809243
-6	-27	25.8846809243
-6	-26	25.8846809243
-6	-25	25.8846809243
-6	-24	25.8846809243
-6	-23	25.8846809243
-6	-22	25.8846809243
-6	-21	25.8846809243
-6	-20	25.8846809243
-6	-19	25.8846809243
-6	-18	25.8846809243
-6	-17	25.8846809243
-6	-16	25.8846809243
-6	-15	25.8846809243
-6	-14	25.8846809243
-6	-13	25.8846809243
-6	-12	25.8846809243
-6	-11	25.8846809243
-6	-10	25.8846809243
-6	-9	25.8846809243
-6	-8	25.8846809243
-6	-7	25.8846809243
-6	-6	9.69274234927
-6	-5	11.8434474003
-6	-4	8.45159376021
-6	-3	7.04569540632
-6	-2	6.5029067372
-6	-1	8.59651881181
-6	0	8.12196312567
-6	1	5.71068963895
-6	2	9.09719093667
-6	3	25.8846809243
-6	4	25.8846809243
-6	5	25.8846809243
-6	6	25.8846809243
-6	7	25.8846809243
-6	8	25.8846809243
-6	9	25.8846809243
-6	10	25.8846809243
-6	11	25.8846809243
-6	12	25.8846809243
-6	13	25.8846809243
-6	14	25.8846809243
-6	15	25.8846809243
-6	16	25.8846809243
-6	17	25.8846809243
-6	18	25.8846809243
-6	19	25.8846809243
-6	20	25.8846809243
-6	21	25.8846809243
-6	22	25.8846809243
-6	23	25.8846809243
-6	24	25.8846809243
-6	25	25.8846809243
-6	26	25.8846809243
-6	27	25.8846809243
-6	28	25.8846809243
-6	29	25.8846809243
-6	30	25.8846809243
-6	31	25.8846809243
-6	32	25.8846809243
-6	33	25.8846809243
-6	34	25.8846809243
-6	35	25.8846809243
-6	36	25.8846809243
-6	37	25.8846809243
-6	38	25.8846809243
-6	39	25.8846809243
-5	-30	25.8846809243
-5	-29	25.8846809243
-5	-28	25.8846809243
-5	-27	25.8846809243
-5	-26	25.8846809243
-5	-25	25.8846809243
-5	-24	25.8846809243
-5	-23	25.8846809243
-5	-22	25.8846809243
-5	-21	25.8846809243
-5	-20	25.8846809243
-5	-19	25.8846809243
-5	-18	25.8846809243
-5	-17	25.8846809243
-5	-16	25.8846809243
-5	-15	25.8846809243
-5	-14	25.8846809243
-5	-13	25.8846809243
-5	-12	25.8846809243
-5	-11	25.8846809243
-5	-10	25.8846809243
-5	-9	25.8846809243
-5	-8	25.8846809243
-5	-7	25.8846809243
-5	-6	9.38045872526
-5	-5	4.07584658396
-5	-4	9.51128551262
-5	-3	6.77476400438
-5	-2	6.89617022274
-5	-1	7.66396866823
-5	0	6.08041119472
-5	1	8.03744462772
-5	2	25.8846809243
-5	3	25.8846809243
-5	4	25.8846809243
-5	5	25.8846809243
-5	6	25.8846809243
-5	7	25.8846809243
-5	8	25.8846809243
-5	9	25.8846809243
-5	10	25.8846809243
-5	11	25.8846809243
-5	12	25.8846809243
-5	13	25.8846809243
-5	14	25.8846809243
-5	15	25.8846809243
-5	16	25.8846809243
-5	17	25.8846809243
-5	18	25.8846809243
-5	19	25.8846809243
-5	20	25.8846809243
-5	21	25.8846809243
-5	22	25.8846809243
-5	23	25.8846809243
-5	24	25.8846809243
-5	25	25.8846809243
-5	26	25.8846809243
-5	27	25.8846809243
-5	28	25.8846809243
-5	29	25.8846809243
-5	30	25.8846809243
-5	31	25.8846809243
-5	32	25.8846809243
-5	33	25.8846809243
-5	34	25.8846809243
-5	35	25.8846809243
-5	36	25.8846809243
-5	37	25.8846809243
-5	38	25.8846809243
-5	39	25.8846809243
-4	-30	25.8846809243
-4	-29	25.8846809243
-4	-28	25.8846809243
-4	-27	25.8846809243
-4	-26	25.8846809243
-4	-25	25.8846809243
-4	-24	25.8846809243
-4	-23	25.8846809243
-4	-22	25.8846809243
-4	-21	25.8846809243
-4	-20	25.8846809243
-4	-19	25.8846809243
-4	-18	25.8846809243
-4	-17	25.8846809243
-4	-16	25.8846809243
-4	-15	25.8846809243
-4	-14	25.8846809243
-4	-13	25.8846809243
-4	-12	25.8846809243
-4	-11	25.8846809243
-4	-10	10.241389021
-4	-9	12.3786957726
-4	-8	25.8846809243
-4	-7	13.6152139943
-4	-6	11.777653735
-4	-5	8.3506086482
-4	-4	7.92515954581
-4	-3	6.93740363147
-4	-2	7.47151629982
-4	-1	8.50317820598
-4	0	7.92756617904
-4	1	25.8846809243
-4	2	25.8846809243
-4	3	25.8846809243
-4	4	25.8846809243
-4	5	25.8846809243
-4	6	25.8846809243
-4	7	25.8846809243
-4	8	25.8846809243
-4	9	25.8846809243
-4	10	25.8846809243
-4	11	25.8846809243
-4	12	25.8846809243
-4	13	25.8846809243
-4	14	25.8846809243
-4	15	25.8846809243
-4	16	25.8846809243
-4	17	25.8846809243
-4	18	25.8846809243
-4	19	25.8846809243
-4	20	25.8846809243
-4	21	25.8846809243
-4	22	25.8846809243
-4	23	25.8846809243
-4	24	25.8846809243
-4	25	25.8846809243
-4	26	25.8846809243
-4	27	25.8846809243
-4	28	25.8846809243
-4	29	25.8846809243
-4	30	25.8846809243
-4	31	25.8846809243
-4	32	25.8846809243
-4	33	25.8846809243
-4	34	25.8846809243
-4	35	25.8846809243
-4	36	25.8846809243
-4	37	25.8846809243
-4	38	25.8846809243
-4	39	25.8846809243
-3	-30	25.8846809243
-3	-29	25.8846809243
-3	-28	25.8846809243
-3	-27	25.8846809243
-3	-26	25.8846809243
-3	-25	25.8846809243
-3	-24	25.8846809243
-3	-23	25.8846809243
-3	-22	25.8846809243
-3	-21	25.8846809243
-3	-20	25.8846809243
-3	-19	25.8846809243
-3	-18	25.8846809243
-3	-17	25.8846809243
-3	-16	25.8846809243
-3	-15	25.8846809243
-3	-14	25.8846809243
-3	-13	25.8846809243
-3	-12	7.3497424428
-3	-11	7.47370563796
-3	-10	4.9489704309
-3	-9	9.39999246896
-3	-8	9.16021191739
-3	-7	11.8740782978
-3	-6	9.69832834102
-3	-5	5.23416105275
-3	-4	6.56772851074
-3	-3	9.46517165015
-3	-2	10.2521414063
-3	-1	10.578881877
-3	0	10.4184485718
-3	1	6.40421829541
-3	2	25.8846809243
-3	3	25.8846809243
-3	4	25.8846809243
-3	5	25.8846809243
-3	6	25.8846809243
-3	7	25.8846809243
-3	8	25.8846809243
-3	9	25.8846809243
-3	10	25.8846809243
-3	11	25.8846809243
-3	12	25.8846809243
-3	13	25.8846809243
-3	14	25.8846809243
-3	15	25.8846809243
-3	16	25.8846809243
-3	17	25.8846809243
-3	18	25.8846809243
-3	19	25.8846809243
-3	20	25.8846809243
-3	21	25.8846809243
-3	22	25.8846809243
-3	23	25.8846809243
-3	24	25.8846809243
-3	25	25.8846809243
-3	26	25.8846809243
-3	27	25.8846809243
-3	28	25.8846809243
-3	29	25.8846809243
-3	30	25.8846809243
-3	31	25.8846809243
-3	32	25.8846809243
-3	33	25.8846809243
-3	34	25.8846809243
-3	35	25.8846809243
-3	36	25.8846809243
-3	37	25.8846809243
-3	38	25.8846809243
-3	39	25.8846809243
-2	-30	25.8846809243
-2	-29	25.8846809243
-2	-28	25.8846809243
-2	-27	25.8846809243
-2	-26	25.8846809243
-2	-25	25.8846809243
-2	-24	25.8846809243
-2	-23	25.8846809243
-2	-22	25.8846809243
-2	-21	25.8846809243
-2	-20	25.8846809243
-2	-19	25.8846809243
-2	-18	25.8846809243
-2	-17	25.8846809243
-2	-16	25.8846809243
-2	-15	25.8846809243
-2	-14	24.4034280704
-2	-13	25.8846809243
-2	-12	11.4805374028
-2	-11	6.81738428068
-2	-10	3.92140930335
-2	-9	6.32461943816
-2	-8	8.02778363532
-2	-7	8.76322864653
-2	-6	8.15980228795
-2	-5	12.0083384109
-2	-4	6.22159531924
-2	-3	5.25166714052
-2	-2	7.52912999114
-2	-1	13.0891715368
-2	0	12.2554761231
-2	1	4.60518044404
-2	2	25.8846809243
-2	3	25.8846809243
-2	4	25.8846809243
-2	5	25.8846809243
-2	6	25.8846809243
-2	7	25.8846809243
-2	8	25.8846809243
-2	9	25.8846809243
[truncated: 2,900 more rows]
