# Supplementary material for: Molecular mechanism of point mutation-induced Monopolar spindle 1 (Mps1/TTK) inhibitor resistance revealed by a comprehensive molecular modeling study
Source: PeerJ. 2019 Jan 21;7:e6299. doi: 10.7717/peerj.6299 (PMC6345219; doi:10.7717/peerj.6299)
Supplement: Data S1 [file peerj-07-6299-s001.zip › RAW data/Figure 11/(E) S611R-free energy map.csv]

-40	-40	24.5415418633
-40	-39	24.5415418633
-40	-38	24.5415418633
-40	-37	24.5415418633
-40	-36	24.5415418633
-40	-35	24.5415418633
-40	-34	24.5415418633
-40	-33	24.5415418633
-40	-32	24.5415418633
-40	-31	24.5415418633
-40	-30	24.5415418633
-40	-29	24.5415418633
-40	-28	24.5415418633
-40	-27	24.5415418633
-40	-26	24.5415418633
-40	-25	24.5415418633
-40	-24	24.5415418633
-40	-23	24.5415418633
-40	-22	24.5415418633
-40	-21	24.5415418633
-40	-20	24.5415418633
-40	-19	24.5415418633
-40	-18	24.5415418633
-40	-17	24.5415418633
-40	-16	24.5415418633
-40	-15	24.5415418633
-40	-14	24.5415418633
-40	-13	24.5415418633
-40	-12	24.5415418633
-40	-11	24.5415418633
-40	-10	24.5415418633
-40	-9	24.5415418633
-40	-8	24.5415418633
-40	-7	24.5415418633
-40	-6	24.5415418633
-40	-5	24.5415418633
-40	-4	24.5415418633
-40	-3	24.5415418633
-40	-2	24.5415418633
-40	-1	24.5415418633
-40	0	24.5415418633
-40	1	24.5415418633
-40	2	24.5415418633
-40	3	24.5415418633
-40	4	24.5415418633
-40	5	24.5415418633
-40	6	24.5415418633
-40	7	24.5415418633
-40	8	24.5415418633
-40	9	24.5415418633
-40	10	24.5415418633
-40	11	24.5415418633
-40	12	24.5415418633
-40	13	24.5415418633
-40	14	24.5415418633
-40	15	24.5415418633
-40	16	24.5415418633
-40	17	24.5415418633
-40	18	24.5415418633
-40	19	24.5415418633
-39	-40	24.5415418633
-39	-39	24.5415418633
-39	-38	24.5415418633
-39	-37	24.5415418633
-39	-36	24.5415418633
-39	-35	24.5415418633
-39	-34	24.5415418633
-39	-33	24.5415418633
-39	-32	24.5415418633
-39	-31	24.5415418633
-39	-30	24.5415418633
-39	-29	24.5415418633
-39	-28	24.5415418633
-39	-27	24.5415418633
-39	-26	24.5415418633
-39	-25	24.5415418633
-39	-24	24.5415418633
-39	-23	24.5415418633
-39	-22	24.5415418633
-39	-21	24.5415418633
-39	-20	24.5415418633
-39	-19	24.5415418633
-39	-18	24.5415418633
-39	-17	24.5415418633
-39	-16	24.5415418633
-39	-15	24.5415418633
-39	-14	24.5415418633
-39	-13	24.5415418633
-39	-12	24.5415418633
-39	-11	24.5415418633
-39	-10	24.5415418633
-39	-9	24.5415418633
-39	-8	24.5415418633
-39	-7	24.5415418633
-39	-6	24.5415418633
-39	-5	24.5415418633
-39	-4	24.5415418633
-39	-3	24.5415418633
-39	-2	24.5415418633
-39	-1	24.5415418633
-39	0	24.5415418633
-39	1	24.5415418633
-39	2	24.5415418633
-39	3	24.5415418633
-39	4	24.5415418633
-39	5	24.5415418633
-39	6	24.5415418633
-39	7	24.5415418633
-39	8	24.5415418633
-39	9	24.5415418633
-39	10	24.5415418633
-39	11	24.5415418633
-39	12	24.5415418633
-39	13	24.5415418633
-39	14	24.5415418633
-39	15	24.5415418633
-39	16	24.5415418633
-39	17	24.5415418633
-39	18	24.5415418633
-39	19	24.5415418633
-38	-40	24.5415418633
-38	-39	24.5415418633
-38	-38	24.5415418633
-38	-37	24.5415418633
-38	-36	24.5415418633
-38	-35	24.5415418633
-38	-34	24.5415418633
-38	-33	24.5415418633
-38	-32	24.5415418633
-38	-31	24.5415418633
-38	-30	24.5415418633
-38	-29	24.5415418633
-38	-28	24.5415418633
-38	-27	24.5415418633
-38	-26	24.5415418633
-38	-25	24.5415418633
-38	-24	24.5415418633
-38	-23	24.5415418633
-38	-22	24.5415418633
-38	-21	24.5415418633
-38	-20	24.5415418633
-38	-19	24.5415418633
-38	-18	24.5415418633
-38	-17	24.5415418633
-38	-16	24.5415418633
-38	-15	24.5415418633
-38	-14	24.5415418633
-38	-13	24.5415418633
-38	-12	24.5415418633
-38	-11	24.5415418633
-38	-10	24.5415418633
-38	-9	24.5415418633
-38	-8	24.5415418633
-38	-7	24.5415418633
-38	-6	24.5415418633
-38	-5	24.5415418633
-38	-4	24.5415418633
-38	-3	24.5415418633
-38	-2	24.5415418633
-38	-1	24.5415418633
-38	0	24.5415418633
-38	1	24.5415418633
-38	2	24.5415418633
-38	3	24.5415418633
-38	4	24.5415418633
-38	5	24.5415418633
-38	6	24.5415418633
-38	7	24.5415418633
-38	8	24.5415418633
-38	9	24.5415418633
-38	10	24.5415418633
-38	11	24.5415418633
-38	12	24.5415418633
-38	13	24.5415418633
-38	14	24.5415418633
-38	15	24.5415418633
-38	16	24.5415418633
-38	17	24.5415418633
-38	18	24.5415418633
-38	19	24.5415418633
-37	-40	24.5415418633
-37	-39	24.5415418633
-37	-38	24.5415418633
-37	-37	24.5415418633
-37	-36	24.5415418633
-37	-35	24.5415418633
-37	-34	24.5415418633
-37	-33	24.5415418633
-37	-32	24.5415418633
-37	-31	24.5415418633
-37	-30	24.5415418633
-37	-29	24.5415418633
-37	-28	24.5415418633
-37	-27	24.5415418633
-37	-26	24.5415418633
-37	-25	24.5415418633
-37	-24	24.5415418633
-37	-23	24.5415418633
-37	-22	24.5415418633
-37	-21	24.5415418633
-37	-20	24.5415418633
-37	-19	24.5415418633
-37	-18	24.5415418633
-37	-17	24.5415418633
-37	-16	24.5415418633
-37	-15	24.5415418633
-37	-14	24.5415418633
-37	-13	24.5415418633
-37	-12	24.5415418633
-37	-11	24.5415418633
-37	-10	24.5415418633
-37	-9	24.5415418633
-37	-8	24.5415418633
-37	-7	24.5415418633
-37	-6	24.5415418633
-37	-5	24.5415418633
-37	-4	24.5415418633
-37	-3	24.5415418633
-37	-2	24.5415418633
-37	-1	24.5415418633
-37	0	24.5415418633
-37	1	24.5415418633
-37	2	24.5415418633
-37	3	24.5415418633
-37	4	24.5415418633
-37	5	24.5415418633
-37	6	24.5415418633
-37	7	24.5415418633
-37	8	24.5415418633
-37	9	24.5415418633
-37	10	24.5415418633
-37	11	24.5415418633
-37	12	24.5415418633
-37	13	24.5415418633
-37	14	24.5415418633
-37	15	24.5415418633
-37	16	24.5415418633
-37	17	24.5415418633
-37	18	24.5415418633
-37	19	24.5415418633
-36	-40	24.5415418633
-36	-39	24.5415418633
-36	-38	24.5415418633
-36	-37	24.5415418633
-36	-36	24.5415418633
-36	-35	24.5415418633
-36	-34	24.5415418633
-36	-33	24.5415418633
-36	-32	24.5415418633
-36	-31	24.5415418633
-36	-30	24.5415418633
-36	-29	24.5415418633
-36	-28	24.5415418633
-36	-27	24.5415418633
-36	-26	24.5415418633
-36	-25	24.5415418633
-36	-24	24.5415418633
-36	-23	24.5415418633
-36	-22	24.5415418633
-36	-21	24.5415418633
-36	-20	24.5415418633
-36	-19	24.5415418633
-36	-18	24.5415418633
-36	-17	24.5415418633
-36	-16	24.5415418633
-36	-15	24.5415418633
-36	-14	24.5415418633
-36	-13	24.5415418633
-36	-12	24.5415418633
-36	-11	24.5415418633
-36	-10	24.5415418633
-36	-9	24.5415418633
-36	-8	24.5415418633
-36	-7	24.5415418633
-36	-6	24.5415418633
-36	-5	24.5415418633
-36	-4	24.5415418633
-36	-3	24.5415418633
-36	-2	24.5415418633
-36	-1	24.5415418633
-36	0	24.5415418633
-36	1	24.5415418633
-36	2	24.5415418633
-36	3	24.5415418633
-36	4	24.5415418633
-36	5	24.5415418633
-36	6	24.5415418633
-36	7	24.5415418633
-36	8	24.5415418633
-36	9	24.5415418633
-36	10	24.5415418633
-36	11	24.5415418633
-36	12	24.5415418633
-36	13	24.5415418633
-36	14	24.5415418633
-36	15	24.5415418633
-36	16	24.5415418633
-36	17	24.5415418633
-36	18	24.5415418633
-36	19	24.5415418633
-35	-40	24.5415418633
-35	-39	24.5415418633
-35	-38	24.5415418633
-35	-37	24.5415418633
-35	-36	24.5415418633
-35	-35	24.5415418633
-35	-34	24.5415418633
-35	-33	24.5415418633
-35	-32	24.5415418633
-35	-31	24.5415418633
-35	-30	24.5415418633
-35	-29	24.5415418633
-35	-28	24.5415418633
-35	-27	24.5415418633
-35	-26	24.5415418633
-35	-25	24.5415418633
-35	-24	24.5415418633
-35	-23	24.5415418633
-35	-22	24.5415418633
-35	-21	24.5415418633
-35	-20	24.5415418633
-35	-19	24.5415418633
-35	-18	24.5415418633
-35	-17	24.5415418633
-35	-16	24.5415418633
-35	-15	24.5415418633
-35	-14	24.5415418633
-35	-13	24.5415418633
-35	-12	24.5415418633
-35	-11	24.5415418633
-35	-10	24.5415418633
-35	-9	24.5415418633
-35	-8	24.5415418633
-35	-7	24.5415418633
-35	-6	24.5415418633
-35	-5	24.5415418633
-35	-4	24.5415418633
-35	-3	24.5415418633
-35	-2	24.5415418633
-35	-1	24.5415418633
-35	0	24.5415418633
-35	1	24.5415418633
-35	2	24.5415418633
-35	3	24.5415418633
-35	4	24.5415418633
-35	5	24.5415418633
-35	6	24.5415418633
-35	7	24.5415418633
-35	8	24.5415418633
-35	9	24.5415418633
-35	10	24.5415418633
-35	11	24.5415418633
-35	12	24.5415418633
-35	13	24.5415418633
-35	14	24.5415418633
-35	15	24.5415418633
-35	16	24.5415418633
-35	17	24.5415418633
-35	18	24.5415418633
-35	19	24.5415418633
-34	-40	24.5415418633
-34	-39	24.5415418633
-34	-38	24.5415418633
-34	-37	24.5415418633
-34	-36	24.5415418633
-34	-35	24.5415418633
-34	-34	24.5415418633
-34	-33	24.5415418633
-34	-32	24.5415418633
-34	-31	24.5415418633
-34	-30	24.5415418633
-34	-29	24.5415418633
-34	-28	24.5415418633
-34	-27	24.5415418633
-34	-26	24.5415418633
-34	-25	24.5415418633
-34	-24	24.5415418633
-34	-23	24.5415418633
-34	-22	24.5415418633
-34	-21	24.5415418633
-34	-20	24.5415418633
-34	-19	24.5415418633
-34	-18	24.5415418633
-34	-17	24.5415418633
-34	-16	24.5415418633
-34	-15	24.5415418633
-34	-14	24.5415418633
-34	-13	24.5415418633
-34	-12	24.5415418633
-34	-11	24.5415418633
-34	-10	24.5415418633
-34	-9	24.5415418633
-34	-8	24.5415418633
-34	-7	24.5415418633
-34	-6	12.0200916972
-34	-5	7.48085018143
-34	-4	12.2500947129
-34	-3	24.5415418633
-34	-2	24.5415418633
-34	-1	24.5415418633
-34	0	24.5415418633
-34	1	24.5415418633
-34	2	24.5415418633
-34	3	24.5415418633
-34	4	24.5415418633
-34	5	24.5415418633
-34	6	24.5415418633
-34	7	24.5415418633
-34	8	24.5415418633
-34	9	24.5415418633
-34	10	24.5415418633
-34	11	24.5415418633
-34	12	24.5415418633
-34	13	24.5415418633
-34	14	24.5415418633
-34	15	24.5415418633
-34	16	24.5415418633
-34	17	24.5415418633
-34	18	24.5415418633
-34	19	24.5415418633
-33	-40	24.5415418633
-33	-39	24.5415418633
-33	-38	24.5415418633
-33	-37	24.5415418633
-33	-36	24.5415418633
-33	-35	24.5415418633
-33	-34	24.5415418633
-33	-33	24.5415418633
-33	-32	24.5415418633
-33	-31	24.5415418633
-33	-30	24.5415418633
-33	-29	24.5415418633
-33	-28	24.5415418633
-33	-27	24.5415418633
-33	-26	24.5415418633
-33	-25	24.5415418633
-33	-24	24.5415418633
-33	-23	24.5415418633
-33	-22	24.5415418633
-33	-21	24.5415418633
-33	-20	24.5415418633
-33	-19	24.5415418633
-33	-18	24.5415418633
-33	-17	24.5415418633
-33	-16	24.5415418633
-33	-15	24.5415418633
-33	-14	24.5415418633
-33	-13	24.5415418633
-33	-12	24.5415418633
-33	-11	24.5415418633
-33	-10	24.5415418633
-33	-9	24.5415418633
-33	-8	24.5415418633
-33	-7	24.5415418633
-33	-6	9.26094520466
-33	-5	8.65940678908
-33	-4	7.98962690695
-33	-3	9.95005655158
-33	-2	9.57463869954
-33	-1	9.13377342939
-33	0	24.5415418633
-33	1	24.5415418633
-33	2	24.5415418633
-33	3	24.5415418633
-33	4	24.5415418633
-33	5	24.5415418633
-33	6	24.5415418633
-33	7	24.5415418633
-33	8	24.5415418633
-33	9	24.5415418633
-33	10	24.5415418633
-33	11	24.5415418633
-33	12	24.5415418633
-33	13	24.5415418633
-33	14	24.5415418633
-33	15	24.5415418633
-33	16	24.5415418633
-33	17	24.5415418633
-33	18	24.5415418633
-33	19	24.5415418633
-32	-40	24.5415418633
-32	-39	24.5415418633
-32	-38	24.5415418633
-32	-37	24.5415418633
-32	-36	24.5415418633
-32	-35	24.5415418633
-32	-34	24.5415418633
-32	-33	24.5415418633
-32	-32	24.5415418633
-32	-31	24.5415418633
-32	-30	24.5415418633
-32	-29	24.5415418633
-32	-28	24.5415418633
-32	-27	24.5415418633
-32	-26	24.5415418633
-32	-25	24.5415418633
-32	-24	24.5415418633
-32	-23	24.5415418633
-32	-22	24.5415418633
-32	-21	24.5415418633
-32	-20	24.5415418633
-32	-19	24.5415418633
-32	-18	24.5415418633
-32	-17	24.5415418633
-32	-16	24.5415418633
-32	-15	24.5415418633
-32	-14	24.5415418633
-32	-13	24.5415418633
-32	-12	24.5415418633
-32	-11	24.5415418633
-32	-10	24.5415418633
-32	-9	24.5415418633
-32	-8	24.5415418633
-32	-7	24.5415418633
-32	-6	6.69005429472
-32	-5	12.3934968975
-32	-4	6.31580858782
-32	-3	7.41910949391
-32	-2	2.82330809785
-32	-1	7.85425250476
-32	0	22.9683997891
-32	1	23.0125755513
-32	2	24.5415418633
-32	3	24.5415418633
-32	4	24.5415418633
-32	5	24.5415418633
-32	6	24.5415418633
-32	7	24.5415418633
-32	8	24.5415418633
-32	9	24.5415418633
-32	10	24.5415418633
-32	11	24.5415418633
-32	12	24.5415418633
-32	13	24.5415418633
-32	14	24.5415418633
-32	15	24.5415418633
-32	16	24.5415418633
-32	17	24.5415418633
-32	18	24.5415418633
-32	19	24.5415418633
-31	-40	24.5415418633
-31	-39	24.5415418633
-31	-38	24.5415418633
-31	-37	24.5415418633
-31	-36	24.5415418633
-31	-35	24.5415418633
-31	-34	24.5415418633
-31	-33	24.5415418633
-31	-32	24.5415418633
-31	-31	24.5415418633
-31	-30	24.5415418633
-31	-29	24.5415418633
-31	-28	24.5415418633
-31	-27	24.5415418633
-31	-26	24.5415418633
-31	-25	24.5415418633
-31	-24	24.5415418633
-31	-23	24.5415418633
-31	-22	24.5415418633
-31	-21	24.5415418633
-31	-20	24.5415418633
-31	-19	24.5415418633
-31	-18	24.5415418633
-31	-17	24.5415418633
-31	-16	24.5415418633
-31	-15	24.5415418633
-31	-14	24.5415418633
-31	-13	24.5415418633
-31	-12	24.5415418633
-31	-11	24.5415418633
-31	-10	24.5415418633
-31	-9	24.5415418633
-31	-8	24.5415418633
-31	-7	10.2404636456
-31	-6	4.16322482133
-31	-5	8.47619362811
-31	-4	7.52293472068
-31	-3	8.72580753605
-31	-2	8.74118281522
-31	-1	6.97031161911
-31	0	6.4129471528
-31	1	11.4201715792
-31	2	11.7051500897
-31	3	24.5415418633
-31	4	24.5415418633
-31	5	24.5415418633
-31	6	24.5415418633
-31	7	24.5415418633
-31	8	24.5415418633
-31	9	24.5415418633
-31	10	24.5415418633
-31	11	24.5415418633
-31	12	24.5415418633
-31	13	24.5415418633
-31	14	24.5415418633
-31	15	24.5415418633
-31	16	24.5415418633
-31	17	24.5415418633
-31	18	24.5415418633
-31	19	24.5415418633
-30	-40	24.5415418633
-30	-39	24.5415418633
-30	-38	24.5415418633
-30	-37	24.5415418633
-30	-36	24.5415418633
-30	-35	24.5415418633
-30	-34	24.5415418633
-30	-33	24.5415418633
-30	-32	24.5415418633
-30	-31	24.5415418633
-30	-30	24.5415418633
-30	-29	24.5415418633
-30	-28	24.5415418633
-30	-27	24.5415418633
-30	-26	24.5415418633
-30	-25	24.5415418633
-30	-24	24.5415418633
-30	-23	24.5415418633
-30	-22	24.5415418633
-30	-21	24.5415418633
-30	-20	24.5415418633
-30	-19	24.5415418633
-30	-18	24.5415418633
-30	-17	24.5415418633
-30	-16	24.5415418633
-30	-15	24.5415418633
-30	-14	24.5415418633
-30	-13	24.5415418633
-30	-12	24.5415418633
-30	-11	24.5415418633
-30	-10	24.5415418633
-30	-9	24.5415418633
-30	-8	24.5415418633
-30	-7	1.83519080716
-30	-6	7.81326801773
-30	-5	10.9357598933
-30	-4	8.83722875448
-30	-3	22.4054062241
-30	-2	8.5191819544
-30	-1	9.72158516287
-30	0	6.75390953632
-30	1	6.22228556233
-30	2	11.1019438263
-30	3	11.5535363133
-30	4	8.34006682316
-30	5	24.5415418633
-30	6	24.5415418633
-30	7	24.5415418633
-30	8	24.5415418633
-30	9	24.5415418633
-30	10	24.5415418633
-30	11	24.5415418633
-30	12	24.5415418633
-30	13	24.5415418633
-30	14	24.5415418633
-30	15	24.5415418633
-30	16	24.5415418633
-30	17	24.5415418633
-30	18	24.5415418633
-30	19	24.5415418633
-29	-40	24.5415418633
-29	-39	24.5415418633
-29	-38	24.5415418633
-29	-37	24.5415418633
-29	-36	24.5415418633
-29	-35	24.5415418633
-29	-34	24.5415418633
-29	-33	24.5415418633
-29	-32	24.5415418633
-29	-31	24.5415418633
-29	-30	24.5415418633
-29	-29	24.5415418633
-29	-28	24.5415418633
-29	-27	24.5415418633
-29	-26	24.5415418633
-29	-25	24.5415418633
-29	-24	24.5415418633
-29	-23	24.5415418633
-29	-22	24.5415418633
-29	-21	24.5415418633
-29	-20	24.5415418633
-29	-19	24.5415418633
-29	-18	24.5415418633
-29	-17	24.5415418633
-29	-16	24.5415418633
-29	-15	24.5415418633
-29	-14	24.5415418633
-29	-13	24.5415418633
-29	-12	24.5415418633
-29	-11	24.5415418633
-29	-10	24.5415418633
-29	-9	24.5415418633
-29	-8	24.5415418633
-29	-7	24.5415418633
-29	-6	2.58866845868
-29	-5	11.6706989912
-29	-4	8.06350892136
-29	-3	8.41236026297
-29	-2	6.62351324341
-29	-1	7.20957677516
-29	0	9.4610988821
-29	1	5.65022867522
-29	2	10.8246645169
-29	3	8.53861014919
-29	4	9.80344219392
-29	5	24.5415418633
-29	6	24.5415418633
-29	7	24.5415418633
-29	8	24.5415418633
-29	9	24.5415418633
-29	10	24.5415418633
-29	11	24.5415418633
-29	12	24.5415418633
-29	13	24.5415418633
-29	14	24.5415418633
-29	15	24.5415418633
-29	16	24.5415418633
-29	17	24.5415418633
-29	18	24.5415418633
-29	19	24.5415418633
-28	-40	24.5415418633
-28	-39	24.5415418633
-28	-38	24.5415418633
-28	-37	24.5415418633
-28	-36	24.5415418633
-28	-35	24.5415418633
-28	-34	24.5415418633
-28	-33	24.5415418633
-28	-32	24.5415418633
-28	-31	24.5415418633
-28	-30	24.5415418633
-28	-29	24.5415418633
-28	-28	24.5415418633
-28	-27	24.5415418633
-28	-26	24.5415418633
-28	-25	24.5415418633
-28	-24	24.5415418633
-28	-23	24.5415418633
-28	-22	24.5415418633
-28	-21	24.5415418633
-28	-20	24.5415418633
-28	-19	24.5415418633
-28	-18	24.5415418633
-28	-17	24.5415418633
-28	-16	24.5415418633
-28	-15	24.5415418633
-28	-14	24.5415418633
-28	-13	24.5415418633
-28	-12	24.5415418633
-28	-11	24.5415418633
-28	-10	24.5415418633
-28	-9	24.5415418633
-28	-8	24.5415418633
-28	-7	24.5415418633
-28	-6	4.0778273169
-28	-5	24.5415418633
-28	-4	7.62395272532
-28	-3	6.2504663002
-28	-2	8.75884678233
-28	-1	5.58828328586
-28	0	9.81427554491
-28	1	7.0309078567
-28	2	8.22330751127
-28	3	8.33567700475
-28	4	7.24719584288
-28	5	11.0426108433
-28	6	7.19995909138
-28	7	24.5415418633
-28	8	24.5415418633
-28	9	24.5415418633
-28	10	24.5415418633
-28	11	24.5415418633
-28	12	24.5415418633
-28	13	24.5415418633
-28	14	24.5415418633
-28	15	24.5415418633
-28	16	24.5415418633
-28	17	24.5415418633
-28	18	24.5415418633
-28	19	24.5415418633
-27	-40	24.5415418633
-27	-39	24.5415418633
-27	-38	24.5415418633
-27	-37	24.5415418633
-27	-36	24.5415418633
-27	-35	24.5415418633
-27	-34	24.5415418633
-27	-33	24.5415418633
-27	-32	24.5415418633
-27	-31	24.5415418633
-27	-30	24.5415418633
-27	-29	24.5415418633
-27	-28	24.5415418633
-27	-27	24.5415418633
-27	-26	24.5415418633
-27	-25	24.5415418633
-27	-24	24.5415418633
-27	-23	24.5415418633
-27	-22	24.5415418633
-27	-21	24.5415418633
-27	-20	24.5415418633
-27	-19	24.5415418633
-27	-18	24.5415418633
-27	-17	24.5415418633
-27	-16	24.5415418633
-27	-15	24.5415418633
-27	-14	24.5415418633
-27	-13	24.5415418633
-27	-12	24.5415418633
-27	-11	24.5415418633
-27	-10	24.5415418633
-27	-9	24.5415418633
-27	-8	24.5415418633
-27	-7	24.5415418633
-27	-6	24.5415418633
-27	-5	24.5415418633
-27	-4	24.5415418633
-27	-3	9.80132934439
-27	-2	7.73206488946
-27	-1	7.00382686728
-27	0	9.62127319219
-27	1	4.73258648707
-27	2	7.46184389324
-27	3	3.56018811162
-27	4	6.70512767916
-27	5	4.9477959589
-27	6	7.32526531381
-27	7	7.51747250321
-27	8	7.15089065244
-27	9	23.2317762927
-27	10	24.5415418633
-27	11	24.5415418633
-27	12	24.5415418633
-27	13	24.5415418633
-27	14	24.5415418633
-27	15	24.5415418633
-27	16	24.5415418633
-27	17	24.5415418633
-27	18	24.5415418633
-27	19	24.5415418633
-26	-40	24.5415418633
-26	-39	24.5415418633
-26	-38	24.5415418633
-26	-37	24.5415418633
-26	-36	24.5415418633
-26	-35	24.5415418633
-26	-34	24.5415418633
-26	-33	24.5415418633
-26	-32	24.5415418633
-26	-31	24.5415418633
-26	-30	24.5415418633
-26	-29	24.5415418633
-26	-28	24.5415418633
-26	-27	24.5415418633
-26	-26	24.5415418633
-26	-25	24.5415418633
-26	-24	24.5415418633
-26	-23	24.5415418633
-26	-22	24.5415418633
-26	-21	24.5415418633
-26	-20	24.5415418633
-26	-19	24.5415418633
-26	-18	24.5415418633
-26	-17	24.5415418633
-26	-16	24.5415418633
-26	-15	24.5415418633
-26	-14	24.5415418633
-26	-13	24.5415418633
-26	-12	24.5415418633
-26	-11	24.5415418633
-26	-10	24.5415418633
-26	-9	24.5415418633
-26	-8	24.5415418633
-26	-7	24.5415418633
-26	-6	24.5415418633
-26	-5	24.5415418633
-26	-4	24.5415418633
-26	-3	7.7741635457
-26	-2	3.77925915114
-26	-1	8.2978832666
-26	0	7.77058867807
-26	1	7.62570339841
-26	2	5.97437554863
-26	3	4.11179291976
-26	4	6.36409455328
-26	5	2.20664921606
-26	6	9.17406140743
-26	7	8.06147762867
-26	8	8.0543150173
-26	9	23.0125755513
-26	10	24.5415418633
-26	11	24.5415418633
-26	12	24.5415418633
-26	13	24.5415418633
-26	14	24.5415418633
-26	15	24.5415418633
-26	16	24.5415418633
-26	17	24.5415418633
-26	18	24.5415418633
-26	19	24.5415418633
-25	-40	24.5415418633
-25	-39	24.5415418633
-25	-38	24.5415418633
-25	-37	24.5415418633
-25	-36	24.5415418633
-25	-35	24.5415418633
-25	-34	24.5415418633
-25	-33	24.5415418633
-25	-32	24.5415418633
-25	-31	24.5415418633
-25	-30	24.5415418633
-25	-29	24.5415418633
-25	-28	24.5415418633
-25	-27	24.5415418633
-25	-26	24.5415418633
-25	-25	24.5415418633
-25	-24	24.5415418633
-25	-23	24.5415418633
-25	-22	24.5415418633
-25	-21	24.5415418633
-25	-20	24.5415418633
-25	-19	24.5415418633
-25	-18	24.5415418633
-25	-17	24.5415418633
-25	-16	24.5415418633
-25	-15	24.5415418633
-25	-14	24.5415418633
-25	-13	24.5415418633
-25	-12	24.5415418633
-25	-11	24.5415418633
-25	-10	24.5415418633
-25	-9	24.5415418633
-25	-8	24.5415418633
-25	-7	24.5415418633
-25	-6	24.5415418633
-25	-5	24.5415418633
-25	-4	24.5415418633
-25	-3	24.5415418633
-25	-2	9.21639353771
-25	-1	12.393736539
-25	0	9.64562749942
-25	1	7.03162507985
-25	2	5.16798212835
-25	3	7.24597501603
-25	4	6.78906063608
-25	5	4.14052212395
-25	6	6.58551684506
-25	7	7.44506521435
-25	8	7.62295986106
-25	9	7.78958278905
-25	10	24.5415418633
-25	11	24.5415418633
-25	12	24.5415418633
-25	13	24.5415418633
-25	14	24.5415418633
-25	15	24.5415418633
-25	16	24.5415418633
-25	17	24.5415418633
-25	18	24.5415418633
-25	19	24.5415418633
-24	-40	24.5415418633
-24	-39	24.5415418633
-24	-38	24.5415418633
-24	-37	24.5415418633
-24	-36	24.5415418633
-24	-35	24.5415418633
-24	-34	24.5415418633
-24	-33	24.5415418633
-24	-32	24.5415418633
-24	-31	24.5415418633
-24	-30	24.5415418633
-24	-29	24.5415418633
-24	-28	24.5415418633
-24	-27	24.5415418633
-24	-26	24.5415418633
-24	-25	24.5415418633
-24	-24	24.5415418633
-24	-23	24.5415418633
-24	-22	24.5415418633
-24	-21	24.5415418633
-24	-20	24.5415418633
-24	-19	24.5415418633
-24	-18	24.5415418633
-24	-17	24.5415418633
-24	-16	24.5415418633
-24	-15	24.5415418633
-24	-14	24.5415418633
-24	-13	24.5415418633
-24	-12	24.5415418633
-24	-11	24.5415418633
-24	-10	24.5415418633
-24	-9	24.5415418633
-24	-8	24.5415418633
-24	-7	24.5415418633
-24	-6	24.5415418633
-24	-5	24.5415418633
-24	-4	24.5415418633
-24	-3	24.5415418633
-24	-2	24.5415418633
-24	-1	22.8185912584
-24	0	8.7591402754
-24	1	6.07583962021
-24	2	8.43883689821
-24	3	6.76664927865
-24	4	8.87495565404
-24	5	8.35235118455
-24	6	8.60699627315
-24	7	7.50987297407
-24	8	5.69966252715
-24	9	7.39805996369
-24	10	6.59132043951
-24	11	24.5415418633
-24	12	24.5415418633
-24	13	24.5415418633
-24	14	24.5415418633
-24	15	24.5415418633
-24	16	24.5415418633
-24	17	24.5415418633
-24	18	24.5415418633
-24	19	24.5415418633
-23	-40	24.5415418633
-23	-39	24.5415418633
-23	-38	24.5415418633
-23	-37	24.5415418633
-23	-36	24.5415418633
-23	-35	24.5415418633
-23	-34	24.5415418633
-23	-33	24.5415418633
-23	-32	24.5415418633
-23	-31	24.5415418633
-23	-30	24.5415418633
-23	-29	24.5415418633
-23	-28	24.5415418633
-23	-27	24.5415418633
-23	-26	24.5415418633
-23	-25	24.5415418633
-23	-24	24.5415418633
-23	-23	24.5415418633
-23	-22	24.5415418633
-23	-21	24.5415418633
-23	-20	24.5415418633
-23	-19	24.5415418633
-23	-18	24.5415418633
-23	-17	24.5415418633
-23	-16	24.5415418633
-23	-15	24.5415418633
-23	-14	24.5415418633
-23	-13	24.5415418633
-23	-12	24.5415418633
-23	-11	24.5415418633
-23	-10	24.5415418633
-23	-9	24.5415418633
-23	-8	24.5415418633
-23	-7	24.5415418633
-23	-6	6.4108550637
-23	-5	13.2762089292
-23	-4	24.5415418633
-23	-3	24.5415418633
-23	-2	23.2317762927
-23	-1	8.29885091444
-23	0	7.86999185544
-23	1	22.3731767535
-23	2	8.19163475676
-23	3	7.5736032021
-23	4	5.79628047125
-23	5	8.2518892368
-23	6	7.14600919636
-23	7	8.57861808476
-23	8	5.70772785175
-23	9	9.03977968013
-23	10	7.58338061004
-23	11	24.5415418633
-23	12	24.5415418633
-23	13	24.5415418633
-23	14	24.5415418633
-23	15	24.5415418633
-23	16	24.5415418633
-23	17	24.5415418633
-23	18	24.5415418633
-23	19	24.5415418633
-22	-40	24.5415418633
-22	-39	24.5415418633
-22	-38	24.5415418633
-22	-37	24.5415418633
-22	-36	24.5415418633
-22	-35	24.5415418633
-22	-34	24.5415418633
-22	-33	24.5415418633
-22	-32	24.5415418633
-22	-31	24.5415418633
-22	-30	24.5415418633
-22	-29	24.5415418633
-22	-28	24.5415418633
-22	-27	24.5415418633
-22	-26	24.5415418633
-22	-25	24.5415418633
-22	-24	24.5415418633
-22	-23	24.5415418633
-22	-22	24.5415418633
-22	-21	24.5415418633
-22	-20	24.5415418633
-22	-19	24.5415418633
-22	-18	24.5415418633
-22	-17	24.5415418633
-22	-16	24.5415418633
-22	-15	24.5415418633
-22	-14	24.5415418633
-22	-13	24.5415418633
-22	-12	24.5415418633
-22	-11	24.5415418633
-22	-10	24.5415418633
-22	-9	23.2317762927
-22	-8	24.5415418633
-22	-7	9.49747972172
-22	-6	7.36795746425
-22	-5	11.6957824936
-22	-4	10.5367745
-22	-3	24.5415418633
-22	-2	7.07540293292
-22	-1	6.89445496278
-22	0	6.50852218083
-22	1	7.77984593775
-22	2	4.44834357631
-22	3	7.14105273168
-22	4	8.42479044177
-22	5	6.66262838816
-22	6	6.43423771722
-22	7	6.42709201375
-22	8	7.18735285018
-22	9	5.88631635459
-22	10	6.17998428612
-22	11	10.6194900675
-22	12	10.7767701765
-22	13	24.5415418633
-22	14	24.5415418633
-22	15	24.5415418633
-22	16	24.5415418633
-22	17	24.5415418633
-22	18	24.5415418633
-22	19	24.5415418633
-21	-40	24.5415418633
-21	-39	24.5415418633
-21	-38	24.5415418633
-21	-37	24.5415418633
-21	-36	24.5415418633
-21	-35	24.5415418633
-21	-34	24.5415418633
-21	-33	24.5415418633
-21	-32	24.5415418633
-21	-31	24.5415418633
-21	-30	24.5415418633
-21	-29	24.5415418633
-21	-28	24.5415418633
-21	-27	24.5415418633
-21	-26	24.5415418633
-21	-25	24.5415418633
-21	-24	24.5415418633
-21	-23	24.5415418633
-21	-22	24.5415418633
-21	-21	24.5415418633
-21	-20	24.5415418633
-21	-19	24.5415418633
-21	-18	24.5415418633
-21	-17	24.5415418633
-21	-16	24.5415418633
-21	-15	24.5415418633
-21	-14	24.5415418633
-21	-13	24.5415418633
-21	-12	24.5415418633
-21	-11	24.5415418633
-21	-10	24.5415418633
-21	-9	23.2317762927
-21	-8	6.37169921322
-21	-7	2.99732651657
-21	-6	7.6404126674
-21	-5	5.99971640444
-21	-4	5.01566208151
-21	-3	6.63861776256
-21	-2	9.98330650392
-21	-1	9.72997623037
-21	0	7.02179168173
-21	1	6.44596391552
-21	2	2.91374222404
-21	3	8.71721314828
-21	4	4.12804453102
-21	5	8.02531708242
-21	6	8.05668609698
-21	7	6.78655991665
-21	8	6.14387485557
-21	9	6.30773401713
-21	10	4.48311580216
-21	11	4.1418947873
-21	12	6.95085001845
-21	13	8.18051103085
-21	14	24.5415418633
-21	15	24.5415418633
-21	16	24.5415418633
-21	17	24.5415418633
-21	18	24.5415418633
-21	19	24.5415418633
-20	-40	24.5415418633
-20	-39	24.5415418633
-20	-38	24.5415418633
-20	-37	24.5415418633
-20	-36	24.5415418633
-20	-35	24.5415418633
-20	-34	24.5415418633
-20	-33	24.5415418633
-20	-32	24.5415418633
-20	-31	24.5415418633
-20	-30	24.5415418633
-20	-29	24.5415418633
-20	-28	24.5415418633
-20	-27	24.5415418633
-20	-26	24.5415418633
-20	-25	24.5415418633
-20	-24	24.5415418633
-20	-23	24.5415418633
-20	-22	24.5415418633
-20	-21	24.5415418633
-20	-20	24.5415418633
-20	-19	24.5415418633
-20	-18	24.5415418633
-20	-17	24.5415418633
-20	-16	24.5415418633
-20	-15	24.5415418633
-20	-14	24.5415418633
-20	-13	24.5415418633
-20	-12	24.5415418633
-20	-11	24.5415418633
-20	-10	24.5415418633
-20	-9	24.5415418633
-20	-8	24.5415418633
-20	-7	24.5415418633
-20	-6	6.28043647018
-20	-5	8.89812039201
-20	-4	4.07794572139
-20	-3	7.74195063213
-20	-2	3.95253600686
-20	-1	6.86302650658
-20	0	6.82334956332
-20	1	9.7543110942
-20	2	5.78109314673
-20	3	7.89210336086
-20	4	4.87286538777
-20	5	4.93561338899
-20	6	4.91871549207
-20	7	9.56591755277
-20	8	1.94979360885
-20	9	6.13175711378
-20	10	4.78665297388
-20	11	7.33045483327
-20	12	6.69100236557
-20	13	6.71688933571
-20	14	24.5415418633
-20	15	24.5415418633
-20	16	24.5415418633
-20	17	24.5415418633
-20	18	24.5415418633
-20	19	24.5415418633
-19	-40	24.5415418633
-19	-39	24.5415418633
-19	-38	24.5415418633
-19	-37	24.5415418633
-19	-36	24.5415418633
-19	-35	24.5415418633
-19	-34	24.5415418633
-19	-33	24.5415418633
-19	-32	24.5415418633
-19	-31	24.5415418633
-19	-30	24.5415418633
-19	-29	24.5415418633
-19	-28	24.5415418633
-19	-27	24.5415418633
-19	-26	24.5415418633
-19	-25	24.5415418633
-19	-24	24.5415418633
-19	-23	24.5415418633
-19	-22	24.5415418633
-19	-21	24.5415418633
-19	-20	24.5415418633
-19	-19	24.5415418633
-19	-18	24.5415418633
-19	-17	24.5415418633
-19	-16	24.5415418633
-19	-15	24.5415418633
-19	-14	24.5415418633
-19	-13	24.5415418633
-19	-12	24.5415418633
-19	-11	24.5415418633
-19	-10	24.5415418633
-19	-9	24.5415418633
-19	-8	24.5415418633
-19	-7	12.0421499435
-19	-6	3.2709421439
-19	-5	10.1909354426
-19	-4	4.28475450311
-19	-3	8.94776617778
-19	-2	5.38702647881
-19	-1	10.2423398691
-19	0	7.85147316662
-19	1	4.85933621273
-19	2	3.86420027816
-19	3	6.96161493539
-19	4	6.57445913739
-19	5	7.13202131148
-19	6	7.74878194355
-19	7	3.97109462219
-19	8	6.66880453137
-19	9	5.66820356569
-19	10	6.04751714144
-19	11	9.56924451579
-19	12	10.3822404045
-19	13	10.9419228299
-19	14	24.5415418633
-19	15	24.5415418633
-19	16	24.5415418633
-19	17	24.5415418633
-19	18	24.5415418633
-19	19	24.5415418633
-18	-40	24.5415418633
-18	-39	24.5415418633
-18	-38	24.5415418633
-18	-37	24.5415418633
-18	-36	24.5415418633
-18	-35	24.5415418633
-18	-34	24.5415418633
-18	-33	24.5415418633
-18	-32	24.5415418633
-18	-31	24.5415418633
-18	-30	24.5415418633
-18	-29	24.5415418633
-18	-28	24.5415418633
-18	-27	24.5415418633
-18	-26	24.5415418633
-18	-25	24.5415418633
-18	-24	24.5415418633
-18	-23	24.5415418633
-18	-22	24.5415418633
-18	-21	24.5415418633
-18	-20	24.5415418633
-18	-19	24.5415418633
-18	-18	24.5415418633
-18	-17	24.5415418633
-18	-16	24.5415418633
-18	-15	24.5415418633
-18	-14	24.5415418633
-18	-13	24.5415418633
-18	-12	24.5415418633
-18	-11	24.5415418633
-18	-10	24.5415418633
-18	-9	24.5415418633
-18	-8	24.5415418633
-18	-7	8.13226848616
-18	-6	8.95748823828
-18	-5	8.06899995312
-18	-4	6.6600271755
-18	-3	7.8885187693
-18	-2	7.61530988027
-18	-1	9.49155423261
-18	0	8.84175831062
-18	1	9.6317987155
-18	2	8.31972333761
-18	3	2.48996490589
-18	4	9.39063301943
-18	5	6.91138540834
-18	6	5.64476210942
-18	7	8.77911869154
-18	8	7.31190377833
-18	9	5.83674951748
-18	10	8.68470200943
-18	11	6.78839199514
-18	12	4.96607018215
-18	13	24.5415418633
-18	14	24.5415418633
-18	15	24.5415418633
-18	16	24.5415418633
-18	17	24.5415418633
-18	18	24.5415418633
-18	19	24.5415418633
-17	-40	24.5415418633
-17	-39	24.5415418633
-17	-38	24.5415418633
-17	-37	24.5415418633
-17	-36	24.5415418633
-17	-35	24.5415418633
-17	-34	24.5415418633
-17	-33	24.5415418633
-17	-32	24.5415418633
-17	-31	24.5415418633
-17	-30	24.5415418633
-17	-29	24.5415418633
-17	-28	24.5415418633
-17	-27	24.5415418633
-17	-26	24.5415418633
-17	-25	24.5415418633
-17	-24	24.5415418633
-17	-23	24.5415418633
-17	-22	24.5415418633
-17	-21	24.5415418633
-17	-20	24.5415418633
-17	-19	24.5415418633
-17	-18	24.5415418633
-17	-17	24.5415418633
-17	-16	24.5415418633
-17	-15	24.5415418633
-17	-14	24.5415418633
-17	-13	24.5415418633
-17	-12	24.5415418633
-17	-11	6.17948300821
-17	-10	24.5415418633
-17	-9	24.5415418633
-17	-8	24.5415418633
-17	-7	24.5415418633
-17	-6	8.5432541153
-17	-5	8.46507224506
-17	-4	8.23563086636
-17	-3	6.98205510361
-17	-2	5.90740145861
-17	-1	9.77836852308
-17	0	10.8464730048
-17	1	8.49295856064
-17	2	7.17019870511
-17	3	9.09982434949
-17	4	9.75347145962
-17	5	11.5731477301
-17	6	7.60608930141
-17	7	7.89715340575
-17	8	5.44543973665
-17	9	9.971841193
-17	10	6.39877468199
-17	11	7.15652110187
-17	12	24.5415418633
-17	13	24.5415418633
-17	14	24.5415418633
-17	15	24.5415418633
-17	16	24.5415418633
-17	17	24.5415418633
-17	18	24.5415418633
-17	19	24.5415418633
-16	-40	24.5415418633
-16	-39	24.5415418633
-16	-38	24.5415418633
-16	-37	24.5415418633
-16	-36	24.5415418633
-16	-35	24.5415418633
-16	-34	24.5415418633
-16	-33	24.5415418633
-16	-32	24.5415418633
-16	-31	24.5415418633
-16	-30	24.5415418633
-16	-29	24.5415418633
-16	-28	24.5415418633
-16	-27	24.5415418633
-16	-26	24.5415418633
-16	-25	24.5415418633
-16	-24	24.5415418633
-16	-23	24.5415418633
-16	-22	24.5415418633
-16	-21	24.5415418633
-16	-20	24.5415418633
-16	-19	24.5415418633
-16	-18	24.5415418633
-16	-17	24.5415418633
-16	-16	24.5415418633
-16	-15	24.5415418633
-16	-14	24.5415418633
-16	-13	24.5415418633
-16	-12	10.4025482415
-16	-11	4.46672816957
-16	-10	0
-16	-9	23.3019867603
-16	-8	24.5415418633
-16	-7	24.5415418633
-16	-6	24.5415418633
-16	-5	4.27677701705
-16	-4	6.01413960623
-16	-3	8.44227564867
-16	-2	6.7602047221
-16	-1	24.5415418633
-16	0	11.0242935362
-16	1	10.9303961464
-16	2	7.23623203001
-16	3	4.30996057118
-16	4	7.1205823866
-16	5	24.5415418633
-16	6	24.5415418633
-16	7	24.5415418633
-16	8	24.5415418633
-16	9	11.2338148132
-16	10	10.1452457831
-16	11	8.93301652552
-16	12	24.5415418633
-16	13	24.5415418633
-16	14	24.5415418633
-16	15	24.5415418633
-16	16	24.5415418633
-16	17	24.5415418633
-16	18	24.5415418633
-16	19	24.5415418633
-15	-40	24.5415418633
-15	-39	24.5415418633
-15	-38	24.5415418633
-15	-37	24.5415418633
-15	-36	24.5415418633
-15	-35	24.5415418633
-15	-34	24.5415418633
-15	-33	24.5415418633
-15	-32	24.5415418633
-15	-31	24.5415418633
-15	-30	24.5415418633
-15	-29	24.5415418633
-15	-28	24.5415418633
-15	-27	24.5415418633
-15	-26	24.5415418633
-15	-25	24.5415418633
-15	-24	24.5415418633
-15	-23	24.5415418633
-15	-22	24.5415418633
-15	-21	24.5415418633
-15	-20	24.5415418633
-15	-19	24.5415418633
-15	-18	24.5415418633
-15	-17	4.74172045036
-15	-16	9.45314735779
-15	-15	24.5415418633
-15	-14	8.13529855299
-15	-13	5.55003307919
-15	-12	6.25649322004
-15	-11	8.73376739567
-15	-10	8.45877468372
-15	-9	12.61455037
-15	-8	24.5415418633
-15	-7	11.0864693712
-15	-6	7.80648622673
-15	-5	8.60636148407
-15	-4	5.22029042804
-15	-3	7.82214209377
-15	-2	5.62301868411
-15	-1	9.91350390376
-15	0	12.7344007265
-15	1	24.5415418633
-15	2	24.5415418633
-15	3	24.5415418633
-15	4	24.5415418633
-15	5	24.5415418633
-15	6	24.5415418633
-15	7	24.5415418633
-15	8	24.5415418633
-15	9	24.5415418633
-15	10	4.29354113846
-15	11	24.5415418633
-15	12	24.5415418633
-15	13	24.5415418633
-15	14	24.5415418633
-15	15	24.5415418633
-15	16	24.5415418633
-15	17	24.5415418633
-15	18	24.5415418633
-15	19	24.5415418633
-14	-40	24.5415418633
-14	-39	24.5415418633
-14	-38	24.5415418633
-14	-37	24.5415418633
-14	-36	24.5415418633
-14	-35	24.5415418633
-14	-34	24.5415418633
-14	-33	24.5415418633
-14	-32	24.5415418633
-14	-31	24.5415418633
-14	-30	24.5415418633
-14	-29	24.5415418633
-14	-28	24.5415418633
-14	-27	24.5415418633
-14	-26	24.5415418633
-14	-25	24.5415418633
-14	-24	24.5415418633
-14	-23	24.5415418633
-14	-22	24.5415418633
-14	-21	24.5415418633
-14	-20	24.5415418633
-14	-19	13.5860680776
-14	-18	24.5415418633
-14	-17	9.0868413441
-14	-16	9.2023735844
-14	-15	8.18197946161
-14	-14	24.5415418633
-14	-13	10.1136202971
-14	-12	9.07261265168
-14	-11	7.99543591613
-14	-10	9.50215634417
-14	-9	23.3019867603
-14	-8	9.51811835959
-14	-7	6.39208575277
-14	-6	9.45601917475
-14	-5	22.6724737612
-14	-4	7.99485639501
-14	-3	22.5768935074
-14	-2	6.42440435027
-14	-1	4.33407586855
-14	0	23.3019867603
-14	1	1.32864297026
-14	2	24.5415418633
-14	3	24.5415418633
-14	4	24.5415418633
-14	5	24.5415418633
-14	6	24.5415418633
-14	7	24.5415418633
-14	8	24.5415418633
-14	9	24.5415418633
-14	10	24.5415418633
-14	11	24.5415418633
-14	12	24.5415418633
-14	13	24.5415418633
-14	14	24.5415418633
-14	15	24.5415418633
-14	16	24.5415418633
-14	17	24.5415418633
-14	18	24.5415418633
-14	19	24.5415418633
-13	-40	24.5415418633
-13	-39	24.5415418633
-13	-38	24.5415418633
-13	-37	24.5415418633
-13	-36	24.5415418633
-13	-35	24.5415418633
-13	-34	24.5415418633
-13	-33	24.5415418633
-13	-32	24.5415418633
-13	-31	24.5415418633
-13	-30	24.5415418633
-13	-29	24.5415418633
-13	-28	6.78926227164
-13	-27	9.62084743721
-13	-26	2.6933301167
-13	-25	23.1689708893
-13	-24	24.5415418633
-13	-23	24.5415418633
-13	-22	8.47215833891
-13	-21	24.5415418633
-13	-20	24.5415418633
-13	-19	24.5415418633
-13	-18	24.5415418633
-13	-17	24.5415418633
-13	-16	9.08607803179
-13	-15	24.5415418633
-13	-14	24.5415418633
-13	-13	8.83113096702
-13	-12	9.27923035414
-13	-11	8.64439902414
-13	-10	7.75153619662
-13	-9	12.6212059031
-13	-8	8.10982758381
-13	-7	5.93381696121
-13	-6	22.599390517
-13	-5	7.54852400121
-13	-4	10.8003018833
-13	-3	4.40201032989
-13	-2	3.5202617697
-13	-1	8.44140131031
-13	0	9.92020462377
-13	1	9.77723492314
-13	2	24.5415418633
-13	3	24.5415418633
-13	4	24.5415418633
-13	5	24.5415418633
-13	6	24.5415418633
-13	7	24.5415418633
-13	8	24.5415418633
-13	9	24.5415418633
-13	10	24.5415418633
-13	11	24.5415418633
-13	12	24.5415418633
-13	13	24.5415418633
-13	14	24.5415418633
-13	15	24.5415418633
-13	16	24.5415418633
-13	17	24.5415418633
-13	18	24.5415418633
-13	19	24.5415418633
-12	-40	24.5415418633
-12	-39	24.5415418633
-12	-38	24.5415418633
-12	-37	24.5415418633
-12	-36	24.5415418633
-12	-35	24.5415418633
-12	-34	24.5415418633
-12	-33	24.5415418633
-12	-32	24.5415418633
-12	-31	9.40009772126
-12	-30	24.5415418633
-12	-29	24.5415418633
-12	-28	10.8894074467
-12	-27	9.13934861769
-12	-26	4.33385096765
-12	-25	9.03208820601
-12	-24	24.5415418633
-12	-23	24.5415418633
-12	-22	24.5415418633
-12	-21	24.5415418633
-12	-20	24.5415418633
-12	-19	24.5415418633
-12	-18	24.5415418633
-12	-17	24.5415418633
-12	-16	24.5415418633
-12	-15	24.5415418633
-12	-14	24.5415418633
-12	-13	9.40313480718
-12	-12	2.16641074392
-12	-11	3.36579194545
-12	-10	2.26493986187
-12	-9	9.89401941688
-12	-8	4.26472274755
-12	-7	10.1414316126
-12	-6	8.227650253
-12	-5	8.34563190002
-12	-4	8.38062576178
-12	-3	7.14248297404
-12	-2	8.5532340591
-12	-1	3.95347174256
-12	0	7.34248487543
-12	1	24.5415418633
-12	2	24.5415418633
-12	3	24.5415418633
-12	4	24.5415418633
-12	5	24.5415418633
-12	6	24.5415418633
-12	7	24.5415418633
-12	8	24.5415418633
-12	9	24.5415418633
-12	10	24.5415418633
-12	11	24.5415418633
-12	12	24.5415418633
-12	13	24.5415418633
-12	14	24.5415418633
-12	15	24.5415418633
-12	16	24.5415418633
-12	17	24.5415418633
-12	18	24.5415418633
-12	19	24.5415418633
-11	-40	24.5415418633
-11	-39	24.5415418633
-11	-38	24.5415418633
-11	-37	24.5415418633
-11	-36	24.5415418633
-11	-35	24.5415418633
-11	-34	24.5415418633
-11	-33	24.5415418633
-11	-32	24.5415418633
-11	-31	24.5415418633
-11	-30	24.5415418633
-11	-29	24.5415418633
-11	-28	24.5415418633
-11	-27	3.85907522957
-11	-26	24.5415418633
-11	-25	24.5415418633
-11	-24	24.5415418633
-11	-23	3.87441699792
-11	-22	24.5415418633
-11	-21	11.2035680146
-11	-20	9.49262023849
-11	-19	11.4611245671
-11	-18	5.61760373514
-11	-17	8.17749671003
-11	-16	24.5415418633
-11	-15	24.5415418633
-11	-14	8.93014678774
-11	-13	8.07898719453
-11	-12	4.73895901477
-11	-11	0.115125650046
-11	-10	8.72621739435
-11	-9	8.18345084228
-11	-8	6.37468707053
-11	-7	22.6724737612
-11	-6	6.3947250261
-11	-5	10.1782710348
-11	-4	24.5415418633
-11	-3	24.5415418633
-11	-2	23.1689708893
-11	-1	24.5415418633
-11	0	0.0344103311149
-11	1	24.5415418633
-11	2	24.5415418633
-11	3	24.5415418633
-11	4	24.5415418633
-11	5	24.5415418633
-11	6	24.5415418633
-11	7	24.5415418633
-11	8	24.5415418633
-11	9	24.5415418633
-11	10	24.5415418633
-11	11	24.5415418633
-11	12	24.5415418633
-11	13	24.5415418633
-11	14	24.5415418633
-11	15	24.5415418633
-11	16	24.5415418633
-11	17	24.5415418633
-11	18	24.5415418633
-11	19	24.5415418633
-10	-40	24.5415418633
-10	-39	24.5415418633
-10	-38	24.5415418633
-10	-37	24.5415418633
-10	-36	24.5415418633
-10	-35	24.5415418633
-10	-34	24.5415418633
-10	-33	24.5415418633
-10	-32	24.5415418633
-10	-31	24.5415418633
-10	-30	24.5415418633
-10	-29	24.5415418633
-10	-28	24.5415418633
-10	-27	24.5415418633
-10	-26	24.5415418633
-10	-25	9.36542016893
-10	-24	4.05207198842
-10	-23	6.49043987263
-10	-22	7.98373430952
-10	-21	7.71034173484
-10	-20	11.1177957341
-10	-19	9.24141670082
-10	-18	3.86975006169
-10	-17	5.09049086351
-10	-16	11.9925278322
-10	-15	5.72587680338
-10	-14	6.51739938395
-10	-13	24.5415418633
-10	-12	5.53509713789
-10	-11	8.00926180646
-10	-10	1.77766857754
-10	-9	7.0907934465
-10	-8	7.03500740337
-10	-7	24.5415418633
-10	-6	12.7832723801
-10	-5	23.0602890093
-10	-4	24.5415418633
-10	-3	24.5415418633
-10	-2	24.5415418633
-10	-1	10.1480197333
-10	0	24.5415418633
-10	1	24.5415418633
-10	2	24.5415418633
-10	3	24.5415418633
-10	4	24.5415418633
-10	5	24.5415418633
-10	6	24.5415418633
-10	7	24.5415418633
-10	8	24.5415418633
-10	9	24.5415418633
-10	10	24.5415418633
-10	11	24.5415418633
-10	12	24.5415418633
-10	13	24.5415418633
-10	14	24.5415418633
-10	15	24.5415418633
-10	16	24.5415418633
-10	17	24.5415418633
-10	18	24.5415418633
-10	19	24.5415418633
-9	-40	24.5415418633
-9	-39	24.5415418633
-9	-38	24.5415418633
-9	-37	24.5415418633
-9	-36	24.5415418633
-9	-35	24.5415418633
-9	-34	24.5415418633
-9	-33	24.5415418633
-9	-32	24.5415418633
-9	-31	24.5415418633
-9	-30	24.5415418633
-9	-29	24.5415418633
-9	-28	24.5415418633
-9	-27	24.5415418633
-9	-26	24.5415418633
-9	-25	24.5415418633
-9	-24	23.1121564912
-9	-23	7.3928191857
-9	-22	8.40538191171
-9	-21	4.2142045944
-9	-20	22.534296819
-9	-19	9.76987109741
-9	-18	8.53157210269
-9	-17	7.26067904622
-9	-16	7.84344465233
-9	-15	5.23988118835
-9	-14	7.4054340218
-9	-13	3.15908237854
-9	-12	11.0179436334
-9	-11	8.37139414451
-9	-10	6.3452084991
-9	-9	5.92139365969
-9	-8	3.77711394948
-9	-7	24.5415418633
-9	-6	24.5415418633
-9	-5	24.5415418633
-9	-4	24.5415418633
-9	-3	24.5415418633
-9	-2	24.5415418633
-9	-1	24.5415418633
-9	0	24.5415418633
-9	1	24.5415418633
-9	2	24.5415418633
-9	3	24.5415418633
-9	4	24.5415418633
-9	5	24.5415418633
-9	6	24.5415418633
-9	7	24.5415418633
-9	8	24.5415418633
-9	9	24.5415418633
-9	10	24.5415418633
-9	11	24.5415418633
-9	12	24.5415418633
-9	13	24.5415418633
-9	14	24.5415418633
-9	15	24.5415418633
-9	16	24.5415418633
-9	17	24.5415418633
-9	18	24.5415418633
-9	19	24.5415418633
-8	-40	24.5415418633
-8	-39	24.5415418633
-8	-38	24.5415418633
-8	-37	24.5415418633
-8	-36	24.5415418633
-8	-35	24.5415418633
-8	-34	24.5415418633
-8	-33	24.5415418633
-8	-32	24.5415418633
-8	-31	24.5415418633
-8	-30	24.5415418633
-8	-29	24.5415418633
-8	-28	24.5415418633
-8	-27	24.5415418633
-8	-26	24.5415418633
-8	-25	24.5415418633
-8	-24	24.5415418633
-8	-23	24.5415418633
-8	-22	13.6523917036
-8	-21	9.48884237191
-8	-20	9.52361697207
-8	-19	6.66054947212
-8	-18	22.9272731384
-8	-17	3.12073871432
-8	-16	8.81138941403
-8	-15	7.84894947065
-8	-14	7.62383116277
-8	-13	7.46067783792
-8	-12	3.47399067858
-8	-11	4.2914244115
-8	-10	5.81875051292
-8	-9	6.23915205481
-8	-8	23.2317762927
-8	-7	24.5415418633
-8	-6	24.5415418633
-8	-5	24.5415418633
-8	-4	24.5415418633
-8	-3	24.5415418633
-8	-2	24.5415418633
-8	-1	24.5415418633
-8	0	24.5415418633
-8	1	24.5415418633
-8	2	24.5415418633
-8	3	24.5415418633
-8	4	24.5415418633
-8	5	24.5415418633
-8	6	24.5415418633
-8	7	24.5415418633
-8	8	24.5415418633
-8	9	24.5415418633
-8	10	24.5415418633
-8	11	24.5415418633
-8	12	24.5415418633
-8	13	24.5415418633
-8	14	24.5415418633
-8	15	24.5415418633
-8	16	24.5415418633
-8	17	24.5415418633
-8	18	24.5415418633
-8	19	24.5415418633
-7	-40	24.5415418633
-7	-39	24.5415418633
-7	-38	24.5415418633
-7	-37	24.5415418633
-7	-36	24.5415418633
-7	-35	24.5415418633
-7	-34	24.5415418633
-7	-33	24.5415418633
-7	-32	24.5415418633
-7	-31	24.5415418633
-7	-30	24.5415418633
-7	-29	24.5415418633
-7	-28	24.5415418633
-7	-27	24.5415418633
-7	-26	24.5415418633
-7	-25	24.5415418633
-7	-24	24.5415418633
-7	-23	24.5415418633
-7	-22	24.5415418633
-7	-21	24.5415418633
[truncated: 2,200 more rows]
