# Supplementary material for: Molecular mechanism of point mutation-induced Monopolar spindle 1 (Mps1/TTK) inhibitor resistance revealed by a comprehensive molecular modeling study
Source: PeerJ. 2019 Jan 21;7:e6299. doi: 10.7717/peerj.6299 (PMC6345219; doi:10.7717/peerj.6299)
Supplement: Data S1 [file peerj-07-6299-s001.zip › RAW data/Figure 2/RMSD-proteins.csv]

WT	I531M	I598F	C604Y	S611R
0	0	0	0	0
0.5505	0.5745	0.5814	0.5369	0.5912
0.6772	0.733	0.6351	0.6169	0.6495
0.7829	0.7368	0.6686	0.595	0.7062
0.7562	0.7654	0.8105	0.708	0.7049
0.7579	0.7698	0.7987	0.7602	0.8022
0.8242	0.8022	0.7969	0.7415	0.7391
0.9226	0.7702	0.8544	0.8279	0.7342
0.9554	0.8553	0.8683	0.8066	0.7182
0.955	0.955	0.8611	0.7779	0.8454
0.9857	0.9678	0.9146	0.7532	0.7177
0.9665	0.9113	0.9174	0.8365	0.8192
1.0187	1.0324	1.0315	0.8575	0.7749
0.994	1.0434	1.0087	0.8809	0.7655
1.0057	1.042	0.9872	0.8727	0.8696
1.0106	1.1685	1.1104	0.9081	0.8982
0.9576	1.2396	1.1673	0.8125	0.9093
0.95	1.3141	1.0996	0.8609	1.0411
0.9378	1.3308	1.1542	0.93	0.9344
1.0236	1.2867	1.1891	0.9545	0.9639
1.1611	1.2223	1.1585	0.9961	0.8813
1.2024	1.2596	1.1329	0.9998	0.9713
1.2115	1.2016	0.9598	0.8858	0.9816
1.0984	1.2038	1.0564	0.9207	0.9061
1.1211	1.1471	1.0137	0.8712	0.9676
1.0845	1.1401	1.0317	0.9599	1.0221
1.1403	1.1319	1.0462	1.0832	1.0431
1.1065	1.1249	0.984	1.1142	1.0378
1.1743	1.1329	1.0338	1.1486	1.0587
1.0399	1.175	1.0081	1.0881	1.2199
1.1068	1.1404	1.0567	1.0532	1.1307
1.102	1.0985	0.9833	1.0938	1.143
1.1941	1.1264	0.9322	1.0276	1.1588
1.1825	1.1168	0.8934	1.0261	1.1264
1.1822	1.122	0.877	1.0371	1.1967
1.264	1.137	0.9798	1.0288	1.1519
1.1887	1.2269	0.9708	1.0209	1.1884
1.0569	1.2298	0.9832	1.0909	1.1806
1.1186	1.2856	1.0071	1.0548	1.0965
1.2242	1.3067	1.0419	1.0306	1.1066
1.1496	1.3723	1.0584	1.0908	1.0918
1.1194	1.3729	1.1184	1.1178	1.105
1.1451	1.317	1.0486	1.099	1.0164
1.1196	1.4748	1.0147	1.1541	1.0107
1.1453	1.387	0.9776	1.123	1.0992
1.1615	1.4825	0.9756	1.1113	1.1119
1.1198	1.5364	1.009	1.2346	1.2815
1.2359	1.5463	0.9908	1.2736	1.1446
1.1468	1.504	1.0425	1.2322	1.1537
1.2811	1.4576	1.074	1.2741	1.1289
1.2405	1.4755	1.0845	1.2013	1.0923
1.1558	1.4042	1.1079	1.2042	1.1365
1.2105	1.4074	1.0856	1.2097	1.2084
1.1954	1.3148	1.1023	1.2971	1.118
1.1983	1.3526	1.0773	1.3602	1.1219
1.239	1.2926	1.1435	1.3179	1.3535
1.2985	1.3871	1.0831	1.3019	1.2649
1.1559	1.4329	1.1396	1.4068	1.1944
1.0874	1.3493	1.0951	1.3804	1.2178
1.0531	1.3284	1.1462	1.3813	1.2666
1.1412	1.3074	1.0951	1.3296	1.25
1.2396	1.3493	1.1031	1.4575	1.1629
1.4069	1.3694	1.2324	1.3806	1.2976
1.4523	1.3016	1.2687	1.4044	1.2241
1.3823	1.2818	1.3117	1.3658	1.4091
1.532	1.2902	1.2451	1.3566	1.4099
1.5235	1.3814	1.2475	1.3206	1.3645
1.4865	1.3371	1.2259	1.3341	1.4058
1.5083	1.2896	1.2041	1.3848	1.43
1.5548	1.3401	1.1517	1.3473	1.3538
1.5142	1.3394	1.2618	1.3705	1.4427
1.5069	1.3043	1.3341	1.388	1.3898
1.5203	1.2802	1.3196	1.4227	1.4385
1.42	1.3947	1.3375	1.3486	1.471
1.3758	1.2511	1.3243	1.2948	1.3801
1.353	1.3	1.3149	1.3211	1.4697
1.402	1.4581	1.3113	1.3243	1.3562
1.5006	1.4195	1.2265	1.3592	1.308
1.4881	1.4834	1.2953	1.2732	1.3197
1.4534	1.3408	1.2973	1.3777	1.3852
1.3896	1.3967	1.1769	1.3159	1.384
1.4125	1.3433	1.2484	1.2212	1.5412
1.3552	1.2549	1.2846	1.3362	1.4969
1.4345	1.2803	1.3413	1.3227	1.4896
1.5318	1.3238	1.4903	1.251	1.3977
1.4836	1.3012	1.5948	1.3122	1.3824
1.6282	1.2484	1.56	1.2871	1.3737
1.6048	1.306	1.6424	1.3052	1.4342
1.5314	1.3469	1.5121	1.3289	1.4611
1.6524	1.3476	1.535	1.3209	1.5022
1.8293	1.3758	1.521	1.3208	1.5376
1.757	1.2726	1.3912	1.2645	1.4968
1.7472	1.3119	1.4689	1.1624	1.3537
1.6905	1.3382	1.4685	1.1706	1.3884
1.6349	1.3785	1.4334	1.202	1.3797
1.5878	1.4468	1.3728	1.2213	1.3802
1.5647	1.4325	1.3827	1.2959	1.3934
1.633	1.3996	1.4826	1.3119	1.3911
1.6615	1.3295	1.5378	1.315	1.4472
1.66	1.3217	1.4916	1.2364	1.4408
1.733	1.3263	1.4732	1.2548	1.3923
1.7148	1.3767	1.418	1.2169	1.4453
1.7509	1.3454	1.3837	1.3205	1.5602
1.8929	1.3225	1.5071	1.3488	1.5702
1.8378	1.2777	1.541	1.2447	1.4978
1.8214	1.2086	1.5163	1.2158	1.3795
1.8297	1.1361	1.4732	1.2384	1.3759
1.8566	1.1505	1.5439	1.2584	1.4112
1.748	1.2081	1.6631	1.1386	1.275
1.811	1.135	1.6187	1.2764	1.3092
1.8671	1.1324	1.6757	1.3083	1.2997
1.8666	1.215	1.6728	1.4897	1.3183
1.6884	1.2253	1.6071	1.5536	1.2727
1.6877	1.2331	1.5989	1.621	1.3131
1.7725	1.2266	1.5394	1.6431	1.3533
1.5454	1.2566	1.5555	1.5673	1.3092
1.5233	1.1923	1.6259	1.6261	1.3778
1.4644	1.1871	1.6075	1.5346	1.4475
1.3944	1.2296	1.5915	1.5699	1.3958
1.4756	1.226	1.4956	1.5265	1.3463
1.418	1.3421	1.5638	1.4924	1.3701
1.4141	1.4078	1.5026	1.4622	1.3565
1.4428	1.3735	1.4922	1.468	1.3069
1.4925	1.3913	1.554	1.5822	1.3709
1.4636	1.308	1.4499	1.5954	1.3228
1.5084	1.2666	1.4491	1.422	1.315
1.4897	1.2859	1.3892	1.5235	1.3769
1.3681	1.3084	1.3978	1.4898	1.3595
1.38	1.2489	1.4499	1.4153	1.3923
1.4203	1.3739	1.549	1.4111	1.4866
1.3777	1.2722	1.5851	1.4358	1.4399
1.449	1.2867	1.6536	1.3821	1.4438
1.3929	1.3172	1.6334	1.4125	1.2821
1.3941	1.2655	1.6379	1.377	1.3743
1.2807	1.4038	1.7582	1.446	1.4139
1.1805	1.3964	1.7877	1.4322	1.2667
1.3184	1.4102	1.7977	1.4073	1.2884
1.2383	1.3823	1.7334	1.3466	1.3296
1.2561	1.4194	1.7472	1.1982	1.2965
1.1968	1.4182	1.8999	1.2952	1.3319
1.2394	1.4196	1.7456	1.2536	1.329
1.1997	1.3298	1.7448	1.2262	1.3305
1.1642	1.3851	1.6455	1.2642	1.3483
1.1632	1.3538	1.6586	1.2785	1.2763
1.1994	1.3878	1.6135	1.3027	1.2432
1.2255	1.3289	1.6533	1.2594	1.3675
1.147	1.4302	1.6658	1.2064	1.2814
1.1652	1.5358	1.6063	1.2762	1.272
1.1967	1.4731	1.5578	1.2973	1.2821
1.2087	1.5034	1.5497	1.2426	1.2739
1.2603	1.4866	1.5492	1.2373	1.192
1.2674	1.4108	1.4346	1.3584	1.282
1.3335	1.4531	1.4685	1.4322	1.273
1.3364	1.4557	1.4641	1.4179	1.2791
1.24	1.4695	1.5815	1.3929	1.287
1.2797	1.5338	1.6187	1.5053	1.2899
1.4224	1.602	1.5178	1.4471	1.3637
1.3077	1.6714	1.5142	1.458	1.2943
1.4097	1.5744	1.3887	1.5121	1.3131
1.5168	1.6312	1.4044	1.4455	1.2909
1.5773	1.6358	1.524	1.4431	1.3104
1.589	1.6081	1.6065	1.5222	1.2262
1.6044	1.5611	1.639	1.456	1.3084
1.5503	1.5301	1.5386	1.3946	1.3304
1.4805	1.5653	1.5841	1.4394	1.3149
1.5694	1.6047	1.6845	1.41	1.3646
1.5956	1.6393	1.7468	1.5019	1.4064
1.4816	1.6532	1.786	1.5282	1.3908
1.5722	1.6862	1.7892	1.6201	1.3246
1.4824	1.7087	1.7439	1.5889	1.3703
1.5163	1.7576	1.6454	1.6147	1.396
1.5074	1.6155	1.7477	1.598	1.3885
1.4801	1.5262	1.7037	1.5766	1.4409
1.4701	1.6041	1.609	1.5662	1.3303
1.4545	1.641	1.5619	1.4926	1.3945
1.6091	1.6161	1.5348	1.5367	1.4374
1.5804	1.6028	1.4309	1.6979	1.4988
1.5619	1.568	1.3929	1.6424	1.4949
1.5137	1.6849	1.4008	1.7239	1.5053
1.5032	1.6463	1.3617	1.727	1.5398
1.5419	1.6694	1.3197	1.688	1.5734
1.5404	1.5818	1.2868	1.6234	1.5288
1.5425	1.6083	1.3877	1.6397	1.5018
1.5489	1.5169	1.4095	1.7434	1.5773
1.4943	1.5544	1.4094	1.6336	1.5196
1.4746	1.5541	1.4582	1.7164	1.5858
1.3315	1.487	1.5077	1.7757	1.7309
1.4159	1.5323	1.469	1.6839	1.7689
1.3977	1.449	1.5091	1.7154	1.7635
1.3673	1.4269	1.456	1.7394	1.8308
1.5078	1.4904	1.5186	1.8105	1.6428
1.5576	1.51	1.4802	1.7738	1.5657
1.5439	1.5515	1.4926	1.8455	1.6736
1.5346	1.5589	1.5135	1.8126	1.6181
1.4703	1.519	1.4464	1.7176	1.3936
1.4356	1.5859	1.4479	1.6504	1.4079
1.4098	1.6204	1.4368	1.5992	1.5131
1.3827	1.6044	1.5433	1.4913	1.5469
1.4246	1.6455	1.524	1.5325	1.5848
1.4766	1.603	1.463	1.5872	1.6102
1.375	1.6111	1.463	1.5438	1.5409
1.4278	1.6254	1.4854	1.5113	1.5141
1.4074	1.5626	1.5355	1.6247	1.3909
1.4285	1.5004	1.517	1.7135	1.5453
1.5337	1.6045	1.5275	1.7773	1.4018
1.5253	1.5126	1.557	1.7699	1.3317
1.5504	1.5362	1.556	1.69	1.4683
1.5692	1.5449	1.6281	1.7552	1.3975
1.5575	1.6371	1.6364	1.7121	1.4057
1.5747	1.6303	1.6846	1.7243	1.3753
1.5491	1.6306	1.6515	1.6937	1.4665
1.5077	1.6249	1.6208	1.6123	1.4525
1.4903	1.6993	1.6405	1.604	1.4518
1.5385	1.6691	1.5976	1.5788	1.3603
1.4907	1.5532	1.5824	1.5633	1.3698
1.611	1.6013	1.5308	1.5629	1.4255
1.5613	1.622	1.5776	1.5012	1.4931
1.5703	1.529	1.5165	1.5036	1.4672
1.4949	1.5665	1.5139	1.6131	1.6093
1.4537	1.5787	1.4734	1.5564	1.5233
1.5	1.4999	1.4357	1.5058	1.5775
1.4854	1.5023	1.5246	1.5827	1.453
1.4228	1.6454	1.5322	1.5355	1.5005
1.4792	1.6299	1.5949	1.5433	1.4826
1.3831	1.6118	1.6082	1.6221	1.4612
1.4145	1.5427	1.5119	1.6518	1.481
1.4859	1.5465	1.635	1.6052	1.4927
1.604	1.5178	1.6168	1.6254	1.4178
1.5581	1.6165	1.533	1.5744	1.3913
1.5887	1.6343	1.6236	1.5361	1.3993
1.5665	1.6017	1.5151	1.5029	1.3609
1.5496	1.5893	1.5092	1.5503	1.3845
1.5567	1.6928	1.6517	1.4766	1.2952
1.6611	1.6485	1.6395	1.4808	1.2692
1.5822	1.7338	1.6376	1.5554	1.3517
1.5459	1.7365	1.5656	1.6033	1.2541
1.524	1.7672	1.5873	1.5429	1.2973
1.5704	1.7379	1.5377	1.5744	1.3053
1.5285	1.6438	1.527	1.584	1.3203
1.4026	1.7367	1.4233	1.687	1.3083
1.3138	1.8107	1.4845	1.5132	1.3828
1.3123	1.815	1.4533	1.5978	1.3826
1.3206	1.768	1.4811	1.5	1.3989
1.3728	1.7654	1.4342	1.6013	1.422
1.3426	1.7259	1.4176	1.6057	1.4512
1.3437	1.6404	1.4047	1.5888	1.5052
1.3425	1.6992	1.4977	1.642	1.5293
1.361	1.7412	1.4666	1.693	1.4077
1.3836	1.7545	1.3332	1.6774	1.4522
1.5598	1.751	1.3887	1.6261	1.5231
1.5167	1.7418	1.3958	1.5793	1.4205
1.5068	1.7783	1.3631	1.5468	1.4587
1.4747	1.6372	1.5468	1.5855	1.502
1.5641	1.7199	1.5018	1.6898	1.424
1.466	1.7247	1.5724	1.5078	1.4321
1.4142	1.7428	1.5266	1.5865	1.4425
1.4166	1.6246	1.5208	1.5832	1.4596
1.4026	1.6896	1.4792	1.5671	1.4271
1.4047	1.711	1.5033	1.5686	1.4404
1.4677	1.6215	1.3945	1.5275	1.3406
1.471	1.6232	1.3937	1.5264	1.4665
1.4607	1.7069	1.4544	1.4922	1.4473
1.5168	1.6814	1.4532	1.5568	1.5493
1.4963	1.6887	1.4933	1.6802	1.5101
1.4444	1.6606	1.5895	1.6621	1.5373
1.4065	1.6998	1.5671	1.5487	1.5191
1.3689	1.6864	1.6476	1.5746	1.4442
1.3643	1.7017	1.6905	1.5321	1.4902
1.3589	1.6765	1.7266	1.552	1.4939
1.326	1.677	1.6762	1.5514	1.4064
1.3705	1.6475	1.6671	1.5055	1.4736
1.4232	1.7248	1.6469	1.4401	1.4247
1.4865	1.6635	1.6324	1.4171	1.4597
1.5874	1.7164	1.6363	1.5322	1.4833
1.5521	1.6305	1.6254	1.4958	1.4987
1.5457	1.6438	1.6195	1.5399	1.5128
1.4928	1.6481	1.6303	1.4868	1.6007
1.5964	1.5591	1.6355	1.5299	1.5771
1.5212	1.6428	1.6361	1.5738	1.6253
1.5807	1.6581	1.7245	1.5883	1.5873
1.5691	1.6821	1.748	1.5709	1.5414
1.5118	1.7571	1.7214	1.5601	1.4793
1.4143	1.717	1.6635	1.5742	1.4506
1.371	1.7088	1.7416	1.5675	1.5096
1.3561	1.6668	1.74	1.5157	1.4613
1.3877	1.7674	1.7045	1.4957	1.4889
1.368	1.781	1.6734	1.5527	1.5026
1.378	1.8417	1.6382	1.6268	1.6006
1.4565	1.6923	1.6059	1.6773	1.4843
1.4577	1.6949	1.6501	1.5819	1.5077
1.4595	1.7711	1.6205	1.611	1.5127
1.6804	1.8147	1.6281	1.631	1.5082
1.4953	1.8072	1.5852	1.5259	1.521
1.5648	1.8646	1.5553	1.5641	1.6052
1.5774	1.7537	1.548	1.5897	1.4456
1.4829	1.6567	1.651	1.6943	1.5111
1.5326	1.7835	1.6229	1.624	1.398
1.5525	1.7446	1.6606	1.537	1.4005
1.4911	1.8113	1.7528	1.5278	1.4664
1.467	1.8764	1.6987	1.6671	1.5541
1.4681	1.7985	1.7378	1.5324	1.405
1.4793	1.7454	1.6892	1.555	1.4873
1.5094	1.8005	1.7804	1.5453	1.5007
1.4814	1.8027	1.8367	1.6384	1.3974
1.4849	1.7598	1.809	1.5622	1.4551
1.4486	1.702	1.7614	1.5557	1.5753
1.5243	1.7715	1.8041	1.566	1.615
1.4968	1.661	1.8732	1.5991	1.5858
1.5237	1.7371	1.8409	1.58	1.5873
1.5647	1.6891	1.7886	1.7128	1.5329
1.5143	1.6984	1.8954	1.7384	1.554
1.5578	1.6161	1.9199	1.8009	1.6244
1.4892	1.5984	1.9249	1.8033	1.5358
1.4126	1.6571	1.9571	1.8328	1.4831
1.4373	1.6726	2.048	1.7788	1.4787
1.4558	1.6873	2.0499	1.8045	1.4371
1.61	1.6321	2.0944	1.7526	1.4453
1.6046	1.6138	2.0489	1.7071	1.4464
1.5484	1.6383	2.1071	1.7274	1.5138
1.591	1.5981	2.2065	1.7224	1.5396
1.4752	1.5356	2.162	1.7346	1.598
1.3824	1.5321	2.1436	1.6952	1.5793
1.3796	1.5665	2.142	1.693	1.531
1.5526	1.5559	2.1452	1.641	1.4664
1.4753	1.5957	2.1343	1.683	1.435
1.5305	1.6778	2.1357	1.6776	1.4585
1.5384	1.6511	2.1496	1.6887	1.5493
1.5325	1.6073	2.2526	1.6744	1.578
1.5373	1.7169	2.2115	1.6425	1.556
1.4686	1.6645	2.2645	1.6818	1.5133
1.4787	1.7474	2.3304	1.6847	1.5957
1.4005	1.7323	2.2556	1.6342	1.5527
1.4395	1.7026	2.1899	1.6657	1.491
1.4112	1.7873	2.1994	1.5914	1.5602
1.3738	1.7678	2.2534	1.5911	1.5334
1.418	1.8558	2.1759	1.6103	1.5362
1.4279	1.9205	2.1473	1.6984	1.5092
1.3775	1.9059	2.1437	1.6246	1.4502
1.3962	1.8935	2.2689	1.7347	1.5655
1.3913	1.8559	2.3141	1.6873	1.4955
1.3954	1.814	2.2909	1.6592	1.527
1.4069	1.916	2.2477	1.6831	1.4248
1.3276	1.815	2.2635	1.5981	1.3999
1.3794	1.6809	2.308	1.6648	1.4332
1.3805	1.727	2.2141	1.764	1.4612
1.4166	1.7722	2.1663	1.7693	1.3535
1.4826	1.6716	2.0937	1.772	1.4062
1.5346	1.7327	2.1002	1.7206	1.4472
1.4838	1.7133	1.9374	1.6281	1.3847
1.415	1.704	1.8929	1.5933	1.3707
1.5524	1.7132	1.8288	1.5995	1.482
1.5405	1.7595	1.8213	1.5859	1.4506
1.3946	1.7583	1.8059	1.569	1.4624
1.3529	1.7818	1.8413	1.6137	1.446
1.4182	1.8146	1.926	1.7057	1.5564
1.4519	1.8053	1.8057	1.8144	1.4997
1.4752	1.8273	1.7887	1.8639	1.5327
1.4753	1.8377	1.8145	1.9471	1.617
1.5984	1.8324	1.9205	1.9554	1.5678
1.5082	1.7622	1.9419	1.9719	1.56
1.486	1.8583	2.0563	1.9864	1.5558
1.4614	1.8988	2.1251	2.0295	1.5705
1.545	1.9332	1.9349	2.0223	1.6758
1.4762	1.9367	1.9931	1.9021	1.6555
1.4951	1.932	1.9976	1.9748	1.5486
1.472	1.9167	1.9935	1.9869	1.5728
1.4762	1.9323	1.989	1.887	1.5596
1.4516	1.937	2.013	1.8295	1.5432
1.4701	1.9299	1.9295	1.8854	1.6077
1.5378	1.9374	2.0412	1.9666	1.5566
1.4357	1.8537	2.1098	1.9232	1.6506
1.4121	1.8692	2.0722	2.0066	1.6434
1.3569	1.8828	2.0093	2.0309	1.6706
1.3793	1.9488	1.8482	1.9964	1.6284
1.4096	1.9529	1.9753	2.03	1.5286
1.4128	1.9368	1.9382	2.2147	1.6329
1.4006	1.9391	1.8946	2.05	1.6041
1.457	1.9691	1.9109	2.1178	1.6302
1.408	1.9728	1.9153	2.1536	1.6042
1.4812	1.9659	1.9219	2.1009	1.634
1.4127	1.9713	1.8036	1.991	1.6053
1.4081	2.1377	1.8944	2.0285	1.6733
1.4044	2.2166	1.9064	2.0498	1.6836
1.4312	2.1956	1.8852	1.9844	1.701
1.3201	2.0444	1.9377	1.9239	1.6542
1.3763	2.1208	1.884	1.9373	1.681
1.34	2.1763	1.8671	1.8879	1.8114
1.3394	2.0887	1.8063	1.9113	1.7784
1.3295	2.1548	1.8888	1.9126	1.7817
1.348	2.2688	1.8217	1.8905	1.8265
1.4215	2.1252	1.8142	1.925	1.723
1.3916	2.1983	1.6546	1.9416	1.732
1.4058	2.1539	1.766	1.9544	1.6011
1.495	2.1021	1.7607	1.8366	1.7059
1.5657	1.9928	1.8555	1.8894	1.6041
1.5321	1.9795	1.8666	1.8466	1.6265
1.541	2.1388	1.8959	1.8174	1.6896
1.5183	2.1236	1.9279	1.8973	1.6642
1.4405	2.1689	1.8	1.8625	1.7472
1.4151	2.1808	1.866	1.8544	1.7227
1.4063	2.1596	1.8858	1.958	1.6409
1.4545	2.0692	1.9267	1.7897	1.6616
1.4372	2.0473	1.892	1.9156	1.6669
1.5408	1.9658	1.9203	1.8738	1.5821
1.4577	1.9531	1.8696	1.8508	1.6371
1.461	2.0375	1.8341	1.7901	1.6857
1.3926	1.9146	1.8694	1.8398	1.6865
1.2759	2.0225	1.9196	1.8046	1.6288
1.3396	2.0106	1.9914	1.7132	1.682
1.3327	1.9474	2.0137	1.7783	1.6469
1.3849	2.0382	1.9761	1.7182	1.654
1.4371	2.0923	2.0062	1.8013	1.5222
1.4025	2.2339	2.0519	1.7666	1.5805
1.4107	2.2938	1.976	1.8137	1.5873
1.3655	2.2532	1.9723	1.7269	1.5316
1.333	2.1975	1.9689	1.8437	1.5362
1.2313	2.1913	1.9734	1.7783	1.5359
1.3374	2.2146	1.9947	1.7648	1.4973
1.3303	2.3138	1.9515	1.8328	1.5695
1.4053	2.2911	1.979	1.9869	1.6512
1.3852	2.2837	2.0205	1.9249	1.5998
1.3862	2.2418	2.0171	1.7747	1.7023
1.2619	2.2485	1.922	1.6528	1.577
1.2582	2.1904	1.9523	1.7379	1.5724
1.2778	2.1876	1.8818	1.7777	1.5571
1.265	2.225	1.9214	1.7514	1.6097
1.3128	2.2016	1.8738	1.7713	1.551
1.2993	2.0809	1.7759	1.787	1.6259
1.2666	2.0748	1.8367	1.8147	1.6445
1.3314	2.0919	1.8353	1.8249	1.5529
1.3513	2.0458	1.8914	1.7192	1.5636
1.4053	2.0014	1.7618	1.7261	1.5752
1.3888	2.0999	1.8218	1.6411	1.6444
1.4266	2.1715	1.7642	1.6715	1.6998
1.3185	2.1089	1.8835	1.6613	1.722
1.3369	2.0617	1.8518	1.6787	1.7201
1.3843	2.0891	1.8229	1.7533	1.6917
1.3657	2.232	1.7818	1.7728	1.7108
1.3898	2.1951	1.7177	1.8836	1.7478
1.3616	2.1251	1.7213	1.9107	1.7496
1.3351	2.1601	1.7659	1.9229	1.8063
1.3476	2.1303	1.7242	1.9578	1.7704
1.3764	2.0591	1.7101	2.0739	1.79
1.415	2.1453	1.7257	2.1278	1.725
1.3315	2.0732	1.7358	2.1285	1.7945
1.3159	2.0737	1.7307	2.0559	1.7389
1.2255	2.0137	1.7959	2.1125	1.7244
1.2552	1.9639	1.7513	2.1314	1.8106
1.2202	2.0147	1.6746	2.0729	1.7998
1.304	2.0243	1.6815	2.052	1.7915
1.2435	2.0117	1.5722	2.0086	1.8287
1.3149	2.0565	1.5457	1.9198	1.8261
1.2699	2.0323	1.5632	2.0002	1.8092
1.1975	2.0619	1.4694	2.022	1.7834
1.2179	2.066	1.4885	1.9436	1.8335
1.1868	2.1323	1.4844	2.1215	1.7718
1.2146	2.1302	1.4713	2.054	1.8419
1.2863	2.1079	1.429	2.0987	1.8407
1.2601	2.0988	1.5302	2.0679	1.8372
1.2493	2.0496	1.4892	2.0695	1.6671
1.2918	2.0694	1.4306	2.0647	1.7617
1.2169	2.0342	1.5628	2.0057	1.7378
1.3537	2.1508	1.4872	2.042	1.7554
1.261	2.0594	1.4855	2.0285	1.7218
1.2642	2.0033	1.4418	2.0085	1.6917
1.2844	1.9876	1.5096	1.9693	1.7313
1.3035	1.9414	1.5135	2.1228	1.7156
1.3418	2.0248	1.5449	1.9984	1.6587
1.2852	2.0008	1.5936	1.8432	1.6755
1.3703	1.9989	1.615	1.8557	1.7628
1.2851	1.983	1.585	1.8659	1.7084
1.3293	2.0389	1.6159	1.8662	1.7976
1.2643	2.0528	1.537	1.8897	1.8376
1.3172	2.0511	1.5058	1.9294	1.8865
1.3087	2.0713	1.526	1.9838	1.8445
1.2749	2.063	1.5135	2.1165	1.8247
1.3416	2.0244	1.5897	2.0874	1.8971
1.3588	2.0444	1.6265	2.0625	1.9047
1.3768	2.1152	1.6551	1.9766	1.8976
1.2786	2.2601	1.6038	1.9694	1.8376
1.3252	2.211	1.6266	2.0021	1.89
1.3921	2.1795	1.5408	2.046	1.9846
1.4018	2.1955	1.5849	2.1549	1.9536
1.387	2.2045	1.6216	1.9969	1.9014
1.3377	2.1177	1.5729	1.9819	1.8699
1.283	2.1702	1.5144	2.0425	1.7213
1.2107	2.205	1.6365	2.0161	1.7928
1.2453	2.2269	1.51	2.041	1.7483
1.2192	2.1836	1.4934	2.0494	1.7744
1.2146	2.1665	1.4779	2.0374	1.7732
1.1808	2.3238	1.4672	1.9647	1.7661
1.1887	2.3832	1.5341	1.973	1.7706
1.2788	2.4154	1.5881	2.0135	1.7534
1.1874	2.2908	1.5342	2.1316	1.8154
1.1806	2.3527	1.5883	2.0712	1.8044
1.2783	2.3086	1.5928	1.9703	1.6223
1.2409	2.4394	1.6147	2.0361	1.7094
1.3301	2.3835	1.7673	1.9379	1.7186
1.372	2.3958	1.692	1.8724	1.7132
1.4129	2.4222	1.8202	1.7892	1.6924
1.4004	2.4526	1.7496	1.8033	1.6307
1.4109	2.4034	1.755	1.8505	1.6735
1.4545	2.336	1.7039	1.7966	1.771
1.3647	2.3391	1.7909	1.9221	1.7897
1.3581	2.2653	1.8087	1.9042	1.7674
1.3825	2.2563	1.7571	1.9409	1.7711
1.3715	2.2091	1.778	1.9699	1.7343
1.3412	2.1479	1.7402	1.939	1.705
1.3754	2.1182	1.6988	1.8963	1.6518
1.3808	2.1588	1.743	1.9639	1.6727
1.354	2.1648	1.7983	1.9543	1.6701
1.3259	2.1386	1.7926	1.9863	1.5273
1.3814	2.1664	1.7682	1.9777	1.5507
1.3164	2.1954	1.7654	1.9044	1.5589
1.2698	2.3415	1.699	1.9014	1.6263
1.2199	2.2522	1.7229	1.9115	1.5756
1.2973	2.3	1.7539	1.9377	1.5523
1.2076	2.2562	1.748	2.0006	1.5589
1.3073	2.2915	1.8799	1.9438	1.6531
1.3796	2.3576	1.9747	1.9795	1.531
1.4158	2.3235	1.9423	1.8286	1.552
1.4604	2.2949	1.9188	1.7836	1.6214
1.2615	2.3392	1.8672	1.7573	1.6124
1.2872	2.3611	1.8873	1.7256	1.6243
1.2995	2.3149	1.7204	1.7776	1.6677
1.2735	2.1973	1.7844	1.7183	1.6088
1.3398	2.3079	1.8237	1.7332	1.6329
1.2904	2.3266	1.7562	1.669	1.576
1.3015	2.3453	1.7682	1.7298	1.6558
1.2632	2.2736	1.8298	1.756	1.7077
1.2308	2.3375	1.9555	1.8027	1.7303
1.1708	2.3443	2.0029	1.888	1.7423
1.208	2.3427	2.0525	1.8877	1.756
1.2108	2.3025	1.9894	1.9202	1.7107
1.222	2.3267	2.0394	1.9109	1.6742
1.1062	2.3093	2.1149	1.8869	1.6122
1.2128	2.2997	2.0231	1.884	1.6555
1.1927	2.2677	1.973	1.8333	1.6905
1.2095	2.2551	1.9719	1.7867	1.7758
1.2175	2.1666	1.8931	1.8919	1.7221
1.2171	2.2222	1.8712	1.9164	1.7098
1.2032	2.1064	1.8841	1.8899	1.7391
1.2549	2.1596	1.9206	1.8374	1.7827
1.1808	2.1168	1.9156	1.8195	1.8595
1.2044	2.0908	1.8797	1.8175	1.7643
1.2746	2.1522	1.8789	1.7823	1.7763
1.2396	2.1581	1.9357	1.7763	1.6977
1.4032	2.1124	1.8964	1.8171	1.7436
1.3549	2.1733	1.8368	1.8518	1.8046
1.3363	2.2231	1.8127	1.8163	1.7862
1.3413	2.1713	1.8143	1.8002	1.7002
1.3862	2.1981	1.9296	1.8596	1.7032
1.3349	2.1484	1.938	1.9102	1.6476
1.2838	2.1356	1.9065	1.8592	1.7153
1.3147	2.2047	1.9542	1.7983	1.748
1.2383	2.2338	2.0537	1.8501	1.7044
1.2662	2.1207	2.0851	1.7877	1.7685
1.2802	2.1634	2.0225	1.8342	1.7743
1.2899	2.1	1.9048	1.8693	1.8385
1.2448	2.1382	2.0169	1.8363	1.8986
1.2306	2.1069	1.9903	1.9209	1.8361
1.2475	2.1218	1.9951	2.0188	1.7867
1.2843	2.1262	1.929	2.0316	1.7093
1.3905	2.1152	1.9867	2.0031	1.803
1.386	2.1519	1.8842	2.0166	1.8544
1.3731	2.142	1.9001	2.1181	1.8778
1.4208	2.1167	1.8633	2.2205	1.8296
1.4284	2.0463	1.9326	2.303	1.8419
1.4766	2.0106	1.9579	2.2502	1.8048
1.496	1.9052	1.7975	2.1772	1.7801
1.3927	1.9179	1.7444	2.1967	1.7253
1.3819	1.9319	1.6827	2.1365	1.7214
1.3509	1.8705	1.6687	2.1264	1.8933
1.3904	1.7825	1.636	2.1466	1.909
1.4054	1.8374	1.7082	2.0916	1.9143
1.3869	1.7814	1.7549	2.0264	1.7775
1.3921	1.7664	1.7641	2.0342	1.7937
1.3699	1.8159	1.7445	2.0954	1.8082
1.378	1.8131	1.7878	2.082	1.7818
1.3573	1.9293	1.8761	2.1109	1.7821
1.4152	1.8498	1.8222	2.1008	1.7772
1.4501	1.9403	1.7145	2.0178	1.7445
1.3367	1.9817	1.7001	2.0401	1.744
1.3925	1.9618	1.7063	2.0069	1.7988
1.444	1.9461	1.7393	1.9634	1.8839
1.4348	1.9717	1.6768	1.9524	1.8629
1.3871	2.0165	1.7608	1.9706	1.8484
1.3678	1.9993	1.7191	2.1149	1.9123
1.3959	1.9354	1.6846	2.0908	1.809
1.3988	1.9189	1.7396	1.9672	1.8062
1.4219	1.9192	1.8016	1.9632	1.9311
1.3866	1.8299	1.8363	1.9917	2.016
1.3291	1.8054	1.883	2.0405	1.919
1.277	1.944	1.7998	2.0831	1.8471
1.257	1.9272	1.9066	2.0403	1.9119
1.2949	2.0432	1.8726	2.016	1.933
1.3104	2.0556	1.8987	1.8805	2.0546
1.243	2.0134	1.9797	1.9503	2.0133
1.2346	1.9824	1.9616	1.9622	1.9937
1.2414	2.0535	1.9625	1.917	2.0404
1.2577	1.9969	2.0039	2.0003	2.0166
1.3188	2.0061	1.9759	1.9885	2.011
1.3605	1.9702	1.9695	1.9405	1.9354
1.3625	2.0332	1.9351	1.8954	1.8894
1.4359	1.9203	2.0639	1.9464	1.9259
1.4675	2.0215	2.0683	1.9809	1.8707
1.4632	1.9487	2.0704	1.9857	1.8225
1.4404	2.0915	2.0891	2.0285	1.8386
1.4143	2.0636	1.9975	2.0426	1.8291
1.4532	1.9449	2.0524	1.994	1.7914
1.4568	2.0039	1.9437	2.1018	1.7122
1.4376	2.0104	2.083	2.1036	1.7156
1.3895	1.9503	2.0479	1.8529	1.6915
1.5045	2.058	1.9789	1.8133	1.663
1.4075	2.0199	2.087	1.8606	1.7403
1.3866	1.9931	2.0637	1.9039	1.7524
1.3612	1.9741	2.1301	1.9527	1.6916
1.3203	1.898	2.147	1.8643	1.8102
1.3963	1.8249	2.1103	1.8954	1.7404
1.4169	1.9075	2.095	1.8086	1.7288
1.3879	1.8891	2.1473	1.8621	1.7745
1.3734	1.9036	1.9928	1.8672	1.7844
1.4089	1.796	2.0024	1.8868	1.8729
1.4861	1.8744	2.001	1.8334	1.7962
1.5716	1.8901	2.0306	1.9067	1.7961
1.544	1.9073	2.0297	1.9347	1.8802
1.5707	1.8983	2.0977	1.8876	1.7706
1.6357	1.8629	2.0581	1.9064	1.7111
1.5495	1.8309	2.0073	1.9617	1.6266
1.5672	1.8993	1.9622	1.8659	1.7432
1.5727	1.9575	1.8928	1.8618	1.7594
1.6179	1.8766	1.9194	1.9141	1.7224
1.5469	1.9514	2.0293	1.9124	1.7043
1.5116	1.8199	2.0528	1.8331	1.7315
1.5639	1.8831	1.9462	1.8728	1.7022
1.6047	1.8735	1.9556	1.7857	1.7733
1.5456	1.8877	1.9415	1.8369	1.7816
1.6161	1.7676	1.9244	1.8658	1.75
1.5952	1.8289	1.7984	1.8251	1.7129
1.6401	1.7664	1.8531	1.7863	1.7048
1.6174	1.8176	1.8711	1.7961	1.6707
1.5972	1.8327	1.8525	1.843	1.7477
1.6112	1.806	1.8676	1.7692	1.8162
1.6442	1.8759	1.876	1.8039	1.8724
1.5849	1.8552	1.7869	1.8676	1.7813
1.7083	1.8856	1.8518	1.9124	1.8269
1.7288	1.9681	1.8284	1.9401	1.8188
1.6294	1.9333	1.837	1.7472	1.8906
1.6104	1.8943	1.9408	1.8152	1.8074
1.6019	1.9178	1.8789	1.7991	1.8261
1.5694	1.8727	1.8337	1.7886	1.8094
1.5346	1.8514	1.863	1.7962	1.8018
1.5024	1.8842	1.9197	1.782	1.8663
1.5108	1.9083	1.8949	1.888	1.8599
1.4586	1.9154	1.7985	1.8238	1.8426
1.4306	1.8106	1.811	1.8823	1.8559
1.4723	1.8527	1.9272	1.8271	1.8561
1.5564	1.851	1.8788	1.8381	1.9292
1.4845	1.8745	1.8595	1.8598	1.8308
1.4888	1.8782	1.9111	1.8035	1.8867
1.4798	1.878	1.9047	1.7634	1.7981
1.4408	1.7656	1.8319	1.7599	1.8009
1.471	1.9146	1.7618	1.9124	1.8286
1.4682	1.8529	1.8412	1.915	1.8192
1.4134	1.7859	1.9013	2.0119	1.8465
1.5059	1.7471	1.8447	2.1217	1.7206
1.5512	1.7908	1.9571	2.1006	1.8465
1.5911	1.7887	1.9775	1.9867	1.8141
1.6265	1.7992	2.0086	1.9747	1.9078
1.6292	1.7807	1.9994	2.0219	1.9063
1.6773	1.7599	2.0106	2.041	1.8285
1.56	1.7014	2.007	1.9786	1.8171
1.4725	1.8089	2.0569	2.0199	1.8541
1.5197	1.7514	2.0455	1.997	1.8802
1.4473	1.8309	2.1418	1.98	1.9034
1.4627	1.9113	1.9886	2.0026	1.8406
1.507	1.9848	2.0485	1.9358	1.8154
1.5172	1.9437	2.0119	2.0433	1.813
1.6188	1.8795	2.0353	1.965	1.7515
1.5264	1.8688	2.0829	1.952	1.8062
1.4378	1.8981	2.1062	1.8952	1.9458
1.4141	1.9868	2.135	1.914	2.001
1.4057	1.9071	2.1109	1.9717	2.0272
1.4441	1.9283	2.0526	1.9919	1.9381
1.3669	1.8986	2.0484	1.9794	1.9832
1.4762	1.8884	2.0202	1.8805	1.967
1.5367	1.893	2.0389	1.9606	1.9143
1.4437	1.8967	2.002	1.9795	1.9527
1.5084	1.9355	1.9722	2.0366	1.983
1.5574	1.8443	2.0432	2.1196	2.0176
1.6332	1.852	2.1191	2.17	2.0287
1.6079	1.8049	2.0407	2.1577	1.93
1.6916	1.8593	2.0378	2.1356	1.8863
1.669	1.8332	2.0621	2.0166	1.9409
1.8311	1.8024	2.0669	2.1022	1.9435
1.7438	1.7688	2.0998	2.0929	1.9897
1.8293	1.8048	2.0675	2.0281	1.9432
1.7587	1.8142	2.033	1.9324	2.0708
1.671	1.9659	2.079	1.8699	2.0329
1.7144	1.9142	2.016	1.846	2.0521
1.6635	1.8777	2.0065	1.8667	1.9058
1.6247	2.0321	1.9431	1.8319	1.8394
1.675	1.9291	1.9142	1.8436	1.8684
1.7109	1.925	1.9127	1.8684	1.9626
1.6472	1.8357	2.0182	1.8252	1.8775
1.6142	1.8172	2.0572	1.7858	1.8413
1.6395	1.7304	1.9504	1.7778	1.8496
1.6769	1.8197	1.9331	1.7983	1.8878
1.6083	1.8743	2.02	1.8358	1.8143
1.6808	1.9505	2.0766	1.8763	1.9719
1.6401	1.9687	2.0953	1.9008	1.892
1.685	1.8994	2.0572	1.8435	1.9031
1.5246	1.9081	2.0808	1.8194	1.8599
1.5341	1.936	2.0564	1.9464	1.9201
1.6111	1.8837	2.07	1.8392	1.8195
1.5528	1.936	2.0593	1.8494	1.905
1.5427	1.8913	2.0914	1.8158	1.8833
1.4747	1.8547	2.0453	1.8137	1.8094
1.4339	1.937	2.0349	1.9152	1.8006
1.4087	1.9295	2.0719	1.9566	1.8486
1.4827	1.9042	2.2061	1.9545	1.8028
1.4054	1.8449	2.11	2.0148	1.8457
1.482	1.8274	2.1354	2.1101	1.8363
1.4062	1.8681	2.1876	2.1039	1.8312
1.4443	1.8719	2.2925	2.1006	1.7209
1.4881	1.9091	2.3513	2.0748	1.7191
1.4314	1.9187	2.217	2.1209	1.7708
1.4804	1.9333	2.2354	2.207	1.7129
1.4393	1.9522	2.2584	2.1157	1.7328
1.4297	2.0092	2.1649	2.09	1.7912
1.4924	1.9763	2.1566	2.0804	1.818
1.4833	2.0124	2.0465	2.2355	1.8594
1.3997	2.0563	2.0739	2.2253	1.8687
1.5269	1.9819	2.0781	2.1773	1.8625
1.5297	2.0213	2.1712	2.0969	1.8299
1.4938	1.9745	2.106	2.0228	1.8067
1.4984	1.9664	2.1507	2.0405	1.7265
1.4627	2.0114	2.1178	2.0148	1.7434
1.4807	2.007	2.1009	2.1072	1.7369
1.4855	1.8862	2.0999	2.1244	1.7932
1.3993	1.9816	2.0676	2.0906	1.7533
1.4248	1.9664	2.0133	2.264	1.6928
1.3745	2.0383	2.1567	2.197	1.6822
1.463	2.0919	2.1408	2.0998	1.6609
1.4598	2.166	2.0979	2.0808	1.6571
1.4371	2.0721	2.1043	2.1455	1.6798
1.4919	2.0279	2.0667	2.1759	1.6498
1.3686	2.0082	2.01	2.2525	1.7584
1.349	1.9278	1.9596	2.2148	1.7793
1.371	1.9835	1.9313	2.2839	1.7845
1.2999	1.9809	2.0375	2.1762	1.8182
1.4005	2.031	2.0697	2.2253	1.8867
1.4116	2.0578	2.0321	2.2922	1.8277
1.5307	2.1207	2.0427	2.3506	1.9446
1.4691	2.0999	2.1251	2.3493	1.8559
1.5059	2.0739	2.0948	2.3034	1.8179
1.5195	2.1082	2.1319	2.3083	1.8114
1.5037	2.0486	2.199	2.3094	1.8908
1.5532	2.0973	2.1418	2.3897	1.9079
1.5562	2.042	2.1775	2.3922	1.8187
1.5406	2.0689	2.1859	2.372	1.888
1.4868	2.0541	2.1565	2.3733	1.867
1.5174	2.0747	2.1203	2.3062	1.9379
1.4037	2.0407	2.2503	2.3033	2.008
1.3944	1.9877	2.2495	2.2876	1.9427
1.4022	2.0725	2.1239	2.3023	1.9381
1.3805	2.0603	2.2353	2.3305	2.0296
1.3062	2.0787	2.2645	2.3402	1.9626
1.4382	2.0528	2.2783	2.3861	1.9042
1.3449	2.1786	2.2555	2.2946	2.0094
1.3984	2.2002	2.2201	2.2616	1.9786
1.3539	2.2606	2.157	2.3445	2.0279
1.4014	2.3031	2.126	2.3531	1.9482
1.3269	2.3748	2.1462	2.3413	1.9315
1.3101	2.2617	2.1651	2.3827	2.0832
1.2786	2.2684	2.1295	2.3721	2.083
1.387	2.2478	2.1627	2.391	2.1377
1.4419	2.219	2.1879	2.5192	2.1987
1.3777	2.1991	2.1266	2.695	2.1738
1.488	2.2439	2.1471	2.6615	2.1552
1.5008	2.1812	2.1214	2.5338	2.1645
1.4764	2.1728	2.1714	2.5787	2.1477
1.5858	2.1325	2.1899	2.481	2.1655
1.5273	2.1937	2.3031	2.5284	2.1858
1.497	2.1164	2.3405	2.3997	2.1512
1.5317	2.0872	2.2572	2.3935	2.1613
1.5228	2.1028	2.2874	2.363	2.2167
1.5281	2.2241	2.3135	2.5121	2.1006
1.5439	2.2031	2.3168	2.457	2.0684
1.5065	2.2432	2.4031	2.4441	2.1342
1.5478	2.3004	2.3402	2.4103	2.1735
1.5532	2.1967	2.188	2.434	2.1206
1.6365	2.1781	2.2494	2.5096	2.1962
1.5793	2.1275	2.2086	2.5482	2.2348
1.6705	2.0945	2.1897	2.4734	2.1809
1.6831	2.084	2.2884	2.4947	2.1677
1.7381	2.0319	2.4054	2.4941	2.2217
1.6825	2.0187	2.4464	2.4257	2.1422
1.7262	1.9441	2.3556	2.4108	2.0705
1.6948	1.9233	2.344	2.4383	2.18
1.6995	2.002	2.3347	2.491	2.1702
1.7694	2.0627	2.3604	2.4959	2.1204
1.7164	2.0746	2.3125	2.6203	2.1053
1.623	2.157	2.3268	2.5093	2.0686
1.6961	2.1145	2.2526	2.5855	2.0862
1.6727	2.0428	2.3459	2.6057	2.0098
1.7717	1.9331	2.2872	2.5953	1.9594
1.766	1.8268	2.2257	2.5722	2.0191
1.6828	1.8707	2.1927	2.7011	2.0074
1.6252	1.8213	2.1805	2.7397	2.0994
1.6531	1.8312	2.1278	2.6238	1.9072
1.7104	1.9043	2.0918	2.6522	1.8623
1.5794	1.9936	2.112	2.6154	2.0107
1.6559	1.9987	2.0692	2.6715	1.9114
1.5224	1.9579	2.0113	2.6153	1.8235
1.5775	1.9271	2.0086	2.5999	1.6999
1.5524	1.9137	2.0531	2.6691	1.7399
1.5863	1.8579	2.0341	2.5511	1.8089
1.6553	1.8584	2.0836	2.5141	1.8532
1.6969	1.9564	2.1144	2.4453	1.8372
1.6612	2.0676	2.0676	2.5791	1.8781
1.5758	2.0251	2.0347	2.5922	1.8972
1.6825	1.9912	2.0147	2.6405	1.9016
1.7609	1.9696	2.1169	2.5533	1.9772
1.6928	2.0075	2.0129	2.5733	2.008
1.663	1.9683	2.048	2.6437	2.0293
1.6409	1.9522	2.0567	2.4678	2.0256
1.6773	1.9173	2.06	2.4864	1.949
1.651	1.915	2.0086	2.4819	1.9421
1.6668	1.9141	2.0295	2.5615	1.9787
1.6555	2.034	2.0598	2.6086	1.9698
1.7108	1.9205	2.0618	2.6289	1.8693
1.7958	1.9208	1.9452	2.6144	1.8738
1.6951	1.9986	1.9514	2.5289	1.9144
1.7403	1.9056	2.0864	2.5848	1.8843
1.6583	1.9454	2.0208	2.5792	1.904
1.6691	1.8388	1.9528	2.6221	1.8202
1.7069	1.786	2.0803	2.6205	1.852
1.6874	1.7671	2.0321	2.4879	1.9837
1.6271	1.7549	1.9657	2.4628	1.8465
1.6733	1.748	1.9071	2.3843	1.8512
1.656	1.7873	1.9818	2.5116	1.9428
1.6832	1.7308	1.9694	2.3285	1.9304
1.592	1.7448	1.9955	2.4352	2.036
1.5889	1.6911	1.8391	2.3641	2.0318
1.6082	1.7668	1.968	2.4058	2.0425
1.6198	1.868	2.0575	2.5295	2.0963
1.7084	1.8429	2.2059	2.534	2.1975
1.6937	1.8139	2.1504	2.4781	2.2061
1.5988	1.8523	2.1509	2.5256	2.2394
1.6489	1.8686	2.2744	2.498	2.2686
1.677	1.821	2.3444	2.5604	2.3405
1.5911	1.8472	2.4019	2.5765	2.3372
1.5836	1.7147	2.2077	2.4843	2.3227
1.659	1.7674	2.2537	2.5195	2.2865
1.701	1.6663	2.2998	2.4582	2.1992
1.7192	1.7432	2.3272	2.458	2.2614
1.7166	1.931	2.269	2.3464	2.2305
1.6807	1.8473	2.3006	2.1737	2.2226
1.7336	1.7647	2.1191	2.2076	2.2568
1.6266	1.7855	2.0846	2.1576	2.1803
1.6722	1.7793	2.1432	2.1463	2.1598
1.7561	1.7955	2.107	2.2121	2.1413
1.6386	1.7727	2.0879	2.1338	2.1446
1.645	1.7364	2.1033	2.0784	2.2278
1.6157	1.7663	2.14	2.1263	2.0595
1.6382	1.7532	2.1292	2.1054	2.018
1.6211	1.7915	2.1144	2.1355	2.1129
1.4745	1.8287	2.2196	2.0274	2.147
1.4491	1.7718	2.3074	1.9987	2.1656
1.4178	1.7358	2.1866	2.1329	2.1933
1.4075	1.7679	2.1629	2.165	2.1282
1.4678	1.694	2.1109	2.0975	2.1587
1.377	1.7237	2.2324	2.1081	2.1025
1.431	1.7406	2.2726	2.1349	2.1889
1.5238	1.7833	2.2675	2.1376	2.2174
1.4692	1.7569	2.2264	2.1843	2.0991
1.5032	1.734	2.1202	2.2195	1.9908
1.4851	1.7649	2.1882	2.2594	2.0135
1.4313	1.768	2.227	2.1748	1.9599
1.4207	1.8352	2.2733	2.2051	1.9779
1.4595	1.7497	2.1984	2.2093	2.0356
1.5295	1.8212	2.212	2.1481	1.9562
1.5546	1.7867	2.1742	2.0447	1.9771
1.4518	1.775	2.1284	2.1086	1.9942
1.4754	1.8069	2.173	2.1245	2.0122
1.5282	1.8483	2.1788	2.1039	1.9396
1.4113	1.7814	2.084	2.0938	1.9589
1.4286	1.8055	2.0977	2.0131	2.0429
1.4553	1.845	2.039	2.0136	2.0901
1.4457	1.8589	2.0919	1.9822	2.071
1.3907	1.8339	2.104	1.9179	2.0629
1.3324	1.8456	2.0218	1.9632	2.0066
1.4064	1.8677	2.027	2.0725	1.9882
1.358	1.8668	1.9199	2.1239	2.0312
1.4224	1.8078	2.0097	2.1249	1.93
1.5052	1.7917	1.9945	2.1544	1.9717
1.4268	1.7182	2.035	2.1246	2.0074
1.3682	1.7575	2.0058	2.1678	2.015
1.4775	1.7885	1.9068	2.2016	1.9887
1.463	1.8529	2.0476	2.1221	1.928
1.3991	1.861	1.9678	2.1267	2.0281
1.477	1.9438	1.9952	2.0943	1.9844
1.5916	1.9463	2.0923	2.092	1.9257
1.5232	1.9487	2.0662	2.2148	1.8653
1.6402	1.9919	2.0016	2.217	1.8663
1.6192	1.945	2.1257	2.3312	1.9523
1.654	1.9249	2.2273	2.2934	2.0315
1.582	1.7678	2.1703	2.2811	1.9739
1.4815	1.815	2.1725	2.3262	1.9772
1.5079	1.8535	2.1573	2.2936	1.9348
1.5009	1.834	2.1323	2.2866	1.8774
1.4747	1.8157	2.0383	2.1931	1.8855
1.3956	1.8379	2.0431	2.3028	1.934
1.3181	1.8351	1.9938	2.216	2.0266
1.3875	1.8425	2.0231	2.2994	1.9598
1.3781	1.8299	2.0445	2.2546	1.956
1.3797	1.8289	2.1167	2.3606	1.9583
1.52	1.8303	2.116	2.2298	1.8785
1.4144	1.8473	2.0108	2.0461	1.8343
1.3941	1.8934	1.8972	2.1391	1.8582
1.403	1.8439	1.9676	2.0172	1.8678
1.3521	1.8742	1.9603	2.1077	1.7066
1.3509	1.815	1.9103	2.1049	1.87
1.4221	1.8849	1.9972	2.0697	1.9722
1.4215	1.8561	1.9817	2.0782	1.9299
1.4097	1.9257	1.9576	2.0488	1.9485
1.4123	1.9137	2.1026	2.0419	1.905
1.4295	1.8751	2.0765	2.1228	1.8853
1.4248	1.887	2.0393	2.1436	1.86
1.377	1.8663	2.1454	2.1445	1.8893
1.2944	1.8151	2.1467	2.1257	1.9001
1.3963	1.8967	2.2078	2.1382	1.9813
1.4272	1.7729	2.1704	2.1394	1.9894
1.4523	1.9025	2.0491	2.1748	1.9496
1.4403	2.0268	2.1176	2.1926	1.916
1.4574	2.0792	2.1648	2.1631	1.9517
1.4132	2.0533	2.0133	2.1419	1.9007
1.3919	2.0641	1.9892	2.143	1.8027
1.3346	2.077	2.0024	2.3099	1.7389
1.3677	2.041	2.0207	2.2793	1.7922
1.4429	1.9757	2.0475	2.303	1.8107
1.4643	2.0121	2.0812	2.2103	1.7013
1.5182	2.0509	2.0963	2.1735	1.7009
1.4646	2.0476	2.0394	2.3214	1.7184
1.5151	2.0167	2.0866	2.2865	1.6594
1.592	1.9832	2.0981	2.2651	1.6898
1.5665	1.9807	2.1839	2.179	1.7152
1.4796	2.0196	2.1556	2.241	1.757
1.4632	2.066	2.2233	2.3728	1.7804
1.5833	2.0818	2.2273	2.3921	1.6526
1.6082	2.0447	2.1782	2.2013	1.6491
1.5407	2.0474	2.1924	2.2282	1.7464
1.6157	2.1559	2.1236	2.2155	1.8388
1.5101	2.1021	2.1658	2.2604	1.7824
1.5618	2.0973	2.1098	2.262	1.7766
1.5524	2.1176	2.1004	2.1575	1.7872
1.6049	2.1748	2.1279	2.2372	1.7603
1.5783	2.1652	2.0544	2.2553	1.7468
1.5435	2.1447	2.1534	2.2498	1.8537
1.4432	2.0839	2.1817	2.353	1.9008
1.5654	2.1124	2.1636	2.2905	1.9633
1.5393	2.0687	2.165	2.3348	2.0354
1.5184	2.1165	2.1579	2.3987	1.9761
1.4665	2.1308	2.2087	2.4497	1.9587
1.4622	2.1329	2.2261	2.3984	1.8902
1.4555	2.095	2.2043	2.3852	1.8603
1.5162	1.9761	2.254	2.3491	1.7369
1.5505	2.0315	2.2903	2.3488	1.7572
1.5399	2.0701	2.2735	2.4426	1.8615
1.5568	2.0749	2.2684	2.3518	1.7959
1.6079	1.9786	2.2375	2.3277	1.832
1.5836	1.9123	2.2492	2.3878	1.8274
1.599	2.0343	2.1683	2.3967	1.8103
1.6332	2.0353	2.209	2.3846	1.8071
1.596	2.0199	2.2031	2.3212	1.6787
1.6459	1.9761	2.3016	2.4149	1.7867
1.6725	1.9212	2.1933	2.3649	1.8118
1.8127	1.9342	2.1723	2.3183	1.8038
1.7837	1.9227	2.0945	2.2826	1.8287
1.7623	2.04	2.0659	2.2983	1.8465
1.6764	1.9671	2.0473	2.2874	1.8423
1.647	1.9643	2.0577	2.2782	1.8663
1.6938	1.9507	2.0341	2.3416	1.7974
1.6846	1.9241	2.1436	2.2303	1.9567
1.5464	1.8698	1.9988	2.2645	1.8525
1.5853	1.9614	2.0591	2.3387	1.8289
1.5184	1.9229	2.0142	2.3462	1.9547
1.4575	1.886	2.0304	2.2327	1.7923
1.4646	1.9144	2.0825	2.2996	1.7973
1.495	1.9262	2.0256	2.3071	1.8306
1.4742	1.9774	2.0004	2.2667	1.7798
1.5494	1.965	2.1535	2.2397	1.8167
1.5085	1.888	2.0588	2.2708	1.835
1.4971	2.0131	2.101	2.1636	1.8437
1.5609	2.0031	2.0908	2.0827	1.8545
1.6488	1.8941	2.1426	2.1062	1.8075
1.5012	1.8236	2.1681	2.1114	1.8663
1.6386	1.877	2.1519	2.0797	1.8607
1.58	1.8893	2.1986	2.1232	1.7361
1.583	1.873	2.1256	2.101	1.8167
1.639	1.9215	2.1045	1.9642	1.815
1.6139	1.9945	2.0738	1.9916	1.7883
1.6425	2.0226	2.0233	2.009	1.8303
1.5851	2.0287	2.0256	2.0132	1.841
1.6203	2.03	1.8957	2.0101	1.8658
1.5883	2.037	1.8411	2.076	1.9147
1.6881	2.1732	1.8309	2.065	1.9774
1.5603	2.1102	1.95	2.0143	2.0171
1.6152	2.0307	1.8792	1.9119	2.0735
1.6341	1.9998	1.8992	2.0038	2.1131
1.5609	2.0535	1.8932	2.0325	2.0968
1.4966	2.0719	1.899	2.0594	2.0714
1.5456	2.0881	1.86	2.0398	2.0637
1.559	2.1545	1.8873	2.0096	2.1834
1.56	2.1247	1.8106	2.0961	2.1571
1.5515	2.0634	1.806	2.0337	2.1717
1.6356	2.1934	1.8686	2.1067	2.1421
1.5875	2.2285	1.8809	2.146	2.0742
1.5928	2.2564	1.8863	2.2097	2.0006
1.5875	2.1823	1.9995	2.1925	2.1977
1.584	2.1604	1.939	2.1665	2.1215
1.5766	2.0704	1.9531	2.1199	2.2194
1.5332	2.0866	1.9201	2.072	2.292
1.4	1.9878	1.942	1.9981	2.2144
1.5048	2.0402	1.9985	2.0705	2.2121
1.4375	2.0624	2.0276	2.0642	2.3138
1.518	1.9396	2.1248	2.0747	2.2628
1.687	1.974	2.1968	2.1014	2.2715
1.5623	1.9973	2.1857	2.0754	2.2572
1.6908	2.029	2.1382	2.0722	2.2
1.6861	1.9901	2.1277	2.0398	2.3002
1.6333	1.9936	2.1031	2.0285	2.2761
1.6961	2.0207	2.1357	2.041	2.1934
1.6107	2.1305	2.1373	2.1291	2.1803
1.6557	2.1441	2.0348	2.0645	2.1314
1.6071	2.0187	1.9594	2.0457	2.1024
1.6073	2.1216	2.0268	2.0338	2.0657
1.6455	2.0569	2.0293	2.057	2.0892
1.63	2.0707	2.0787	2.0121	2.1316
1.6049	2.0691	2.0304	2.0827	1.9902
1.5941	2.0169	2.1274	2.1356	2.0213
1.614	2.1348	2.1305	2.1918	2.0261
1.6705	1.9474	2.0657	2.3323	1.9655
1.6897	1.9719	1.9959	2.333	1.9244
1.6395	2.0076	1.8575	2.4683	1.9279
1.6035	1.9987	1.8414	2.4696	1.9225
1.5754	2.0329	1.8032	2.4176	1.8672
1.6126	2.0623	1.8617	2.4093	1.8739
1.7088	2.0249	1.8741	2.3238	1.8345
1.6628	2.0082	1.8561	2.2433	1.8853
1.6692	2.0273	1.9088	2.1543	1.9723
1.7192	2.1058	1.8703	2.1764	2.0023
1.8034	2.1538	1.853	2.1819	2.0072
1.7926	2.103	1.9481	2.254	1.9806
1.735	2.0464	1.903	2.213	1.9284
1.7877	2.089	1.9874	2.2527	1.9127
1.725	2.1497	2.0816	2.1729	1.895
1.683	1.9934	2.0233	2.1452	1.8342
1.6905	2.0012	1.9483	2.0894	1.9244
1.7526	2.0292	1.8726	2.1214	1.8919
1.7379	2.046	1.9446	2.1232	1.8624
1.5656	2.0373	2.0299	2.2289	1.9333
1.6231	2.0779	1.969	2.2592	1.8913
1.6678	2.0235	1.9925	2.3079	1.8707
1.6542	2.0686	2.0361	2.2641	1.9282
1.7455	2.0161	2.07	2.3084	1.959
1.5997	2.0765	2.0579	2.2865	1.9147
1.6324	2.0593	1.9855	2.248	1.829
1.6244	1.9733	2.04	2.1712	1.9248
1.6043	1.9515	1.9844	2.2069	1.9291
1.6379	1.9757	1.9324	2.2157	1.9655
1.5894	1.9373	1.9427	2.2261	1.86
1.6912	1.9788	1.7843	2.4096	1.8241
1.7063	2.0829	1.8733	2.3333	1.8095
1.7181	2.0255	1.9658	2.2958	1.9001
1.7808	2.1747	1.947	2.3192	1.8965
1.8341	2.0402	1.9412	2.3156	1.9111
1.7595	2.0707	1.9913	2.2695	1.9072
1.7309	2.0978	2.0194	2.4122	1.9951
1.6465	2.0641	2.012	2.3553	1.9527
1.6405	2.0667	2.023	2.3053	1.8688
1.6245	2.1507	2.0167	2.2945	1.8504
1.5991	2.1285	2.0242	2.2891	1.8934
1.6622	2.102	1.9951	2.3118	1.844
1.7216	2.1357	1.9166	2.3651	1.8769
1.6367	2.2059	2.0469	2.4208	1.8541
1.6742	2.207	2.0482	2.2944	1.8077
1.6396	2.2648	2.0709	2.4506	1.8399
1.6905	2.2508	2.0781	2.512	1.7706
1.6449	2.0834	2.1648	2.4617	1.8021
1.6782	2.0935	2.1374	2.3359	1.8416
1.7001	2.108	2.1758	2.3343	1.8313
1.6647	1.9944	2.1313	2.3349	1.8804
1.5844	1.9751	2.0789	2.3915	1.8677
1.6482	1.9955	2.0543	2.3669	1.8754
1.5813	2.0809	1.9316	2.4378	1.9321
1.5583	2.1047	1.8987	2.4945	1.9174
1.5942	2.0923	1.9306	2.5245	1.9087
1.6493	2.0599	1.9777	2.4866	1.9093
1.5861	2.0306	2.0241	2.646	1.944
1.5525	1.9549	1.9214	2.5512	1.9428
1.569	2.0031	1.8994	2.5205	1.8915
1.6674	2.0961	1.9116	2.4989	1.9222
1.7014	2.1032	1.8618	2.4827	1.8887
1.6078	2.1871	1.8965	2.448	1.9173
1.6327	2.1463	1.9074	2.4311	1.9204
1.6726	2.1744	1.8566	2.3694	1.8636
1.7793	2.1905	1.868	2.2859	1.8319
1.7038	2.0709	1.9255	2.3482	1.8984
1.5732	2.0726	1.8918	2.3347	1.8776
1.7024	2.135	1.7673	2.3403	1.9745
1.6383	2.0488	1.7795	2.3962	1.9484
1.6911	2.0393	1.7958	2.3885	2.0309
1.6627	2.0131	1.8068	2.4034	1.9095
1.8001	1.9034	1.7354	2.3259	1.9302
1.8148	1.9612	1.7698	2.2885	2.0378
1.8391	1.9456	1.8104	2.3497	2.0087
1.8557	1.9887	1.7756	2.3831	2.0553
1.7051	1.9005	1.7566	2.3663	2.0163
1.7411	2.0355	1.8163	2.3309	1.9107
1.8073	2.0984	1.814	2.2742	1.9731
1.8181	2.189	1.8479	2.2798	2.0622
1.6958	2.1514	1.9345	2.2834	2.0867
1.7325	2.1445	1.8605	2.2097	1.9541
1.6887	2.0037	1.8497	2.1564	1.9541
1.7393	1.9991	1.7108	2.2777	1.8908
1.7441	2.0594	1.777	2.303	1.9448
1.7727	2.0887	1.736	2.2306	1.973
1.7093	2.1531	1.7506	2.1878	1.9956
1.6905	2.0558	1.7819	2.2067	2.0113
1.6738	2.0093	1.7489	2.0733	2.0367
1.6697	2.0085	1.711	2.1367	2.0086
1.6942	2.0402	1.7606	2.0868	1.9323
1.7379	1.941	1.7283	2.1675	2.0191
1.7554	2.0444	1.7862	2.1109	1.9639
1.7819	2.0382	1.7846	2.0439	1.9663
1.7313	1.9886	1.9293	1.9878	1.928
1.7578	1.9208	1.8356	2.0184	1.841
1.7258	1.924	1.8872	1.979	1.8841
1.6779	2.0061	1.8487	1.987	1.8229
1.7029	1.9684	1.9224	2.0427	1.8778
1.6859	1.9498	1.9225	2.1271	1.8877
1.6265	2.0781	1.9383	2.0884	1.9369
1.6302	2.0884	1.9249	2.0666	1.9631
1.6933	2.0683	1.9344	2.0923	2.067
1.7983	2.0656	2.0036	2.0477	1.9732
1.8535	2.1028	1.902	2.0653	1.9178
1.8516	2.1978	1.9023	2.0424	2.022
1.8541	2.1931	1.8875	1.9324	1.9438
1.8185	2.1245	1.8573	1.9124	1.9328
1.8495	2.1006	1.9163	1.872	1.9504
1.8124	2.1247	1.9528	1.7888	1.9859
1.7753	2.1353	1.9957	1.8499	2.079
1.6972	2.1895	1.9504	1.838	1.9829
1.7513	2.2504	2.018	1.8177	2.1002
1.8128	2.2039	2.052	1.9092	2.0624
1.8384	2.1644	1.9892	1.8183	2.0779
1.9025	2.1439	2.0318	1.918	2.1973
1.7686	2.0601	2.0151	1.8697	2.2372
1.801	2.0883	2.01	1.9575	2.2327
1.7671	2.1195	1.9825	1.9346	2.2016
1.7041	2.1041	2.0271	1.9824	2.2307
1.7425	2.0718	1.9921	1.9883	2.2665
1.7365	2.0845	2.0571	1.9744	2.2308
1.7866	2.0992	2.0586	1.9851	2.3512
1.7757	2.2743	2.0925	2.0689	2.182
1.7637	2.1538	2.0061	2.0424	2.0868
1.7743	2.1308	2.0258	2.1547	2.2011
1.7644	2.2004	1.9745	2.1242	2.1842
1.8027	2.1977	2.0075	2.1188	2.0691
1.8525	2.2013	2.0821	2.1411	2.1272
1.8713	2.2047	2.0235	2.1307	2.1079
1.9059	2.1612	2.0575	2.209	2.125
1.8591	2.192	1.9694	2.2627	2.07
1.7905	2.1228	2.0385	2.2376	1.9856
1.7663	2.2201	1.9626	2.217	1.9114
1.8382	2.1021	1.9759	2.2024	1.8877
1.7681	2.0292	1.944	2.1208	1.9258
1.7516	2.1428	1.9881	2.1755	1.8524
1.6812	2.1555	2.0452	2.21	1.9418
1.6584	2.1423	1.9521	2.2131	1.8593
1.7379	2.1936	1.9721	2.1797	1.9441
1.749	2.1141	1.9856	2.2028	1.8907
1.7843	2.1958	2.0216	2.2064	1.8562
1.7775	2.1606	2.0657	2.1371	1.851
1.833	2.0588	2.1297	2.1779	1.8721
1.798	2.0869	2.1539	2.1406	1.9313
1.8668	2.1009	2.0972	2.0828	2.0589
1.8289	2.0981	2.1101	2.1384	1.9727
1.8035	2.0665	2.1319	2.028	2.0341
1.8723	2.1415	2.1916	2.1076	1.9976
1.831	2.1267	2.1896	2.1711	1.9741
1.8508	2.2091	2.2761	2.1927	2.0972
1.8667	2.0715	2.2533	2.179	2.0369
1.7671	2.095	2.1764	2.3725	2.0482
1.7364	2.0536	2.1458	2.3417	2.024
1.8422	2.1021	2.1557	2.3688	1.9235
1.8984	2.0936	2.1094	2.3794	1.9002
1.8781	2.1943	2.1606	2.3325	1.9662
1.9231	2.199	2.0907	2.4049	1.9834
1.8697	2.1757	2.1261	2.379	1.9779
1.8167	2.1575	2.0041	2.1828	2.0698
1.8116	2.138	1.9673	2.2119	2.0031
1.8046	2.0876	2.0113	2.1703	2.0179
1.7125	2.0671	1.898	2.1834	1.9845
1.6474	2.0075	1.9635	2.2136	2.1269
1.6266	2.1093	1.8844	2.3255	2.1654
1.6309	2.1194	2.0656	2.3024	2.2012
1.7208	2.0842	2.0394	2.4665	2.2313
1.6729	2.0934	2.0295	2.4296	2.2491
1.808	2.0354	2.0567	2.5635	2.1858
1.762	2.0132	2.1233	2.4956	2.1607
1.6738	1.9738	2.0926	2.4893	2.1461
1.5938	2.0605	2.1297	2.5153	2.2853
1.6934	2.0286	1.9372	2.4783	2.2565
1.7151	1.9722	2.0699	2.4692	2.2485
1.7724	2.0115	2.0911	2.4089	2.2975
1.644	2.0458	2.0157	2.4275	2.349
1.7006	2.0174	1.9941	2.4001	2.3156
1.7019	2.0091	1.9309	2.383	2.2514
1.7315	2.0216	1.991	2.3211	2.256
1.7583	2.0217	1.9945	2.2847	2.2044
1.7704	2.0375	2.008	2.3652	2.2126
1.7618	2.1392	2.024	2.306	2.2622
1.7718	1.9961	1.9423	2.3059	2.2372
1.7398	1.9749	1.9496	2.2963	2.2471
1.6317	1.9853	1.9593	2.3166	2.1591
1.7038	1.9851	1.9053	2.3425	2.1654
1.6742	2.0044	1.871	2.3323	2.0781
1.6605	2.0698	1.9622	2.2592	2.0185
1.7948	2.0733	2.0475	2.2573	2.1108
1.7077	2.0872	2.0712	2.2615	2.0446
1.7275	2.0663	2.1585	2.267	2.1202
1.6543	2.0402	2.0958	2.2629	2.1581
1.7028	2.0194	2.058	2.2682	2.1404
1.6904	2.0053	2.1708	2.253	2.1262
1.6374	2.0562	2.1299	2.275	1.994
1.6883	2.0451	2.0954	2.2959	2.0143
1.6607	2.0826	2.1861	2.2487	2.0144
1.6575	2.0505	2.1899	2.2363	2.1052
1.7836	2.0603	2.2578	2.2392	2.0523
1.7697	1.9903	2.2954	2.2053	2.0858
1.7142	1.9951	2.2386	2.2759	2.0683
1.6866	1.9681	2.3618	2.2706	2.1324
1.7484	2.0643	2.3273	2.1931	2.13
1.7267	2.107	2.2422	2.1757	2.1292
1.7878	2.0877	2.2677	2.2221	1.9954
1.7429	2.1948	2.1648	2.2032	2.0089
1.7589	2.1014	2.2697	2.1368	1.9125
1.7621	2.0848	2.3136	2.1845	2.0792
1.7677	2.0474	2.4054	2.197	2.0155
1.8282	2.0483	2.3199	2.2013	2.0831
1.769	2.1011	2.3158	2.2293	2.0621
1.8377	2.1333	2.2998	2.2837	2.0648
1.7508	2.0889	2.2658	2.2293	2.0853
1.7923	2.0466	2.2151	2.1456	2.0489
1.7028	1.9834	2.1602	2.1617	2.0558
1.6347	1.9358	2.1585	2.1601	2.0193
1.7785	1.8665	2.0723	2.2724	1.9759
1.8229	1.9492	2.0351	2.2591	2.0542
1.7988	1.9181	2.0261	2.1661	2.031
1.7819	1.9863	2.0379	2.125	1.9959
1.7599	1.9015	1.9616	1.9873	2.0649
1.6678	1.8562	1.9971	2.0412	1.9366
1.6864	1.8468	2.0236	2.031	1.8935
1.7292	1.9367	2.0765	2.0116	1.9172
1.7709	1.9488	1.9693	2.0094	1.9612
1.7523	1.9416	1.8714	2.0976	1.8592
1.7851	1.9695	1.9837	2.0685	1.9203
1.8404	1.9484	1.933	2.131	1.9311
1.8702	1.9033	2.0024	2.0964	1.9608
1.8032	1.897	1.9653	2.1442	1.984
1.7756	1.8602	1.9246	2.1234	1.8594
1.7067	1.8602	1.9864	2.1108	1.7745
1.6953	1.8964	2.0059	2.1826	1.7954
1.7502	1.9535	1.9547	2.1423	1.848
1.7683	1.9299	1.8589	2.1141	1.8457
1.7464	1.9315	1.8209	2.1164	1.8127
1.7708	1.9932	1.8316	2.1077	1.8349
1.8216	1.9909	1.9218	2.1143	1.8288
1.8021	1.9483	1.7788	2.1376	1.8172
1.8575	1.9548	1.8681	2.1768	1.7349
1.766	1.9154	1.9698	2.0934	1.746
1.7903	1.9626	1.8732	2.0957	1.7752
1.8547	1.9687	1.9261	2.1733	1.7708
1.8846	2.0063	1.9607	2.2227	1.7694
1.8933	1.9903	1.9939	2.2133	1.7814
2.0125	2.0351	1.9437	2.1662	1.8235
1.996	2.0328	2.0206	2.1016	1.7552
2.0609	2.0245	2.0006	2.0734	1.8544
2.0595	1.9875	1.9635	2.0283	1.9193
2.0498	2.068	1.9443	2.1269	1.9609
2.0031	2.1113	1.943	2.0869	2.0319
1.8928	1.9947	1.9664	2.127	2.0544
1.8629	2.0159	1.9221	2.0984	2.0237
1.905	1.9946	1.9381	2.0758	1.9835
2.0898	1.9923	1.931	2.1862	1.9499
1.9947	2.0127	2.0157	2.1299	1.9773
2.0815	2.0087	2.0172	2.1304	2.0087
2.0572	2.0801	1.9027	2.1109	1.9802
2.043	1.9946	1.8848	2.2203	1.9802
2.0263	1.9231	1.9823	2.208	1.9893
1.93	2.0495	1.8796	2.1272	1.9834
1.9483	2.0598	1.9605	2.0264	1.9957
1.9956	2.06	1.9094	2.0456	2.0242
2.004	2.1222	1.8095	2.1542	1.9811
2.0447	2.2353	1.8684	2.2566	1.9942
1.9849	2.1793	1.8848	2.241	1.9441
2.1053	2.1909	1.8988	2.2649	1.9488
2.0149	2.1588	1.8887	2.1595	1.9886
2.0241	2.1584	1.966	2.161	1.9613
1.9799	2.179	1.8555	2.1141	2.0067
1.9186	2.1104	1.9176	2.0807	2.0524
1.8898	2.1469	1.913	2.1206	2.0424
1.8306	2.1611	1.8463	2.0323	2.0231
1.8921	2.1758	1.8739	2.0569	1.9744
1.8782	2.1951	1.9309	1.9692	2
1.7934	2.1844	1.8453	1.9892	2.0093
1.7747	2.1534	1.8669	2.0415	2.0244
1.7523	2.0854	1.9015	1.9308	1.9514
1.6915	2.051	1.7912	1.9429	2.0347
1.7435	2.1182	1.7347	1.9507	1.9706
1.6701	2.1269	1.746	1.9762	1.9833
1.6299	2.0822	1.7834	1.9862	1.985
1.637	2.1771	1.78	2.1142	1.9326
1.6698	2.1024	1.8139	2.0858	1.9663
1.5717	2.1035	1.8554	2.1797	1.8518
1.6439	2.088	1.8265	2.2254	1.9561
1.6462	2.0566	1.7571	2.2159	1.9563
1.6569	2.1515	1.7095	2.4111	1.9193
1.6267	2.1492	1.7207	2.3981	1.9841
1.5788	2.1692	1.747	2.3374	2.0567
1.5958	2.0954	1.7956	2.366	2.0041
1.5849	2.0269	1.8495	2.2534	2.0357
1.5618	2.189	1.788	2.2566	2.0758
1.5453	2.2893	1.8191	2.3113	2.1583
1.5766	2.2306	1.857	2.2597	2.1184
1.5888	2.2344	1.932	2.3117	2.0835
1.5074	2.1816	1.925	2.1885	2.1346
1.5421	2.1819	1.8681	2.2506	2.0986
1.6011	2.1928	1.8788	2.311	2.1458
1.6372	2.1349	2.0273	2.3284	2.0725
1.646	2.1566	2.0526	2.3572	2.0596
1.6969	2.117	1.935	2.3771	2.1577
1.6294	2.0467	1.8541	2.3336	2.1997
1.5654	2.0935	1.8552	2.2927	2.1805
1.5688	2.2191	1.8958	2.3017	2.1513
1.4673	2.1504	1.7888	2.356	2.0731
1.475	2.1724	1.7865	2.3764	2.0612
1.5324	2.2299	1.8683	2.3844	2.0959
1.5113	2.1834	1.8175	2.2981	1.9997
1.5531	2.1764	1.898	2.3011	2.059
1.5549	2.1678	1.9187	2.2912	1.9768
1.5773	2.2073	1.8726	2.2931	1.9682
1.6306	2.2185	1.819	2.2779	1.9711
1.5596	2.2282	1.754	2.4248	1.9533
1.566	2.2645	1.8348	2.3738	2.0825
1.6297	2.3359	1.8046	2.4099	2.0104
1.5085	2.3034	1.7185	2.3209	2.0374
1.5053	2.3093	1.7347	2.3777	2.0176
1.5629	2.2456	1.749	2.3689	2.0321
1.6012	2.2376	1.7801	2.3639	1.9846
1.6029	2.2274	1.7673	2.3679	2.0347
1.5179	2.2994	1.7706	2.3106	2.0037
1.4497	2.2812	1.6186	2.3088	1.9956
1.529	2.3162	1.6555	2.257	1.8968
1.4556	2.371	1.6287	2.2944	1.9
1.4944	2.3765	1.5472	2.2053	1.8671
1.5882	2.291	1.5837	2.2027	1.7832
1.4724	2.3027	1.5632	2.3362	1.9169
1.4613	2.2196	1.674	2.3783	1.8775
1.3679	2.2726	1.6124	2.3852	1.8777
1.4545	2.113	1.6233	2.455	1.879
1.5149	2.1454	1.5635	2.4696	1.9501
1.5199	2.1703	1.5872	2.4465	1.9004
1.4956	2.2465	1.6813	2.4859	1.8669
1.4948	2.2509	1.6993	2.5318	1.9356
1.5872	2.3113	1.617	2.5819	1.9866
1.5684	2.344	1.5104	2.5136	2.0498
1.5466	2.2923	1.5968	2.618	1.9725
1.5666	2.3127	1.6588	2.6018	1.9704
1.5693	2.2832	1.5888	2.6063	2.0751
1.5066	2.258	1.6218	2.761	1.9921
1.4932	2.3512	1.6013	2.7028	1.9773
1.5544	2.2345	1.6541	2.6013	2.0481
1.5878	2.2522	1.722	2.5505	1.8985
1.5243	2.3183	1.6925	2.5133	1.9695
1.6357	2.2417	1.7355	2.5187	1.8993
1.6436	2.1631	1.6393	2.4501	1.9327
1.6261	2.24	1.5344	2.3261	1.9811
1.5171	2.2569	1.66	2.3039	1.9234
1.5055	2.3095	1.6972	2.3261	1.9835
1.4677	2.3148	1.6599	2.3378	1.94
1.4816	2.2873	1.6496	2.3891	1.9892
1.5816	2.3522	1.6945	2.3555	1.9594
1.585	2.3168	1.7325	2.419	1.9635
1.556	2.3419	1.7426	2.4084	1.9807
1.5659	2.3955	1.7133	2.4048	1.9815
1.5115	2.3533	1.7473	2.4274	1.8773
1.5229	2.303	1.7415	2.3874	1.8887
1.5945	2.33	1.7993	2.4497	1.9444
1.6596	2.219	1.783	2.4846	1.9129
1.5727	2.3233	1.8989	2.5036	1.8881
1.5264	2.3165	1.8421	2.522	1.8585
1.6046	2.2855	1.819	2.6045	1.867
1.5787	2.2958	1.8603	2.5007	1.8459
1.5597	2.3243	1.8621	2.5376	1.7957
1.557	2.3463	1.9156	2.4314	1.8551
1.581	2.3173	1.9327	2.3856	1.8425
1.6548	2.2586	1.8815	2.3989	1.8456
1.6778	2.241	1.8608	2.4187	1.9526
1.5987	2.2178	1.8879	2.4846	2.0044
1.5741	2.1815	1.7927	2.4006	1.9783
1.5785	2.0964	1.8066	2.5036	2.0504
1.6703	2.2026	1.8529	2.5314	2.0262
1.6329	2.2607	1.8805	2.4959	1.9942
1.5983	2.2928	1.9749	2.4128	2.0712
1.669	2.2447	2.0242	2.4763	1.9628
1.7219	2.2543	2.0313	2.3943	2.1073
1.7038	2.3884	2.0725	2.4003	2.1238
1.6194	2.2385	2.0468	2.4381	2.0993
1.5688	2.2135	2.0235	2.3877	1.9829
1.5714	2.2694	2.0509	2.3383	1.9162
1.5828	2.2064	2.1087	2.3081	1.9707
1.6273	2.1772	2.1397	2.3245	1.9468
1.6727	2.2375	2.0618	2.2688	2.0143
1.6583	2.2417	2.0703	2.2815	1.9391
1.6638	2.237	2.0984	2.2886	1.9736
1.6737	2.2689	2.0935	2.2153	2.1371
1.6624	2.1914	2.0754	2.138	2.0328
1.6947	2.2216	2.0719	2.1101	2.0341
1.7226	2.2032	2.0511	2.1309	2.0748
1.6302	2.2029	1.9255	2.0699	2.1023
1.6638	2.2449	1.976	2.0614	2.0884
1.6341	2.207	1.9361	2.1497	1.9263
1.623	2.2347	1.8946	2.1614	1.9136
1.6713	2.261	1.9869	2.2545	1.9493
1.6781	2.2442	2.0315	2.2057	2.0162
1.6376	2.2651	1.9628	2.1509	1.9964
1.6535	2.2322	2.0345	2.1978	2.0348
1.6359	2.3047	2.0309	2.1761	2.0851
1.6469	2.2702	2.0156	2.196	2.1021
1.6084	2.3052	2.0196	2.2831	1.9654
1.5904	2.3087	2.0145	2.0936	1.9541
1.6837	2.2642	2.0168	2.179	1.8949
1.5891	2.2349	2.0825	2.0831	1.896
1.5969	2.3436	2.0403	2.027	1.9417
1.6096	2.3281	2.0446	2.076	1.9911
1.6091	2.3743	1.8872	2.0181	2.0206
1.5249	2.3861	1.9342	2.0595	2.0729
1.4738	2.3484	1.9109	2.0691	2.1389
1.5277	2.4389	1.8799	2.0776	2.0622
1.5006	2.3584	1.8573	2.1416	2.0137
1.4688	2.38	1.8158	2.0606	2.044
1.5883	2.2836	1.8956	1.9567	2.0082
1.5817	2.3864	1.8833	2.0201	2.0341
1.52	2.375	1.946	2.0341	1.9393
1.5114	2.2529	1.9809	2.0408	1.9433
1.4551	2.1998	2.0389	2.0365	1.9067
1.5508	2.0979	2.0004	2.0834	1.9068
1.5417	2.1683	1.9328	2.0604	1.8318
1.4846	2.2621	1.9261	2.0397	1.9514
1.4681	2.1548	1.9349	2.0093	1.9199
1.5073	2.1254	1.8826	2.0378	1.8386
1.4693	2.1847	1.8943	2.1192	1.8861
1.5125	2.1651	1.8957	2.1108	1.9186
1.6415	2.1152	1.8687	2.1314	1.8967
1.4983	2.2193	1.8699	2.179	1.9086
1.5858	2.1898	1.9768	2.2436	1.8943
1.5932	2.1584	1.9475	2.2088	1.8508
1.5499	2.2438	1.9561	2.2249	1.8342
1.6171	2.2245	1.9482	2.1565	1.8444
1.5183	2.1858	2.0207	2.1161	1.8589
1.4968	2.1546	2.0135	2.1743	1.8622
1.472	2.1002	1.9455	2.1471	1.7926
1.4723	2.129	2.0961	2.1606	1.8521
1.4863	2.1685	2.0197	2.1731	1.9152
1.4783	2.1709	2.034	2.1262	1.9403
1.4753	2.1978	2.0696	2.1138	1.8936
1.502	2.2706	2.1096	2.2088	1.9175
1.5547	2.3103	2.0506	2.1503	1.981
1.4579	2.2713	2.0716	2.1979	1.9566
1.5172	2.2208	2.0635	2.2382	1.9941
1.439	2.1855	2.0842	2.1225	2.0231
1.5146	2.2106	2.056	2.0916	2.0667
1.4935	2.1535	1.9936	2.0786	1.9962
1.4747	2.1333	2.0205	1.9997	1.9727
1.5828	2.1518	2.0639	2.0293	2.0485
1.5343	2.1878	2.001	2.1437	2.0295
1.5016	2.2283	1.9623	2.1074	2.0228
1.518	2.2161	2.0253	2.081	1.9669
1.5244	2.2011	1.9409	2.0548	1.9785
1.5545	2.2348	1.9135	2.112	1.9128
1.5089	2.2667	1.9413	2.0516	1.8985
1.4998	2.2521	1.9116	2.0941	1.887
1.4969	2.2357	1.9334	2.0344	1.9148
1.4835	2.2832	1.8806	2.0794	1.9064
1.3988	2.3219	1.8062	2.0497	1.8955
1.4968	2.3239	1.8926	2.1423	1.8406
1.5127	2.3474	1.9355	2.059	1.8578
1.5599	2.3907	1.8256	1.9828	1.8255
1.4982	2.5106	1.8691	1.9753	1.779
1.5174	2.4378	1.829	1.9549	1.846
1.5787	2.478	1.8345	1.9562	1.887
1.6051	2.4774	1.9867	1.9264	1.8491
1.5672	2.4792	1.9698	1.9774	1.8551
1.5536	2.3458	2.0375	2.0541	1.8048
1.4844	2.362	1.9845	2.0096	1.8997
1.5028	2.3191	2.0028	2.034	1.9354
1.4862	2.3208	1.9983	1.9825	1.9567
1.5437	2.3792	1.9949	1.9552	1.9509
1.5596	2.4218	1.9071	1.8031	1.9201
1.5489	2.3207	1.8934	1.8427	1.8824
1.5185	2.395	1.7858	1.7795	1.9262
1.5803	2.3684	1.955	1.9463	1.9735
1.6368	2.3944	1.9526	1.8922	2.0033
1.6056	2.3875	1.9925	1.8428	2.0117
1.6403	2.3363	1.8865	1.9492	2.0428
1.699	2.363	1.8048	1.8826	2.0261
1.6715	2.3684	1.7951	1.7303	1.9552
1.6104	2.3271	1.8679	1.8426	1.9476
1.5483	2.2008	1.8383	1.8677	1.9021
1.5196	2.2733	1.928	1.9492	1.9601
1.4264	2.2242	1.9153	1.865	1.834
1.3835	2.2095	1.9199	1.915	1.8453
1.4971	2.1914	1.8779	1.9245	1.9079
1.4928	2.289	1.8156	1.8657	1.9067
1.5419	2.2241	1.8789	1.7986	1.8942
1.5663	2.1913	1.9004	1.7666	1.8588
1.552	2.2454	1.8617	1.8704	1.8474
1.6083	2.1711	1.8919	1.7823	1.8942
1.5662	2.2594	1.9354	1.7452	1.9676
1.6249	2.2926	1.9914	1.6837	1.9336
1.6206	2.2308	1.9316	1.7796	1.9472
1.5582	2.3342	1.8512	1.771	1.9582
1.6209	2.2646	1.9764	1.8289	1.9224
1.647	2.3598	2.0038	1.8438	1.8969
1.7003	2.3968	2.0165	1.9092	1.9217
1.7106	2.4245	2.0654	1.9241	1.9774
1.7296	2.3925	1.978	2.0135	1.9986
1.7924	2.3281	1.9275	1.9621	1.9979
1.729	2.3129	2.0032	1.9833	1.9008
1.7542	2.2995	2.0426	1.9604	1.8933
1.7185	2.268	2.0734	2.0105	1.863
1.7253	2.2345	2.0337	1.9616	1.9151
1.8103	2.2793	2.0838	1.9482	1.8914
1.7088	2.1338	1.9969	2.0086	1.9977
1.7222	2.1342	2.1122	1.9454	1.9524
1.7187	2.1912	2.0483	1.9337	1.9066
1.693	2.1387	2.1362	1.9457	1.8288
1.711	2.2908	2.0647	1.9165	1.8771
1.7403	2.237	2.0599	1.8407	1.8835
1.7836	2.2173	2.0287	1.969	1.8546
1.7805	2.0946	2.0214	1.9962	1.7745
1.821	2.2307	2.1013	2.0207	1.7542
1.7108	2.2399	2.1367	1.9922	1.7682
1.6288	2.153	2.0979	1.997	1.7218
1.6315	2.12	2.0535	2.0398	1.844
1.6217	2.2652	2.1263	2.0421	1.7834
1.6928	2.3065	2.0601	2.0816	1.9043
1.6506	2.3237	2.124	2.0963	1.9372
1.551	2.3053	2.1191	2.0305	1.8592
1.5118	2.3245	2.1417	2.1391	1.8601
1.5917	2.2886	2.0983	2.0726	1.8065
1.5909	2.2772	2.1042	2.1276	1.7902
1.6034	2.3659	2.0712	2.0781	1.8506
1.6511	2.3276	2.0642	2.031	1.8623
1.6768	2.258	2.0391	2.0639	1.8664
1.6089	2.2881	2.1015	1.9603	1.899
1.5948	2.2952	2.0847	2.0357	1.8869
1.613	2.4204	2.0667	1.9331	1.8492
1.6003	2.4457	2.0165	1.9799	1.9017
1.5299	2.5231	1.9667	1.9258	2.0067
1.5494	2.466	1.946	1.8635	1.9555
1.4741	2.3431	1.9615	1.8889	1.9462
1.5824	2.3969	2.0265	1.9624	1.939
1.5965	2.4449	2.0469	2.0175	2.0016
1.5197	2.4185	2.0088	2.0364	2.0302
1.5537	2.4311	1.9194	1.9647	1.9792
1.4875	2.4182	1.9363	1.9482	2.0875
1.4991	2.4009	2.0296	1.9708	2.0251
1.4922	2.4156	1.9972	2.0161	2.0105
1.5641	2.4577	1.9663	2.1021	1.9603
1.4613	2.4194	1.9744	2.1565	1.9809
1.5033	2.3884	1.9973	2.2039	2.0569
1.5606	2.3899	2.0608	2.1406	2.0479
1.4376	2.3701	1.9552	2.1489	2.0595
1.4912	2.335	2.0017	2.1132	2.038
1.4978	2.3679	1.9319	2.0408	1.9646
1.6065	2.4292	1.9816	2.1275	1.8978
1.4777	2.3393	1.94	2.154	1.9082
1.5327	2.4132	1.9578	2.1455	1.9573
1.5798	2.3347	1.9672	2.1337	1.9295
1.5633	2.3475	1.9053	2.1775	1.9745
1.5709	2.3827	1.9622	2.2081	2.0101
1.6071	2.3828	1.8991	2.1623	2.0921
1.6612	2.3046	1.9514	2.1214	2.0469
1.6167	2.3216	1.8263	2.1675	2.0607
1.4829	2.2551	1.8237	2.1027	2.0856
1.5308	2.322	1.6816	2.1129	2.0536
1.4899	2.3044	1.7162	2.141	1.9759
1.5587	2.32	1.7618	2.2178	2.0179
1.4924	2.2802	1.8045	2.2219	1.9892
1.5638	2.2812	1.8066	2.2369	2.1262
1.5173	2.2699	1.7364	2.15	2.0656
1.5352	2.3544	1.7234	2.2615	2.0369
1.6137	2.2906	1.7325	2.2512	2.0411
1.6031	2.2282	1.7275	2.2042	2.0915
1.6272	2.3075	1.7546	2.1716	2.0882
1.637	2.3109	1.8516	2.2531	2.0559
1.6964	2.1879	1.8072	2.2211	2.1174
1.693	2.2121	1.8339	2.2732	1.9367
1.6827	2.2109	1.8645	2.309	1.9933
1.6782	2.1865	1.9035	2.2876	2.0835
1.6761	2.1759	1.9047	2.2656	2.1536
1.6539	2.3175	1.9312	2.4462	2.1852
1.6574	2.2863	1.9204	2.4358	2.1399
1.5997	2.3034	1.8869	2.4645	2.2227
1.6121	2.3095	1.9138	2.3198	2.1804
1.6242	2.2433	1.9272	2.3435	2.1559
1.694	2.1692	1.9788	2.3834	2.1015
1.6753	2.152	1.8769	2.3344	1.9991
1.5862	2.2509	1.917	2.3611	2.0705
1.5821	2.229	1.9851	2.3637	2.0598
1.5998	2.2878	1.9915	2.2822	2.1047
1.5431	2.2326	1.9732	2.3007	2.0685
1.5925	2.2828	2.0208	2.2933	2.1246
1.659	2.2103	2.0457	2.2921	2.1959
1.5761	2.2765	2.0022	2.3547	2.1843
1.6295	2.2737	1.9705	2.4715	2.2296
1.5182	2.1926	1.9881	2.4277	2.2216
1.4996	2.2876	1.9776	2.374	2.1695
1.4605	2.2009	1.9919	2.3903	2.1523
1.4438	2.2342	1.9053	2.2804	2.0655
1.448	2.1856	1.9109	2.32	2.0774
1.4903	2.1357	1.8924	2.4157	2.0761
1.4321	2.2028	1.8671	2.3506	2.09
1.4509	2.1433	1.8838	2.3554	2.1126
1.4567	2.2255	1.8561	2.3488	2.0748
1.4509	2.3066	1.8422	2.3194	2.0849
1.396	2.263	1.8825	2.3388	2.0761
1.4045	2.248	1.9266	2.3103	1.9952
1.3522	2.2343	1.8325	2.4564	2.0689
1.4113	2.2942	1.8582	2.3771	2.0715
1.3609	2.4103	1.9384	2.3951	2.1005
1.3045	2.3597	1.9222	2.3713	2.0983
1.3935	2.2746	1.9063	2.4217	2.0405
1.4046	2.2659	1.793	2.3536	2.0513
1.389	2.2044	1.8531	2.3446	2.0509
1.3888	2.2077	1.941	2.4268	2.0512
1.4066	2.1921	1.9112	2.4341	2.081
1.4353	2.2546	2.0357	2.4915	2.0119
1.4121	2.2542	1.998	2.5875	1.9631
1.4068	2.2394	1.9683	2.5513	2.0591
1.4285	2.2069	1.9006	2.4967	2.0586
1.5046	2.2944	1.8963	2.4273	2.123
1.4848	2.2502	1.8612	2.4109	2.1531
1.4899	2.1752	1.8777	2.4885	2.1174
1.5486	2.1374	1.8633	2.522	2.1239
1.4372	2.1771	1.8841	2.4878	2.0447
1.5213	2.1363	2.0038	2.6407	2.0474
1.3953	2.1841	1.8454	2.7188	2.0008
1.3625	2.1522	1.8294	2.6205	1.9173
1.5047	2.1261	1.8163	2.576	1.9914
1.4799	2.1204	1.8636	2.5813	2.0914
1.489	2.1648	1.8459	2.5781	2.0711
1.4469	2.1025	1.846	2.4908	2.1091
1.558	2.1066	1.8963	2.5417	2.1832
1.4826	2.1243	1.8662	2.5345	2.2167
1.3955	2.0596	1.9027	2.4551	2.1822
1.5	1.9929	1.8951	2.5669	2.0855
1.5141	1.989	1.8529	2.6056	2.043
1.4692	1.9445	1.8532	2.602	2.0113
1.4482	2.0578	1.757	2.6211	2.0495
1.4398	2.1232	1.7263	2.6476	1.9327
1.3456	2.0686	1.7848	2.8363	1.9638
1.3995	2.1118	1.7952	2.7336	1.9066
1.4392	2.2032	1.7514	2.6268	1.9452
1.3719	2.1168	1.7408	2.6518	1.987
1.4454	2.0166	1.7192	2.662	1.8904
1.5046	2.1183	1.7758	2.5811	1.8646
1.4581	2.1014	1.8205	2.552	1.8716
1.4523	2.008	1.7876	2.6643	1.925
1.476	1.9481	1.8038	2.7114	1.8705
1.4151	1.9763	1.927	2.7477	1.9008
1.346	1.9543	1.9275	2.708	1.9931
1.4353	1.9465	1.8607	2.6723	1.9321
1.5141	1.9177	1.8617	2.7771	1.9119
1.5639	1.9312	1.7559	2.79	1.9273
1.6109	1.9057	1.8475	2.7669	1.8474
1.5733	2.0213	1.758	2.9131	1.853
1.5263	1.991	1.7833	2.8596	1.8633
1.4596	1.9191	1.7531	2.9537	1.9919
1.5198	1.859	1.7767	2.8098	1.9565
1.4907	1.9331	1.756	2.7706	1.9486
1.5964	1.9438	1.8515	2.6429	2.0013
1.7414	1.9768	1.8522	2.4899	1.9973
1.6129	2.0416	1.8393	2.5551	1.9429
1.5196	2.0829	1.7595	2.6677	1.9946
1.6317	2.0449	1.7642	2.6363	1.9392
1.5646	1.9827	1.8282	2.615	1.9281
1.489	2.0232	1.7725	2.5885	1.8963
1.5108	2.0684	1.7811	2.682	1.8543
1.431	2.0296	1.7444	2.6551	1.8718
1.4561	2.0402	1.7049	2.6462	1.8777
1.442	2.1301	1.7626	2.6412	1.9743
1.3956	2.0748	1.7277	2.7103	1.9552
1.4163	2.1377	1.712	2.7311	2.0035
1.4258	2.196	1.783	2.7093	1.9978
1.5067	2.0906	1.6804	2.6681	1.9819
1.5305	2.0845	1.7934	2.6367	1.9319
1.4573	2.106	1.809	2.5589	1.9077
1.4497	2.1176	1.8024	2.4254	1.8945
1.4821	2.0963	1.8991	2.3967	1.8005
1.556	2.1566	1.7825	2.4231	1.7137
1.5486	2.1581	1.8333	2.465	1.7825
1.5458	2.1842	1.8457	2.3981	1.9369
1.541	2.2866	1.897	2.4599	1.8764
1.5818	2.1793	1.8883	2.5028	1.8542
1.4949	2.1336	1.8331	2.5008	1.9049
1.5092	2.1449	1.8566	2.4625	1.956
1.4551	2.1158	1.7821	2.452	1.9297
1.4647	2.1925	1.751	2.3938	1.9033
1.4107	2.255	1.7418	2.3811	1.8814
1.3677	2.2902	1.7782	2.4161	1.8645
1.3598	2.2197	1.8559	2.4675	1.8189
1.3021	2.2208	1.8678	2.4347	1.785
1.3949	2.2692	1.8147	2.4591	1.8467
1.4148	2.2665	1.8631	2.4212	1.88
1.4145	2.2986	1.8122	2.4239	1.8676
1.3337	2.262	1.8506	2.5384	1.8257
1.3488	2.3043	1.9223	2.3901	1.7965
1.3446	2.3706	1.8913	2.5473	1.8917
1.3827	2.3866	1.9666	2.4923	1.985
1.3165	2.3451	2.0393	2.4791	1.933
1.3246	2.2295	2.0239	2.4417	1.8995
1.3923	2.3139	1.9232	2.4107	1.9477
1.3399	2.3031	1.9336	2.3824	1.9929
1.2235	2.2577	1.9387	2.4833	1.8911
1.2926	2.169	1.9829	2.4789	1.8667
1.3604	2.0996	1.9586	2.4378	1.9397
1.3503	2.1801	1.919	2.4383	1.9373
1.3426	2.1537	2.0418	2.413	2.0245
1.4507	2.0876	1.9092	2.412	1.9985
1.4305	2.022	2.0015	2.388	1.9763
1.4086	2.0611	1.9749	2.3355	1.9502
1.4298	2.1394	1.9061	2.2132	1.9744
1.4426	2.2081	2.0366	2.2437	1.8605
1.5058	2.1331	2.0386	2.2259	1.8575
1.4511	2.1269	1.91	2.2136	1.8696
1.454	2.051	1.9403	2.2875	1.8975
1.4179	2.0845	1.8361	2.2524	1.8875
1.4969	2.0763	1.8306	2.2258	1.9122
1.5352	2.1129	1.9416	2.1739	1.9566
1.5331	2.0917	1.8562	2.2723	1.9421
1.5156	2.0977	1.8951	2.2252	1.9364
1.4645	2.1699	1.8398	2.1956	1.9904
1.414	2.0795	1.8044	2.2924	2.0067
1.4142	2.0275	1.857	2.2406	2.0288
1.4084	2.1004	1.8689	2.2385	2.0411
1.401	2.1662	1.8725	2.242	1.9839
1.4601	2.1637	1.8525	2.312	1.9196
1.4605	2.0882	1.9044	2.3765	1.9132
1.4176	2.12	1.8161	2.4539	1.9244
1.4486	2.1411	1.8155	2.4415	1.919
1.3905	2.0688	1.8159	2.4206	1.9494
1.3635	1.9967	1.8293	2.2615	1.8755
1.4216	2.0155	1.841	2.3629	1.85
1.411	2.0234	1.8015	2.3089	1.9684
1.3179	2.0116	1.769	2.377	2.0348
1.4298	2.0165	1.8044	2.4089	1.9924
1.4271	2.0005	1.8351	2.4485	2.0612
1.4162	2.0756	1.7344	2.3497	2.042
1.3813	2.1314	1.7691	2.4401	2.0054
1.3672	2.1175	1.8282	2.3822	2.1195
1.3526	2.1795	1.8524	2.3775	2.189
1.3572	2.1982	1.8988	2.4233	2.1277
1.3306	2.2617	1.909	2.3674	2.133
1.4154	2.1899	1.8678	2.4912	2.0934
1.3936	2.2442	1.8301	2.5411	2.1044
1.4153	2.2037	1.7958	2.6346	2.0278
1.4489	2.2519	1.8102	2.6511	2.0363
1.3875	2.1904	1.7983	2.623	1.9119
1.4171	2.1751	1.8386	2.6653	2.0001
1.3936	2.276	1.894	2.5931	1.9751
1.4245	2.2713	1.8749	2.6056	2.0565
1.4573	2.3488	1.9197	2.7025	2.0745
1.3919	2.2743	1.9741	2.6018	2.1054
1.2954	2.2063	1.9619	2.7108	2.0474
1.3224	2.2594	1.9303	2.7322	2.0346
1.3669	2.187	1.9797	2.6271	2.1001
1.2907	2.1441	2.0944	2.7223	2.0616
1.3268	2.034	2.1029	2.7231	2.1437
1.3298	2.0651	2.0567	2.5421	2.1055
1.3192	2.0471	2.1065	2.4932	2.1963
1.3739	1.9976	2.1398	2.5158	2.1492
1.3765	2.0753	2.1064	2.4995	2.1007
1.3499	2.0495	2.0182	2.4038	1.9932
1.3418	2.0631	1.9712	2.3452	2.0318
1.3896	2.1398	2.0261	2.3121	1.9794
1.3927	2.3107	2.0984	2.24	2.0008
1.3208	2.2028	2.0666	2.2164	1.9417
1.3045	2.2914	2.0451	2.2456	1.9258
1.3581	2.3156	2.0855	2.2753	2.0073
1.3897	2.299	2.1097	2.3268	1.9899
1.4083	2.3238	2.0811	2.3616	1.9127
1.3625	2.3237	2.1308	2.4261	1.9479
1.317	2.3517	1.9747	2.4481	1.9429
1.3811	2.4301	1.9603	2.4102	1.9915
1.3237	2.4196	2.005	2.3311	1.8977
1.3033	2.4036	2.0904	2.4422	1.873
1.2838	2.2981	2.0197	2.4589	1.9834
1.3097	2.4131	1.985	2.5073	2.0006
1.2763	2.3374	2.0342	2.4896	1.9774
1.3528	2.3214	2.1317	2.4279	1.9029
1.3115	2.2645	2.0111	2.3786	1.9247
1.3069	2.2377	2.0213	2.2898	2.0954
1.3472	2.264	2.04	2.4349	1.9818
1.2448	2.0698	2.0253	2.3706	1.9301
1.3086	2.1244	1.9461	2.2475	1.8843
1.399	2.089	1.8456	2.2631	1.9325
1.3414	2.1668	1.8708	2.1886	1.9153
1.3354	2.1182	1.9056	2.3772	2.0661
1.3424	2.0794	1.8914	2.344	1.9312
1.2993	2.1661	1.8886	2.3453	1.8876
1.2246	2.2546	1.838	2.3571	1.9329
1.2849	2.2207	1.8212	2.2674	1.8891
1.3164	2.3708	1.7985	2.3502	1.889
1.3382	2.3387	1.8208	2.3236	1.8694
1.3514	2.2349	1.7833	2.3417	1.89
1.3897	2.293	1.755	2.36	1.9412
1.4329	2.2473	1.8227	2.3607	1.8846
1.3924	2.289	1.8887	2.3511	1.9617
1.2814	2.3063	1.8392	2.2665	1.9052
1.2854	2.2771	1.8267	2.3105	1.9182
1.3802	2.2042	1.8445	2.3979	1.8788
1.3437	2.1219	1.9037	2.4667	1.9288
1.2828	2.2321	1.9002	2.4129	1.9255
1.337	2.1016	1.8904	2.3636	1.9532
1.3497	2.0345	1.9622	2.3811	1.8806
1.3707	2.0326	1.9894	2.3883	1.8838
1.3944	2.1087	2.0342	2.3144	1.8487
1.4524	2.0996	2.007	2.1572	1.7025
1.4205	2.0492	2.0099	2.1968	1.7972
1.4676	1.9782	2.0435	2.2441	1.8045
1.4346	2.047	1.9348	2.2102	1.9366
1.4629	2.059	1.9809	2.3294	1.865
1.429	2.1039	1.9778	2.3603	1.8773
1.5014	2.0297	2.0643	2.3611	1.8292
1.5283	2.0492	2.0519	2.3605	1.891
1.4583	1.9163	1.968	2.3449	1.9368
1.5367	2.0416	1.897	2.2572	1.9595
1.4739	2.0217	1.9745	2.3887	1.9349
1.4457	2.013	1.9907	2.4198	2.0036
1.3581	2.0925	1.959	2.4249	2.0312
1.3606	2.1591	1.9347	2.4218	1.9688
1.4656	2.1177	1.8691	2.4868	1.9373
1.5101	2.1195	1.9307	2.445	1.853
1.5459	2.1222	1.9161	2.5037	1.9527
1.5263	2.2171	1.995	2.4994	1.9461
1.5582	2.1578	2.0027	2.4625	1.8563
1.4039	2.1415	2.0832	2.3624	1.7951
1.439	2.1637	2.0184	2.4543	1.8133
1.4695	2.1806	1.9241	2.4861	1.7619
1.5051	2.1661	1.9411	2.4401	1.8122
1.553	2.1796	1.9686	2.3334	1.8513
1.5771	2.1803	1.9049	2.3786	1.8911
1.5405	2.1705	1.8764	2.3995	1.9281
1.4951	2.2315	1.8739	2.4085	1.8784
1.5156	2.2695	1.828	2.4964	1.8905
1.4823	2.3159	1.9383	2.5967	1.9817
1.4852	2.2632	1.9342	2.5774	1.9455
1.4345	2.194	1.9945	2.5185	2.0493
1.4323	2.2194	1.9038	2.4247	2.0527
1.4908	2.2121	1.8681	2.4036	2.0325
1.4958	2.1672	1.8535	2.4205	2.0432
1.5418	2.1922	1.829	2.4408	1.9844
1.3976	2.2065	1.7219	2.5218	2.0292
1.4553	2.241	1.7762	2.4282	1.963
1.3663	2.2903	1.7722	2.4639	2.0117
1.3955	2.2998	1.8091	2.4864	1.9914
1.4926	2.1864	1.7514	2.5622	1.9972
1.5309	2.2393	1.7314	2.4899	1.9508
1.5382	2.3068	1.6937	2.5434	1.9915
1.5155	2.251	1.7253	2.5757	1.8872
1.5177	2.3443	1.7488	2.6007	1.9163
1.6429	2.341	1.7704	2.6772	2.0692
1.5665	2.4058	1.805	2.6721	2.1017
1.5606	2.4185	1.8068	2.7514	2.0502
1.45	2.4219	1.8503	2.6909	1.9988
1.4292	2.3817	1.9285	2.6691	1.9996
1.5128	2.3376	1.8444	2.5999	2.0794
1.5086	2.2949	1.8564	2.5887	2.0215
1.4643	2.3203	1.9608	2.6702	1.8822
1.5584	2.3328	1.9386	2.7533	1.9046
1.5687	2.3992	1.971	2.7856	1.866
1.471	2.3732	2.0544	2.7541	1.894
1.4328	2.296	2.056	2.7985	1.965
1.508	2.1773	2.0092	2.7944	2.0271
1.4761	2.204	2.0223	2.872	1.9501
1.5016	2.3051	2.0941	2.793	1.9696
1.5696	2.2977	2.1587	2.7557	1.983
1.4808	2.28	2.1283	2.8046	1.8696
1.4977	2.2188	2.1141	2.7081	1.8406
1.511	2.3641	2.0755	2.6964	1.8255
1.6222	2.4122	2.0172	2.8439	1.9271
1.6212	2.3278	1.9372	2.7447	1.8894
1.6104	2.3564	2.0138	2.6945	1.8862
1.629	2.2725	2.0599	2.6648	1.8699
1.5904	2.1379	2.0545	2.6653	1.7945
1.642	2.0917	1.9942	2.6059	1.8339
1.5902	2.0306	2.0048	2.5348	1.8257
1.581	2.0343	2.0641	2.566	1.7701
1.5442	2.0447	2.036	2.575	1.795
1.6395	2.0257	2.0838	2.4669	1.818
1.6982	2.0819	2.1885	2.5252	1.8238
1.581	2.0504	2.1191	2.591	1.7438
1.6197	2.0915	2.1352	2.5852	1.8475
1.5764	2.0193	2.1257	2.5702	1.8717
1.4965	2.1859	2.0474	2.5447	1.9307
1.5091	2.1844	2.176	2.5264	1.8902
1.5889	2.134	2.1937	2.5288	1.9243
1.5856	2.1896	2.2035	2.4283	1.804
1.5477	2.2041	2.3326	2.4055	1.7897
1.5373	2.2041	2.2729	2.3854	1.8485
1.5769	2.219	2.2785	2.4117	1.8968
1.5636	2.2308	2.2336	2.4111	1.8096
1.4451	2.2267	2.2193	2.4629	1.8465
1.4958	2.1495	2.1501	2.5553	1.8793
1.492	2.2161	2.1938	2.544	1.9492
1.5884	2.3069	2.2166	2.6284	2.0125
1.5475	2.3375	2.0634	2.5639	1.9695
1.5118	2.3224	2.0685	2.5421	1.9402
1.539	2.2968	2.0012	2.5658	1.9008
1.6373	2.2731	2.0504	2.4543	1.9515
1.6164	2.095	2.0795	2.4792	1.9569
1.6245	2.2102	2.0657	2.4228	2.0056
1.6128	2.316	1.9986	2.4144	1.9753
1.5884	2.2163	1.9835	2.4681	2.015
1.6319	2.2084	2.0488	2.479	1.9802
1.6131	2.1607	1.9974	2.4362	2.0559
1.6384	2.19	1.9091	2.5406	2.0461
1.6939	2.2944	1.9025	2.4304	2.0478
1.7062	2.3455	1.8505	2.4047	2.0361
1.7225	2.3935	1.8961	2.3399	2.0578
1.6791	2.3424	2.0219	2.3174	2.0541
1.6872	2.369	2.0815	2.3534	1.9771
1.6413	2.4196	2	2.3636	2.1009
1.5757	2.435	2.0628	2.2972	2.0112
1.5218	2.382	2.1296	2.3036	2.0906
1.5327	2.4094	2.0204	2.3821	2.1072
1.5877	2.2907	2.1361	2.3499	2.1388
1.5621	2.3691	2.174	2.3766	2.1686
1.6585	2.3957	2.0421	2.4781	2.0937
1.6251	2.3244	2.0638	2.4631	2.039
1.6103	2.366	2.0619	2.4605	2.0296
1.6063	2.496	2.0716	2.4185	2.0586
1.5727	2.5851	2.1843	2.4043	2.0224
1.5939	2.5381	2.2659	2.4051	2.0377
1.7158	2.5767	2.2198	2.5084	2.0645
1.6055	2.5171	2.2355	2.5194	2.0554
1.6515	2.5051	2.1739	2.7031	2.1235
1.5946	2.4406	2.1984	2.6194	2.0306
1.6846	2.2953	2.1226	2.7043	2.0939
1.6602	2.3417	2.0122	2.7129	2.1412
1.5531	2.3488	2.0369	2.5511	2.188
1.4917	2.3542	2.0504	2.7107	2.1601
1.5242	2.3271	2.0381	2.5608	2.1371
1.4616	2.2813	2.0646	2.5532	2.0721
1.4102	2.141	2.0501	2.6279	2.228
1.4908	2.1958	2.0268	2.5092	2.1213
1.4837	2.1965	2.148	2.4786	2.0474
1.5	2.2185	2.16	2.4669	2.1378
1.4952	2.2718	2.1116	2.5305	2.1884
1.5346	2.3154	2.0514	2.5201	2.2359
1.5529	2.3243	1.9919	2.4482	2.3455
1.5337	2.3047	2.0653	2.5306	2.1965
1.5771	2.2594	1.9742	2.5802	2.2552
1.4561	2.2127	2.0648	2.4864	2.3048
1.5269	2.2111	2.037	2.5207	2.2218
1.5685	2.2598	2.0276	2.4801	2.2035
1.522	2.2981	1.9437	2.4717	2.2393
1.5554	2.3624	1.9358	2.3792	2.2669
1.4841	2.3284	2.0122	2.4918	2.2887
1.5015	2.3807	2.0239	2.3764	2.2393
1.5719	2.3418	1.9842	2.4431	2.2774
1.4534	2.4511	1.9913	2.5427	2.3479
1.4289	2.4944	2.0333	2.5293	2.4164
1.4522	2.3311	2.0858	2.589	2.384
1.4188	2.2725	1.9976	2.4811	2.3603
1.4491	2.3275	2.0775	2.5222	2.4385
1.4989	2.2895	2.1052	2.6781	2.4199
1.5019	2.4741	2.0669	2.7067	2.3724
1.4834	2.3774	2.1572	2.7185	2.3864
1.4705	2.4622	2.0781	2.7423	2.4059
1.4758	2.5162	2.1822	2.755	2.4743
1.5422	2.4962	2.1619	2.7147	2.5256
1.5071	2.4538	2.0692	2.7244	2.3387
[truncated: 23,001 more rows]
