# Supplementary material for: Molecular mechanism of point mutation-induced Monopolar spindle 1 (Mps1/TTK) inhibitor resistance revealed by a comprehensive molecular modeling study
Source: PeerJ. 2019 Jan 21;7:e6299. doi: 10.7717/peerj.6299 (PMC6345219; doi:10.7717/peerj.6299)
Supplement: Data S1 [file peerj-07-6299-s001.zip › RAW data/Figure 3/RMSD-ligand.csv]

WT	I531M	I598F	C604Y	S611R
0	0	0	0	0
0.330833333333333	0.5432	0.6292	0.5784	0.477
0.45625	0.6549	0.7507	0.4505	0.3945
0.550916666666667	0.6131	0.8535	0.6064	0.5129
0.733416666666667	0.4326	0.7413	0.401	0.4144
1.022	0.6056	0.8299	0.4649	0.4576
0.591083333333333	0.3473	0.6887	0.446	0.4488
0.501666666666667	0.7852	0.6089	0.4593	0.346
0.64	0.6944	0.7427	0.5597	0.6368
0.490583333333333	0.5796	0.6669	0.7869	0.4453
0.386333333333333	0.7849	0.6711	0.8803	0.4688
0.879666666666667	0.7698	0.7541	0.7798	0.8445
0.52675	0.6981	0.7313	0.8859	0.3324
0.69825	0.6454	0.637	0.9301	0.5504
0.613416666666667	0.9026	0.3718	0.723	0.7979
0.52275	0.8321	0.6803	0.6843	0.7207
0.741333333333333	0.6956	0.7395	0.7471	0.7916
0.92575	0.6157	0.8848	0.7974	0.6554
0.940583333333333	0.3376	0.7	0.7511	0.5965
0.913	0.4609	0.7778	0.6733	0.6706
1.00583333333333	0.506	0.9354	0.8393	0.6257
1.09508333333333	0.5227	0.7766	0.7725	0.557
1.00475	0.6456	0.8594	1.009	0.9613
0.993416666666667	0.5456	0.6978	0.7438	0.8233
1.095	1.0596	0.9454	0.8056	0.7933
1.20333333333333	0.5794	0.7287	1.1571	0.9204
0.96075	0.7667	0.6912	1.0097	0.9075
1.0205	0.6481	0.7843	1.0398	0.7465
0.970916666666667	0.8561	0.6625	0.95	0.9074
1.10116666666667	1.1226	0.8707	1.2125	1.0844
0.919333333333333	0.8655	0.762	0.8249	1.0779
0.859583333333333	0.8603	0.8731	1.0185	1.1519
0.771583333333333	0.7133	0.8948	0.7765	1.1036
0.786333333333333	0.6614	0.7843	0.9331	1.1796
0.7775	0.8368	0.7006	0.9087	1.1771
0.964666666666667	0.899	0.9153	1.04	1.2834
1.03758333333333	0.9582	0.7714	0.9513	1.0767
0.84875	0.5794	1.046	0.9074	1.0064
0.987333333333333	0.5725	1.0096	1.2928	1.1938
0.767916666666667	0.6891	0.9913	1.0063	0.9872
0.8645	0.6847	1.0742	0.7357	0.6982
1.033	1.2093	1.0879	0.9205	0.9421
0.895166666666667	1.1033	1.134	0.9287	0.988
1.10458333333333	0.9466	1.1672	0.7185	0.8412
1.08658333333333	0.6254	1.0666	0.7862	0.7398
1.06533333333333	0.595	1.0947	0.8838	1.0178
0.863583333333333	0.8324	1.0239	0.8039	0.8324
0.9955	0.7202	0.8947	0.8149	0.9968
0.898333333333333	0.7853	0.9568	0.8432	0.8732
0.985916666666667	0.9128	0.9348	0.8073	0.8621
0.905416666666667	0.9641	1.0954	0.9379	0.8541
0.8605	1.085	1.064	0.9922	0.8347
0.829333333333333	0.843	1.1752	0.9716	0.8902
1.00683333333333	0.8618	1.0026	0.916	0.9718
0.938333333333333	0.6975	1.1538	1.0255	0.8892
0.828333333333333	0.7607	1.0705	0.8576	0.9583
0.861416666666667	1.0706	0.9775	0.871	0.975
0.917583333333333	1.0979	0.7593	0.8872	0.977
0.882833333333333	1.1504	0.8054	0.7453	0.935
0.774083333333333	1.1287	0.7109	0.7616	1.0858
0.773416666666667	1.0163	0.6806	0.7704	1.1483
0.832916666666667	1.2697	0.7307	1.0119	1.0535
0.814583333333333	1.1246	0.7302	1.0088	0.935
0.753583333333333	1.118	0.7205	1.3224	1.1266
0.7625	1.3155	0.6148	1.0213	1.246
0.779833333333333	1.413	0.7835	0.8368	0.947
0.742666666666667	1.2638	0.7475	0.9531	1.2141
0.832	1.3903	0.6686	0.8406	1.0169
0.8265	1.4335	0.9489	0.8933	1.1185
0.894916666666667	1.6301	0.7821	0.8663	1.2725
0.756	1.4485	0.7654	0.7914	1.2196
0.7845	1.4395	1.0347	0.7602	1.1782
0.8875	1.2058	1.1288	0.8087	1.1336
0.895416666666667	1.3913	1.0659	0.9659	1.0434
0.934583333333333	1.3322	1.0756	0.9228	1.0474
1.07375	1.573	0.9949	0.8874	1.0925
1.18841666666667	1.4494	0.8806	0.8779	0.9792
1.04608333333333	1.626	0.5302	0.9617	1.1315
1.01508333333333	1.4839	0.3984	0.8172	0.8872
0.98275	1.4237	0.3956	0.8417	0.821
0.914916666666667	1.4961	0.3474	0.902	0.9749
1.08316666666667	1.5529	0.3891	0.7974	0.9815
1.09575	1.6205	0.4997	0.7736	0.8988
1.17341666666667	1.7363	0.3167	0.7517	1.001
0.942333333333333	1.4172	0.4921	0.9694	1.3452
1.03925	1.6315	0.4188	0.7999	1.1086
1.09841666666667	1.4138	0.3997	0.937	1.1917
1.19308333333333	1.5187	0.3734	0.8853	1.2889
1.1975	1.6229	0.6759	0.829	1.1003
1.04533333333333	1.5525	0.5195	0.8521	1.146
1.12891666666667	1.3165	0.858	0.949	1.1535
1.0085	1.2862	1.0054	0.7822	1.0793
0.9055	1.2032	0.961	0.8392	1.2369
1.23608333333333	1.1968	0.8417	0.8858	1.4322
1.394	1.2475	0.7895	0.8727	1.1663
1.18775	1.3137	0.7893	0.7644	1.1771
1.293	1.508	0.7364	0.8098	1.057
1.11158333333333	1.6136	0.844	0.7667	1.0763
1.29083333333333	1.567	0.8211	0.8524	0.9025
0.95375	1.3129	0.9483	0.759	1.1867
0.928416666666667	1.3592	0.7925	0.8392	1.2042
0.9695	1.1518	0.676	0.9369	1.0049
0.9135	1.1715	0.5943	0.7077	1.0851
0.966583333333333	1.2795	0.6688	0.7703	1.1351
0.93	1.4766	0.788	0.6663	1.2688
0.734083333333333	1.4184	0.6865	0.8363	1.1089
0.891916666666667	1.1838	0.9895	0.9253	1.1546
0.88875	1.4501	0.766	0.8635	1.1876
0.84525	1.261	0.6766	0.9306	1.0818
0.78825	1.2699	0.8599	1.1681	1.2948
0.679083333333333	1.1382	0.7936	0.8404	1.3325
0.613416666666667	1.2259	0.7612	1.0232	1.3394
0.724333333333333	1.3543	0.8594	1.1479	1.2846
0.8565	1.3836	0.694	1.0022	1.3031
0.839833333333333	1.4563	0.8567	1.0413	1.3099
0.892833333333333	1.527	0.7213	0.987	1.4388
1.15275	1.3423	0.8164	0.9805	1.2236
1.01575	1.1317	0.8203	0.925	1.4261
1.08141666666667	1.2881	0.8198	0.9493	1.3218
0.852833333333333	1.2571	0.7384	0.9315	1.2761
0.981083333333333	1.3723	0.8676	0.9284	1.152
0.887	1.239	0.8054	0.8516	1.3466
1.13908333333333	1.2312	0.7815	0.8603	1.3901
0.980333333333333	1.2087	0.7061	0.8445	1.2566
0.855	1.4097	0.9887	0.8484	1.1691
1.07733333333333	1.3713	0.7297	0.9509	1.2968
1.07841666666667	1.3563	0.7661	0.8968	1.1944
1.15708333333333	1.3211	0.7363	0.9137	1.0944
0.953416666666667	1.2256	0.9153	0.8747	0.9859
1.17166666666667	1.3167	0.7323	0.8113	1.0931
1.13041666666667	1.4281	0.7879	0.8397	1.0325
1.312	1.3698	0.8167	0.8747	0.9588
1.23233333333333	1.1032	1.0277	0.8146	1.0309
0.969916666666667	1.1715	0.8395	0.8066	1.139
1.02216666666667	1.2397	0.6964	0.7632	1.0295
1.041	1.1985	0.7945	0.5445	0.9573
0.994416666666667	1.0041	0.6821	0.6289	1.0535
1.06375	1.082	0.7311	0.8357	1.2107
0.920416666666667	1.0112	0.807	0.8641	1.184
1.06075	0.7158	0.8419	0.706	1.1521
1.23683333333333	0.7767	0.8223	0.5907	1.3257
1.10091666666667	0.6155	0.844	0.8463	1.3904
0.947583333333333	0.7002	0.6917	0.8021	1.5
0.949166666666667	0.7609	0.6461	0.7505	1.6395
1.1465	0.6915	0.7571	0.9044	1.7457
0.933333333333333	0.6302	1.0395	0.8455	1.5312
1.12158333333333	0.7971	0.8363	0.7848	1.2641
1.14725	0.5962	0.9818	0.8863	1.3885
1.11233333333333	0.4797	1.0034	0.7804	1.4535
1.16725	0.7462	0.9793	0.8838	1.2418
1.06116666666667	0.8902	0.8013	0.8383	1.1343
1.13883333333333	0.7234	0.5825	0.8004	1.0494
1.19375	0.7175	0.6707	0.7101	1.2166
1.01233333333333	1.1094	0.6062	0.8368	1.1386
1.176	0.7987	0.393	0.8047	1.2806
1.05091666666667	1.0811	0.4233	0.6915	1.2593
0.941166666666667	1.0647	0.4743	0.8662	1.3005
1.03341666666667	1.008	0.6128	0.8361	1.2412
0.886833333333333	1.0921	0.709	1.096	1.0476
1.00483333333333	0.7903	0.7613	0.9148	1.0529
0.933833333333333	1.1938	0.928	0.8358	1.2109
0.83775	0.997	0.7882	0.7824	1.1191
0.983666666666667	1.0698	0.7295	1.0111	1.0241
0.9955	0.6836	0.9505	0.8469	1.0848
1.07816666666667	0.8329	0.7017	0.8442	1.0308
1.24325	0.8078	0.8508	0.9103	1.0241
1.27216666666667	0.5557	0.7695	0.8991	1.0014
1.11858333333333	0.6159	0.8549	0.9029	1.0759
1.114	0.6085	0.8222	1.012	1.0164
1.16225	0.5632	0.8772	1.0922	0.9363
1.16916666666667	0.9055	0.6889	0.7799	1.2549
1.19658333333333	0.6748	0.7206	1.0579	0.9809
1.07691666666667	0.7306	0.669	1.1692	0.9879
1.07741666666667	0.6977	0.6875	0.8886	1.0104
1.06108333333333	0.828	1.0577	0.9402	1.0234
0.99175	0.7975	0.9061	0.9679	0.9682
1.00625	0.7466	0.8924	0.809	1.1035
1.03925	0.8292	0.6079	0.8233	1.0624
1.04875	0.8572	0.5336	0.992	0.663
1.02983333333333	0.5867	0.5406	0.8194	0.87
1.00233333333333	0.8371	0.3578	0.8721	0.7978
0.965333333333333	0.7041	0.5533	1.0688	0.811
0.981833333333333	0.7624	0.5773	1.0908	0.9174
1.04766666666667	0.6998	0.5882	0.8795	0.9279
0.924583333333333	1.0906	0.5073	0.8236	0.8144
0.971416666666667	0.8817	0.811	0.8105	0.7843
1.00466666666667	0.8139	0.5877	0.9396	0.9009
1.03866666666667	0.7496	0.9094	0.9652	0.9426
1.02791666666667	0.5012	0.9723	0.8361	0.9566
1.09016666666667	1.1381	0.937	0.8805	0.8613
1.12991666666667	1.116	0.9689	0.9383	0.8299
1.15533333333333	0.7554	0.8342	0.8693	1.0396
1.05616666666667	0.8892	1.0011	0.8549	1.0224
1.09316666666667	0.7874	0.9697	0.8978	0.987
1.17208333333333	0.8354	1.0078	1.0079	1.1798
1.23325	0.8448	1.0283	0.935	1.0383
1.169	0.9061	0.906	1.0216	1.0169
1.08491666666667	0.7197	0.9411	1.0211	1.2589
1.16366666666667	0.9201	1.0121	0.899	0.9382
1.31308333333333	0.8952	1.0075	1.1474	0.9934
1.29641666666667	0.9119	0.8971	0.834	1.0005
1.23858333333333	0.9983	1.0113	0.8698	0.9818
1.22908333333333	0.8923	1.025	0.9745	1.0895
1.0685	1.1001	0.9437	1.0327	1.0292
1.04316666666667	0.7732	1.0188	0.7849	1.1247
1.10416666666667	1.0409	0.9483	0.8538	1.0975
0.965416666666667	1.0589	0.9093	0.9417	1.2212
0.776	1.2039	0.8118	0.8969	1.232
0.800666666666667	1.4299	0.8442	0.9607	1.0846
0.8945	1.3968	0.7614	0.8518	1.106
0.75	1.0862	0.7152	0.9067	1.168
0.8075	1.1912	0.7763	0.82	1.2624
0.90825	0.937	0.7173	0.9645	1.3723
1.02525	1.0765	0.9915	0.8335	1.1992
1.01958333333333	0.9954	1.0579	1.0668	1.1851
1.06341666666667	0.8916	1.0389	1.0201	1.561
0.919416666666667	1.032	1.0165	0.7826	1.3338
0.696	1.3596	1.0793	0.8204	1.3137
0.756416666666667	1.2131	1.1041	0.9387	1.2551
0.812333333333333	1.1418	1.113	0.9551	1.2581
0.77275	1.2031	1.0212	0.828	1.3817
0.889083333333333	0.9884	1.1648	0.7867	1.4389
0.8765	1.0036	1.0879	0.8557	1.2709
0.86125	0.7613	1.1353	1.0512	1.1102
0.71225	0.9296	1.0937	0.8831	1.1108
0.706666666666667	0.9208	1.0639	0.9619	1.1632
0.75125	1.097	1.0049	0.8591	1.078
0.83125	0.7505	0.9099	0.873	1.3488
0.806583333333333	0.9161	0.9728	0.751	1.2948
0.746	0.9319	0.8567	1.0423	1.0973
0.80625	1.1924	0.9494	0.9091	1.2165
0.772166666666667	1.0118	0.9127	1.0229	1.1649
0.689	0.9089	1.0144	0.9227	1.2588
0.91675	1.0746	1.0974	0.8741	1.2189
0.584833333333333	0.9395	1.0488	0.9225	1.1014
0.639916666666667	1.1671	0.8098	0.8832	1.2141
0.79625	1.1761	1.0989	0.8114	1.2427
0.888083333333333	1.1924	1.0576	0.8375	1.2891
0.845916666666667	1.2182	0.9463	0.8982	1.2729
0.88525	1.3284	1.0763	1.0288	1.0615
1.093	1.2746	1.2052	1.0388	1.0064
0.944416666666667	1.1696	1.192	0.8928	1.1104
0.9865	0.848	0.984	1.018	1.1469
1.08466666666667	0.7083	1.0869	0.9087	1.3517
0.985916666666667	0.9132	1.1334	0.8884	1.3666
0.878916666666667	0.9238	1.1595	0.7055	1.4512
0.911	1.0164	1.2114	0.8184	1.2354
1.06291666666667	1.0033	1.1368	1.0244	1.3594
1.17983333333333	0.8827	1.0126	0.8335	1.2993
1.12583333333333	0.8491	1.1894	0.9385	1.4001
1.14458333333333	0.7081	1.0763	0.8161	1.3182
1.02008333333333	0.9651	0.8602	0.992	1.1952
1.14333333333333	0.8835	0.6424	0.9406	1.3472
0.9795	1.1364	0.7712	0.7674	1.3096
0.890166666666667	1.0381	0.6691	0.9499	1.3013
1.04208333333333	0.8295	0.9268	1.0108	1.3392
0.898166666666667	0.8107	0.728	0.8763	1.3592
1.11816666666667	0.8997	0.6637	0.9057	1.3938
1.20033333333333	0.6958	0.6954	0.9908	1.5298
1.1915	1.0136	0.7982	1.0395	1.6239
1.09241666666667	0.7614	0.8506	0.8988	1.717
0.916166666666667	0.7078	0.7432	0.8518	1.2765
0.939666666666667	0.9373	1.0504	0.8945	1.3277
1.04158333333333	0.9158	0.6105	1.0795	1.3089
0.983333333333333	0.7451	0.6542	0.938	1.2955
0.886416666666667	0.7749	0.8254	1.0313	1.2629
0.768583333333333	1.1096	0.6805	0.8533	1.2318
0.785583333333333	1.0171	0.8477	0.973	1.2402
0.783333333333333	0.9593	0.9617	0.9227	1.4945
0.84025	1.0929	0.7973	0.9666	1.6278
0.712416666666667	1.0274	0.8803	0.8137	1.2586
0.73925	0.8327	0.723	0.8565	1.4418
0.677833333333333	0.8307	0.6138	0.6984	1.3614
0.795166666666667	0.6508	0.6856	0.7853	1.2899
0.729416666666667	0.6939	0.8671	0.8258	1.3594
0.807583333333333	0.9257	0.9275	0.907	1.2603
0.660083333333333	0.9187	0.7349	0.8489	1.4273
0.723666666666667	0.7682	0.7479	0.9732	1.4406
0.72075	1.0827	0.8164	0.94	1.1998
0.71075	1.1935	0.7931	0.8791	1.3287
0.915833333333333	0.8246	0.7953	1.1445	1.4065
0.920833333333333	0.6966	0.7796	0.952	1.3287
0.97675	0.9003	0.922	0.9985	1.6961
0.94575	0.9654	0.7825	0.8532	1.3329
0.93875	1.3299	0.8474	0.8617	1.6628
0.8605	1.5396	0.7976	0.8605	1.4399
0.98875	1.5089	0.7226	0.945	1.4318
1.14383333333333	1.7642	0.7768	1.0915	1.1287
1.05941666666667	1.3989	1.0313	0.894	1.2225
1.0305	1.3558	0.7755	0.8326	1.2916
0.960916666666667	1.3257	0.8394	1.055	1.2578
1.00358333333333	1.6484	0.739	1.0157	1.2594
0.9465	1.5747	0.7627	0.851	1.2799
1.01358333333333	1.6645	0.9448	0.8814	1.4012
1.22316666666667	1.434	0.9259	0.9107	1.2666
1.02733333333333	1.3278	0.6273	1.0568	1.1654
1.07216666666667	1.3023	0.8684	0.7484	1.2456
1.28533333333333	1.2292	0.9098	0.9632	1.2533
1.19083333333333	1.2411	0.9201	1.1879	1.255
1.10658333333333	1.2735	1.0749	0.968	1.2143
0.97925	1.2048	0.9575	1.123	0.9972
0.973666666666667	1.4347	0.8526	0.834	1.0125
0.970333333333333	1.3544	0.7927	0.9124	0.8476
1.176	1.3007	0.8221	0.8267	0.8433
1.00791666666667	1.3811	0.9528	1.2012	1.2862
1.15641666666667	1.4081	0.7616	0.9179	1.2883
1.18233333333333	1.0248	0.7355	0.9004	1.2892
0.955166666666667	1.3777	0.8181	0.9533	1.2191
0.997916666666667	1.4786	0.7534	0.9174	1.3226
0.935333333333333	1.2583	0.8594	1.053	1.325
0.831	1.4646	0.6985	0.909	1.2374
1.00475	1.4911	0.849	1.0256	1.1131
0.771083333333333	1.3389	0.7054	0.8558	1.2958
0.9415	1.5305	0.6938	0.866	1.2882
0.902666666666667	1.2427	0.8534	0.9345	1.5202
0.924	1.424	0.7774	0.8932	1.1035
0.908166666666667	1.4107	0.8301	0.9575	1.1993
0.971416666666667	1.5544	0.8387	0.9683	1.1904
1.10275	1.6397	0.7582	0.8785	1.1868
1.2475	1.4379	0.8428	0.9623	1.1722
0.874	1.6087	0.7943	1.1308	1.2343
0.929	1.5318	0.7829	0.9519	1.1654
1.06691666666667	1.3594	0.7757	0.828	0.8698
0.99125	1.5254	0.633	0.8897	0.9512
0.847083333333333	1.2874	0.792	0.9485	1.0322
0.857166666666667	1.2976	0.6979	0.7853	1.3726
0.905416666666667	1.2104	0.7725	0.883	1.0688
1.07158333333333	1.5074	0.8434	0.8201	1.3642
0.846166666666667	1.3076	0.7667	0.8326	1.2296
0.869333333333333	1.5634	0.8488	0.9086	1.0643
1.04991666666667	1.5237	0.7535	0.927	1.1152
1.10316666666667	1.3665	0.7966	0.8352	1.0877
1.138	1.3822	0.6644	0.8289	1.2721
1.104	1.3401	0.8676	0.7928	1.1507
1.07741666666667	1.2711	0.8867	0.7978	1.0449
1.03916666666667	1.2586	0.6805	0.714	1.226
0.882916666666667	1.4206	0.7052	0.6968	1.099
1.12108333333333	1.5657	0.8381	0.8976	1.3686
0.9385	1.4548	0.6989	0.7943	1.3217
1.10166666666667	1.4822	0.691	0.9756	1.3721
1.08016666666667	1.3659	0.8946	0.9218	1.6352
1.08591666666667	1.4795	0.9967	0.8806	1.3572
0.864833333333333	1.4376	0.929	0.9462	1.1505
1.03125	1.1108	0.7125	0.8287	1.3266
0.949416666666667	1.2692	0.8048	0.8299	1.3781
0.972416666666667	1.2393	0.8109	0.8119	1.3759
0.976333333333333	1.302	0.883	0.7597	1.1855
0.9675	1.2747	0.8138	0.7678	1.2661
0.902416666666667	1.3735	0.7332	0.7376	1.2011
0.967083333333333	1.4215	1.1111	0.7616	0.8549
1.07291666666667	1.4406	1.0578	0.9062	0.8668
1.033	1.4887	0.9124	0.8727	0.9671
1.12083333333333	1.4273	0.9168	0.8831	0.925
0.984416666666667	1.427	0.887	0.8905	1.1043
0.835416666666667	1.3342	0.9626	0.8398	1.034
0.94775	1.152	1.1537	0.9485	1.0031
0.950833333333333	1.147	0.8126	0.9836	1.0624
0.9025	1.3012	0.9841	0.844	1.2553
0.934083333333333	1.2463	0.8782	0.9497	1.1382
0.914416666666667	1.3434	0.8752	0.901	0.9577
0.67875	1.214	0.9872	0.8564	1.2904
0.8085	1.4222	0.8311	0.8295	1.0052
0.893583333333333	1.277	1.0135	0.8354	1.3716
0.74475	1.1108	0.8278	0.8007	1.2365
0.917083333333333	1.1787	0.9298	0.8893	1.0228
0.784416666666667	1.1193	0.871	0.9775	1.2342
0.770166666666667	1.1418	0.8097	0.8953	1.1035
0.820666666666667	1.3356	0.8729	0.8407	1.0389
0.82625	1.2728	0.7852	0.8546	1.2507
0.790666666666667	1.4702	0.8338	0.8554	1.3183
1.11691666666667	1.3657	0.7098	0.7789	1.1784
0.838916666666667	1.4459	0.879	0.8337	1.1081
1.0315	1.3141	0.843	0.8323	0.9751
0.765666666666667	1.3574	0.7305	0.8419	1.0186
1.06433333333333	1.1892	0.7843	0.7645	0.9771
0.913583333333333	1.6142	0.8737	0.8811	1.117
0.875333333333333	1.6964	0.941	0.8011	1.1659
0.898166666666667	1.5812	0.8768	0.8302	1.0972
1.20566666666667	1.3236	0.8508	0.8164	0.9527
0.809083333333333	1.2821	0.932	0.8678	1.2092
1.02683333333333	1.3974	0.9021	0.7727	1.1341
0.936	1.3199	0.9271	0.7832	0.9192
0.990666666666667	1.2855	0.9139	0.7973	1.1842
0.996416666666667	1.318	1.0375	0.6027	1.1454
1.00016666666667	1.3682	1.0607	0.847	1.2163
0.92675	1.5211	0.5257	0.7647	1.3822
0.830416666666667	1.3889	0.617	0.7014	1.1971
0.87225	1.2833	0.9695	0.7512	1.2582
0.70425	1.3089	0.8129	0.9036	1.4572
0.884166666666667	1.2724	1.075	0.903	1.2846
0.897666666666667	1.2507	1.1455	0.9257	1.2093
0.839416666666667	1.3255	1.0292	0.8518	1.0145
0.855083333333333	1.2959	1.1829	0.7772	0.9119
0.873	1.5138	1.2377	0.8313	1.0196
0.811916666666667	1.4354	1.1626	0.8396	0.9438
0.781	1.4414	1.1178	0.896	1.0798
0.76675	1.559	1.2268	0.9263	1.1979
0.706583333333333	1.3402	0.9896	0.9069	1.0126
0.8195	1.4806	1.1286	0.7691	1.1625
0.899583333333333	1.4042	1.2839	0.8253	1.0423
1.08916666666667	1.3139	1.2188	0.8492	1.0302
1.31525	1.1436	1.0936	0.9358	1.1116
1.01875	1.0099	0.933	1.0218	1.1877
0.96075	1.0792	0.7945	1.0765	0.8647
0.973166666666667	0.985	1.1018	0.8869	0.9452
0.986666666666667	1.1519	1.0455	0.8254	1.0061
0.963916666666667	1.0357	1.0565	0.8815	0.9862
0.98075	1.1433	1.0766	0.8711	1.1518
0.934583333333333	1.2104	1.1588	0.9202	1.1484
1.00033333333333	1.2629	1.2127	0.8856	1.2616
1.115	0.983	1.0907	0.6646	1.1174
0.927166666666667	0.92	1.1169	0.8125	1.2106
0.894	0.959	1.0715	0.854	0.9596
1.04316666666667	1.0006	1.1568	1.002	1.1555
1.00116666666667	0.888	0.9015	0.8885	1.0937
1.04575	1.0455	1.1144	1.0169	0.9999
0.88425	0.9777	1.1465	1.0501	1.1121
1.11675	1.1489	0.9808	0.9472	1.2624
0.985833333333333	1.0322	1.0945	0.9196	1.2253
1.07725	1.0033	0.976	0.8562	1.3699
1.36425	0.9918	1.1705	0.8715	1.1753
1.21158333333333	1.2792	1.0997	0.9018	1.1528
1.17416666666667	1.1775	1.2052	0.9845	1.248
0.890583333333333	1.1557	1.1508	0.9901	1.555
0.860166666666667	1.0461	0.9043	0.8924	1.6705
1.03733333333333	0.9083	1.171	0.7469	1.7672
0.954833333333333	1.1169	0.9448	0.8963	1.6874
0.907833333333333	1.0924	1.0409	0.809	1.4056
0.844083333333333	1.0146	1.051	0.8574	1.447
0.876666666666667	1.0429	0.9271	0.7794	1.3481
0.648166666666667	1.1075	0.9784	0.9082	1.6064
0.920583333333333	0.9951	0.9857	0.7118	1.6255
0.716083333333333	1.1002	1.1375	0.8052	1.5646
1.00291666666667	0.9724	1.1324	0.8739	1.4668
1.07025	1.3814	1.1487	0.7945	1.5279
1.1835	1.1661	1.044	1.0241	1.469
1.30816666666667	1.6367	1.0827	0.8527	1.3685
1.02775	1.0068	0.9621	0.841	1.3152
0.918083333333333	0.9915	1.1002	0.7023	1.4948
0.686916666666667	0.8829	1.1462	0.8825	1.4476
0.787166666666667	0.9639	1.1214	0.8324	1.3822
0.750166666666667	0.7601	0.8739	0.7842	1.447
0.884083333333333	0.8989	1.0056	0.8576	1.2926
0.79775	1.086	1.2689	0.7152	1.3553
0.950416666666667	1.1112	1.1676	0.8953	1.4517
0.847666666666667	1.054	1.0044	0.9448	1.5349
0.974916666666667	1.0463	1.1621	0.8276	1.541
1.16775	0.9104	1.1073	0.86	1.6793
0.986083333333333	1.0456	0.9311	0.8266	1.5457
0.922666666666667	1.1033	1.0054	0.7995	1.6505
0.867	1.0368	1.1636	0.8237	1.333
1.1675	0.9936	1.2353	0.9835	1.4309
1.03966666666667	0.8178	1.0258	0.7673	1.3902
1.14391666666667	1.0951	1.1223	0.8931	1.2482
1.07208333333333	0.7563	1.0444	0.7653	1.4771
0.95875	1.0372	1.009	0.9004	1.512
0.88025	1.1241	1.06	0.8494	1.4165
1.04425	0.9562	1.0157	0.8087	1.6683
1.03166666666667	1.0912	1.0851	0.9372	1.5967
1.15266666666667	1.0874	1.2605	0.7053	1.5243
0.98375	1	1.1413	0.9326	1.5016
0.998166666666667	0.9129	1.0643	0.6575	1.7575
0.697583333333333	0.7113	1.0526	0.7473	1.5496
0.901416666666667	1.0076	1.2101	0.8289	1.4806
0.87375	1.271	1.092	0.9325	1.422
0.883583333333333	0.9816	1.1793	0.9329	1.4847
0.922416666666667	0.9282	1.1307	0.9246	1.3728
0.911666666666667	0.8969	1.1607	0.7643	1.5666
1.07116666666667	0.7613	1.2749	0.5546	1.4881
0.95925	0.7301	1.2402	0.515	1.2632
0.994083333333333	0.6315	1.162	0.7944	1.439
0.957333333333333	0.7389	1.085	0.7669	1.4904
0.73325	0.7193	0.9589	0.7227	1.3437
0.866416666666667	0.5249	1.2544	0.8523	1.2913
0.871	0.5788	1.1304	0.7332	1.2634
0.876083333333333	0.6292	1.1096	0.8332	1.4447
1.00933333333333	0.7959	1.0664	0.8132	1.3014
0.900083333333333	0.6839	1.111	0.8891	1.4601
1.05625	0.7202	1.1608	1.0176	1.2842
0.862	0.7983	1.0016	0.8005	1.2074
0.741416666666667	0.7224	0.9519	0.9419	0.9611
0.89725	0.9151	0.5302	0.911	1.1587
1.05366666666667	1.0863	0.6987	0.6498	1.0537
1.09125	1.0637	0.7077	0.8657	1.415
0.7135	0.8274	0.8146	0.8727	1.2605
0.687666666666667	1.1748	0.7861	0.7667	1.2963
0.68825	0.7916	0.6088	0.6964	1.1222
0.675416666666667	0.8369	0.6128	0.7943	1.0941
0.730666666666667	0.7719	0.6538	0.7525	1.1257
0.773833333333333	0.7498	0.6113	0.7238	1.3393
0.755833333333333	0.6897	0.6362	0.8603	1.374
0.959666666666667	0.6096	0.87	0.8582	1.3482
0.91925	1.05	0.7767	0.9892	1.1076
0.630083333333333	0.6114	0.8734	1.1273	1.2705
0.756666666666667	0.5642	0.6766	0.909	1.0866
0.849	0.5871	1.0414	0.9038	1.1347
0.795833333333333	0.8635	1.2738	0.902	1.2754
0.6605	0.894	1.1404	0.775	1.161
0.972166666666667	0.7694	0.8766	0.9041	1.3016
0.971583333333333	0.7125	1.1526	0.8946	1.4622
1.06091666666667	0.6269	0.6814	1.1933	1.3236
0.882416666666667	0.7373	0.5456	0.95	1.0383
0.798083333333333	1.0141	0.6797	1.0113	1.2357
0.778083333333333	0.983	0.7658	0.9808	1.3529
0.744666666666667	0.7972	0.7915	1.0879	1.6254
0.661583333333333	0.5848	0.889	0.982	1.5318
0.866666666666667	0.7606	0.8029	0.9116	1.322
1.06733333333333	0.8517	0.7808	0.9789	1.5666
0.682666666666667	0.8561	0.8571	0.9865	1.184
0.874083333333333	0.8381	0.7813	0.9948	1.4057
0.856083333333333	0.9773	0.7769	1.0056	1.105
0.81075	0.7969	0.7445	0.874	1.1735
0.95825	0.8703	0.8204	0.937	1.2572
1.24008333333333	0.971	0.7925	0.995	1.1724
0.9285	0.939	0.7393	0.9537	1.0537
0.8185	1.0578	0.9075	0.8454	1.0664
0.812833333333333	0.929	0.9278	1.1133	1.0881
0.906333333333333	1.0419	0.8526	0.9911	1.0883
0.994166666666667	1.1146	1.0044	1.0413	1.1235
0.905666666666667	1.0309	0.8214	0.9154	1.2161
0.89425	0.9687	0.8531	0.8781	1.11
0.905166666666667	0.9646	0.7693	0.7537	1.2378
0.870583333333333	1.054	0.7977	1.0061	1.2354
0.893916666666667	1.0845	0.8886	1.0178	1.2083
0.845166666666667	1.0229	1.0308	0.8039	1.108
0.84425	1.1608	0.9072	0.6029	1.1822
1.03191666666667	1.0313	0.9499	0.8183	1.0599
1.07166666666667	0.948	0.848	0.733	1.332
1.04433333333333	1.2738	0.7868	0.4887	1.2566
1.0875	1.3592	0.9389	0.7429	1.3583
1.07641666666667	1.554	0.8208	0.6776	1.4614
1.06575	1.3843	0.9373	0.5838	1.1528
1.15583333333333	1.2041	1.0507	0.6348	1.3363
1.0555	1.1557	0.9876	0.7292	1.286
1.06758333333333	1.1531	0.9191	0.7228	1.3052
0.87325	1.1908	0.8805	0.5261	1.3978
0.781666666666667	1.1911	1.0275	0.7767	1.4101
0.5595	1.2927	1.055	0.6201	1.3964
0.725833333333333	1.363	0.8783	0.6158	1.5154
0.700333333333333	1.4423	0.8316	0.6384	1.1225
0.815916666666667	1.1987	0.8954	0.7593	1.4134
0.79175	1.0986	0.8826	0.6751	1.3075
0.577	1.1274	0.8217	0.6855	1.2989
0.755	0.9721	0.7436	0.8208	1.3805
0.877166666666667	1.1467	0.828	0.8115	1.2297
0.592833333333333	1.3269	0.8111	0.7903	1.3489
0.545583333333333	1.2885	0.8273	0.6603	1.3136
0.55075	1.1737	0.869	0.7411	1.4099
0.614583333333333	1.2641	0.8927	0.7996	1.4983
0.743416666666667	1.2529	0.8954	0.8971	1.3288
0.656916666666667	1.2649	0.7659	0.8194	1.3827
0.843583333333333	1.5302	0.9221	0.9186	1.4574
0.75225	1.2123	0.6722	0.8054	1.2958
0.773	1.5558	0.6821	0.7497	1.2608
0.653083333333333	1.4455	0.8229	1.1377	1.6742
0.728083333333333	1.5004	0.7267	1.1119	1.4262
0.497916666666667	1.5285	0.7268	1.1424	1.3919
0.6445	1.3281	0.8761	0.8214	1.345
0.959333333333333	1.4122	0.8308	0.8235	1.1459
0.79325	1.3632	0.6927	0.8365	1.1415
0.92075	1.3001	0.8088	0.8459	1.2149
1.06075	1.299	0.6871	0.6666	1.3835
1.0185	1.2151	0.8086	0.4952	1.3144
0.8775	1.4036	1.0476	0.6549	1.1804
0.82875	1.3898	0.8209	0.6993	1.2232
0.970083333333333	1.2744	0.9566	0.7105	1.2589
0.908416666666667	1.5236	1.1378	0.7739	1.3878
1.13975	1.2741	1.0383	0.716	1.3527
1.19008333333333	1.2328	0.9775	0.8422	1.3934
1.32816666666667	1.2295	0.9401	1.1054	1.4195
1.29675	1.3745	1.0768	0.7444	1.421
1.12391666666667	1.3947	0.9813	0.7825	1.5716
1.169	1.3006	1.0174	0.8063	1.4384
1.30775	1.1302	1.166	0.9119	1.4514
1.39166666666667	1.2192	1.0216	0.8742	1.286
1.6515	1.2442	1.0594	0.9602	1.5092
1.5795	1.3299	1.0984	0.98	1.3514
1.48966666666667	1.2842	0.9874	0.8153	1.3414
1.53691666666667	1.4154	1.0953	0.8876	1.2283
1.38058333333333	1.299	1.1411	0.9438	1.3757
1.28658333333333	1.3637	1.3107	0.8193	1.4977
1.43341666666667	1.3632	1.0605	0.8848	1.267
1.431	1.3991	1.0805	0.7301	1.2804
1.49491666666667	1.1253	1.1167	0.8744	1.3535
1.57041666666667	1.3938	1.0033	0.8795	1.2219
1.55858333333333	1.2876	0.9358	0.9013	1.1214
1.70941666666667	1.5055	1.0018	0.8355	1.0675
1.6325	1.4551	0.9954	0.929	1.1533
1.43033333333333	1.4036	1.1097	0.9113	1.1722
1.64125	1.2664	1.1699	0.9529	1.3546
1.40275	1.4885	1.0362	1.1886	1.1951
1.48041666666667	1.1816	1.0364	1.2503	1.4134
1.672	1.7356	0.9524	0.9998	1.3882
1.57925	1.7003	1.0942	1.1899	1.434
1.08	1.4142	0.9449	1.4592	1.3838
1.09	1.5197	1.0063	1.034	1.2616
1.45341666666667	1.2346	1.0507	1.0385	1.4317
1.3175	1.4511	0.9543	1.351	1.4526
1.056	1.4062	0.9679	1.2531	1.2786
1.03891666666667	1.3478	0.9685	1.0136	1.2175
1.15033333333333	1.564	1.0406	1.0204	1.1097
0.999416666666667	1.5326	0.9458	0.9257	1.3827
1.08941666666667	1.5265	0.946	1.0604	1.4292
1.12158333333333	1.5752	1.1168	1.0841	1.4046
1.13266666666667	1.59	1.0808	1.2608	1.4913
1.07283333333333	1.4919	1.1979	0.9268	1.5425
1.03266666666667	1.2467	1.3329	1.2295	1.491
1.19008333333333	1.3867	1.2471	1.1825	1.4832
1.28333333333333	1.354	1.1924	1.0228	1.6473
1.15883333333333	1.3674	0.9634	1.0875	1.3318
1.08616666666667	1.477	0.8471	1.0007	1.4175
1.08175	1.4333	0.8325	1.2077	1.3824
1.27058333333333	1.4793	0.898	1.2881	1.44
1.11758333333333	1.3174	1.0022	1.8157	1.3181
1.202	1.3422	0.9145	1.4231	1.4435
1.33183333333333	1.4256	0.9095	1.4226	1.4262
1.22108333333333	1.4167	0.8152	1.3574	1.5365
1.24633333333333	1.4896	0.8662	1.3102	1.3225
1.10191666666667	1.5845	0.7774	1.1824	1.2582
1.30108333333333	1.3336	0.8626	1.2918	1.2506
1.34666666666667	1.4068	0.9045	1.2278	1.1794
1.16183333333333	1.5026	0.9403	1.3188	1.3168
1.13016666666667	1.2107	0.6897	1.357	1.2825
1.09233333333333	1.3425	0.9052	1.2094	1.4564
1.40825	1.3914	0.7875	1.1895	1.3014
1.32158333333333	1.3551	0.7903	1.3239	1.1524
1.33166666666667	1.6095	0.7875	1.2545	1.2498
1.12266666666667	1.3378	0.856	1.3297	1.4795
1.22883333333333	1.4016	0.7853	1.3696	1.299
1.10841666666667	1.4542	0.7019	1.6223	1.1901
1.29541666666667	1.529	0.6184	1.398	1.4611
1.20216666666667	1.4107	0.6491	1.346	1.2716
0.954416666666667	1.423	0.8354	1.4762	1.3293
1.07575	1.6471	0.707	1.3461	1.2234
1.16591666666667	1.4777	0.8022	1.4503	1.1728
1.08966666666667	1.6147	0.8465	1.5634	1.5191
1.18866666666667	1.7591	0.8225	1.4489	1.3993
1.17658333333333	1.5791	0.923	1.2409	1.304
1.02741666666667	1.6269	0.7815	1.1548	1.3737
1.26925	1.5558	0.8204	1.1963	1.2974
1.05483333333333	1.557	0.8339	1.2223	1.3234
0.918416666666667	1.5965	0.799	1.444	1.333
0.955666666666667	1.744	0.8592	1.2031	1.3592
1.153	1.6398	0.8793	1.4181	1.3456
0.874583333333333	1.5112	0.8109	1.4967	1.4653
1.15075	1.6718	0.9302	1.385	1.4283
1.181	1.4142	0.7223	1.371	1.3837
1.32075	1.546	0.7733	1.3769	1.4726
1.20908333333333	1.4481	0.8084	1.4252	1.4698
1.19	1.4614	0.9335	1.4251	1.1949
1.16	1.4756	0.9084	1.4352	1.1507
1.0855	1.7705	0.9159	1.1708	1.2244
1.32766666666667	1.5244	0.9346	1.4224	1.247
1.32958333333333	1.5347	0.8083	1.3632	1.1715
1.28583333333333	1.4824	0.9461	1.2871	1.1121
1.12375	1.5042	0.5132	1.3167	1.2882
1.25283333333333	1.4366	0.7306	1.0484	1.1228
1.18691666666667	1.4673	0.667	1.1358	1.0572
1.21225	1.6344	0.734	1.2506	1.0529
1.36808333333333	1.5329	0.7054	1.2787	1.0706
1.18041666666667	1.7626	0.5561	1.3336	1.0431
1.33758333333333	1.5647	0.9044	1.3629	1.1913
1.33183333333333	1.4638	0.9072	1.2255	0.9996
1.215	1.3277	0.6926	1.2476	1.2329
1.33583333333333	1.6333	0.7236	1.2861	1.0661
1.35058333333333	1.6432	0.7694	1.1175	1.1424
1.42108333333333	1.5388	0.8702	1.4461	1.1675
1.484	1.5498	0.6981	1.1701	1.1802
1.26891666666667	1.6877	0.8329	1.3902	1.0309
1.36533333333333	1.7239	0.8703	1.0575	0.992
1.45608333333333	1.9241	0.6625	0.9825	1.3189
1.35716666666667	1.8394	0.7382	1.2727	1.2425
1.11433333333333	1.7359	0.9005	1.2704	1.0719
1.29783333333333	1.7921	0.8883	1.4769	1.1864
1.29216666666667	1.5702	0.9066	1.3685	1.0802
1.24491666666667	1.5841	0.9975	1.1047	1.2944
1.29441666666667	1.677	0.7698	1.007	1.2253
1.16891666666667	1.7261	0.901	1.1982	1.0686
1.23008333333333	1.6683	0.814	1.267	1.0002
1.36758333333333	1.8481	0.7771	1.1488	1.041
1.17383333333333	1.5834	0.8041	1.1832	0.9031
1.3295	1.6309	0.8333	1.1807	0.8952
1.64575	1.4886	0.9194	1.1462	0.7579
1.62741666666667	1.7389	0.8647	1.3226	0.9819
1.33516666666667	1.538	0.8226	1.2205	0.8721
1.10475	1.5073	0.8922	1.0931	0.9199
1.23633333333333	1.5106	0.8614	1.2848	0.9904
0.934666666666667	1.4971	0.7676	1.4398	1.1417
1.25533333333333	1.4629	0.8171	1.5266	1.2801
1.14275	1.5169	0.8703	1.2528	1.1156
1.06133333333333	1.5655	0.7505	1.3485	1.0632
1.32591666666667	1.4347	0.9235	1.3995	0.9209
1.12141666666667	1.3672	0.8416	1.3447	0.8294
1.23358333333333	1.6391	0.9028	1.4173	1.303
1.3895	1.3875	0.8867	1.5725	1.2241
1.22291666666667	1.5299	0.6211	1.1275	1.2857
1.21233333333333	1.5396	0.8607	1.3433	1.1566
1.09175	1.6535	0.9831	1.1878	1.0033
1.09858333333333	1.7737	0.7814	1.2678	1.1889
1.15783333333333	1.559	0.7322	1.0541	1.4341
1.18608333333333	1.3697	0.9329	1.4927	1.1803
1.28625	1.4331	0.8591	1.4421	1.0291
1.40516666666667	1.5513	0.9243	1.049	1.0014
1.45441666666667	1.4514	0.85	1.5606	1.285
1.506	1.5842	0.7146	1.6439	1.1865
1.41208333333333	1.2708	0.7949	1.4384	1.0819
1.20625	1.4514	0.7936	1.3624	1.1406
1.06666666666667	1.1342	0.9421	1.523	1.2703
1.10133333333333	1.329	0.8854	1.5518	1.2365
1.11408333333333	1.0212	0.8802	1.4943	1.1918
1.19658333333333	1.0322	0.8942	1.3971	1.1198
1.18233333333333	1.3265	0.8495	1.5123	1.2195
1.07758333333333	1.3324	0.7188	1.2444	1.0735
1.3245	1.4703	0.7461	1.1277	1.0671
1.17991666666667	1.4689	0.9641	1.4253	1.0044
1.07	1.6473	0.8447	1.4128	0.9972
0.9615	1.6849	0.8236	1.2695	0.9935
0.992333333333333	1.5445	0.8068	1.3181	1.2309
1.12291666666667	1.483	0.8249	1.4689	1.2765
0.984333333333333	1.6243	0.8446	1.5453	1.0664
0.908666666666667	1.5101	0.6202	1.5584	1.1449
1.13833333333333	1.4805	0.7212	1.3981	1.2187
1.30675	1.4532	0.867	1.4354	1.0767
1.05016666666667	1.5962	0.9112	1.4271	1.222
0.97675	1.3891	0.901	1.2752	1.1822
1.03741666666667	1.3782	0.7499	1.668	1.1319
0.9145	1.4038	0.8271	1.5454	1.187
0.976	1.7494	0.7997	1.4075	1.1553
1.22666666666667	1.5255	0.9376	1.9034	0.9272
0.9295	1.7145	0.8763	1.4044	1.4008
1.26925	1.5915	0.9043	1.4355	1.1653
1.03416666666667	1.6442	0.9226	1.3447	1.3
0.9225	1.6426	0.884	1.2711	1.5077
1.06883333333333	1.3539	0.8204	1.4188	1.4195
0.939	1.5887	0.8447	1.4056	1.3423
1.09783333333333	1.5053	0.863	1.1996	1.3898
1.07	1.5222	0.6277	1.369	1.1966
1.33525	1.3929	0.6809	1.308	1.1193
1.31925	1.2603	0.9135	1.2771	1.3653
1.37641666666667	1.4691	0.7181	1.3565	1.2948
1.37925	1.337	0.7268	1.2387	1.0969
1.03708333333333	1.5923	0.7844	1.1772	1.2669
1.02025	1.4251	0.7306	1.0776	1.3449
1.37775	1.3447	1.0169	1.0387	1.2547
1.29591666666667	1.1352	0.8126	0.9451	1.1159
1.02266666666667	1.2921	0.7649	1.2823	1.1505
1.12966666666667	1.2166	0.6955	1.2707	1.3152
1.04441666666667	1.513	0.8059	1.2983	1.1002
1.07008333333333	1.2819	0.8297	1.167	1.2376
0.944083333333333	1.3392	0.948	1.3738	0.9454
1.1635	1.5037	0.9085	1.3649	1.145
1.06525	1.3311	0.7812	1.417	1.2327
1.06258333333333	1.3997	1.1394	1.2827	1.1481
1.10808333333333	1.4615	0.8782	1.3531	1.0088
1.0905	1.285	0.9493	1.4234	1.0943
1.13191666666667	1.3391	0.7208	1.45	1.252
1.10233333333333	1.5579	0.809	1.5313	1.0753
1.33208333333333	1.6288	0.8313	1.3996	1.191
1.08441666666667	1.5042	0.8002	1.5362	1.2587
0.963083333333333	1.7374	0.8049	1.361	1.1788
1.19358333333333	1.7271	0.914	1.3973	1.3295
1.326	1.7632	1.1671	1.2456	1.5818
0.7515	1.7672	0.9392	1.153	1.2699
0.977416666666667	1.7175	0.9341	1.0941	1.1716
0.828583333333333	1.6733	0.9274	1.2119	1.2516
1.05375	1.7031	0.8545	1.0387	1.269
1.07641666666667	1.5285	0.7603	1.3353	1.1243
1.26766666666667	1.5656	0.8344	1.2868	1.0741
1.60366666666667	1.6076	1.0089	1.3201	1.1627
1.3355	1.5778	0.885	1.5713	1.2988
1.435	1.5119	0.8493	1.237	1.3595
1.34941666666667	1.8096	0.8572	1.1137	1.1171
1.16975	1.7766	0.7936	1.2759	1.1878
1.14258333333333	1.833	0.6959	1.3328	1.2655
1.07275	1.885	0.7728	1.2096	1.0343
1.18033333333333	2.1004	0.7939	1.2382	1.113
1.2095	2.0278	0.87	1.1862	1.1052
1.0755	1.9562	0.8052	1.4828	1.0058
1.18008333333333	1.5124	0.4938	1.2251	1.1575
1.05575	1.6233	0.5082	1.3175	1.1592
1.20091666666667	1.5845	0.561	1.1845	0.9589
1.33841666666667	1.7355	0.4692	1.2362	1.1084
1.348	1.9048	0.784	1.1771	1.1035
1.37466666666667	2.0249	0.419	1.1225	0.973
1.46841666666667	1.9876	0.5787	1.2051	1.1357
1.26716666666667	2.1951	0.4504	1.3056	1.0627
1.42625	2.0994	0.5726	1.4084	1.1218
1.4255	1.6566	0.699	1.2127	1.3267
1.23508333333333	1.8865	0.5567	1.1563	1.4485
1.19891666666667	1.8266	0.4527	1.1392	1.3388
1.18775	1.892	0.5739	1.114	1.4001
1.37458333333333	1.9431	0.5725	1.2685	1.4493
1.20775	1.7762	0.5096	1.0425	1.347
1.3715	1.7553	0.6024	1.1424	1.119
1.39166666666667	1.7341	0.6169	1.3064	1.4557
0.86575	1.6881	0.4124	1.3189	1.3617
1.07666666666667	1.532	0.3625	1.2702	1.2124
1.08166666666667	1.5542	0.5359	1.1062	1.5309
1.19416666666667	1.4993	0.5865	1.0754	1.2492
1.02441666666667	2.0013	0.5917	1.0143	1.2623
1.28458333333333	2.0242	0.6749	1.1357	1.227
1.147	2.1065	0.4172	1.0417	1.5071
1.07841666666667	1.9466	0.4188	1.0272	1.4734
1.22575	1.6204	0.6699	1.2536	1.4447
1.03433333333333	1.7006	0.6136	1.0387	1.3108
1.00691666666667	1.814	0.6047	1.1736	1.4468
1.01833333333333	2.0396	0.7676	1.2611	1.4106
1.29841666666667	1.8721	0.8107	1.2218	1.4459
1.13291666666667	1.5151	0.7514	1.2826	1.3713
1.337	1.527	0.8239	1.3479	1.348
1.01808333333333	1.4678	0.673	1.0762	1.3879
0.993916666666667	1.6877	0.7028	1.097	1.3708
1.127	1.8125	0.7346	1.2132	1.2103
1.24966666666667	1.6578	0.7954	1.1382	1.4092
1.13358333333333	1.7022	0.7863	1.2307	1.3223
1.29441666666667	1.5528	0.6103	1.1755	1.2717
0.948416666666667	1.4997	0.6805	1.0325	1.2823
1.0865	1.5908	0.7718	1.1987	1.3452
1.11583333333333	1.6315	0.9134	1.4403	1.211
1.22475	1.86	0.7946	1.3718	1.2666
0.924583333333333	2.0072	0.8364	1.2909	1.4042
1.20425	1.9666	0.7983	1.3907	1.3093
1.17816666666667	1.8912	0.9689	1.1592	1.175
1.25641666666667	1.9629	0.8608	1.0668	1.1198
1.25283333333333	1.6012	0.8985	1.2338	1.1312
1.11408333333333	1.6718	0.6837	1.1781	1.0565
1.31316666666667	1.4147	0.7718	1.3742	1.0994
1.19233333333333	1.6513	0.845	1.157	1.2121
1.06	1.5681	0.7405	1.3123	1.2345
1.105	1.7504	0.7709	1.1515	1.2434
1.19166666666667	1.8622	0.904	1.1513	1.1243
1.16525	1.8635	0.9068	1.14	1.1314
1.18433333333333	1.8025	0.627	1.212	1.0563
1.15208333333333	1.5335	0.738	0.9757	1.1116
1.31375	1.7557	0.8541	1.222	0.9713
1.1105	1.5865	0.6643	1.2802	1.2014
1.0065	1.7567	0.7507	1.1004	1.1243
1.05125	1.7598	0.7223	1.1244	1.3618
1.1045	1.8291	0.8449	1.085	1.2872
1.07675	1.8271	1.1087	1.1739	0.9268
1.0845	1.8656	0.8151	0.9286	1.006
1.22033333333333	1.7991	0.9003	1.2046	1.0417
1.16441666666667	1.6378	0.7103	1.2641	0.9855
1.10683333333333	1.5416	0.765	1.1372	0.9813
1.2035	1.4056	0.7878	1.2437	1.0303
1.19991666666667	1.2031	0.7581	1.4014	1.0616
1.09841666666667	1.3527	0.7976	1.3522	1.1558
1.0465	1.4224	0.7196	1.5839	1.237
1.09975	1.6329	0.7436	1.1679	1.1366
1.11375	1.3785	0.7538	1.2268	1.122
1.07125	1.6441	0.7216	1.2261	1.0994
1.08958333333333	1.6053	0.9349	1.3807	1.0609
1.22666666666667	1.5348	0.9972	1.2808	1.0653
1.356	1.8312	0.9334	1.4226	1.0114
1.42458333333333	1.6651	0.944	1.4658	1.1281
1.33258333333333	1.7947	1.125	1.2482	1.1148
1.287	1.6898	0.988	1.2192	1.0943
1.19975	1.5039	1.0575	1.3556	1.2215
1.02525	1.7411	0.7768	1.1345	1.1582
1.14733333333333	1.5924	0.7655	1.0635	1.2377
1.25458333333333	1.5509	0.7939	1.1746	1.2543
1.323	1.6153	0.7615	1.1415	1.2866
1.11416666666667	1.649	0.7127	1.2982	1.0846
1.06566666666667	1.774	0.9071	1.4328	1.1892
1.44208333333333	1.9251	0.8229	1.3796	1.0829
1.295	1.7523	0.7399	1.5654	1.202
1.13533333333333	1.6944	0.871	1.3943	0.973
1.15716666666667	1.5416	0.8576	1.4634	1.151
0.91325	1.5304	0.7092	1.4425	1.0578
1.0405	1.5742	0.792	1.2354	1.1404
1.10683333333333	1.5145	0.7607	1.1051	1.0539
0.885666666666667	1.4776	0.9292	1.1053	1.0835
1.16266666666667	1.3753	0.7747	1.1374	1.0653
1.14075	1.486	0.9721	1.4574	0.9852
1.33225	1.357	0.8045	1.4605	1.0389
0.95025	1.6114	0.7682	1.107	1.0504
1.06308333333333	1.4472	0.7141	1.099	0.9468
1.15783333333333	1.5098	0.6023	1.2097	0.9449
1.10025	1.3686	0.6457	1.3262	0.9643
1.03683333333333	1.6204	0.6422	1.2698	1.0305
0.987166666666667	1.5109	0.6312	1.4004	0.9587
0.754583333333333	1.6025	0.7608	1.2382	0.9873
0.956	1.6044	0.7569	1.1852	1.0689
1.1695	1.5576	0.7532	1.1558	1.0274
1.01466666666667	1.5793	0.7226	1.1154	1.1875
1.16283333333333	1.6796	0.8316	1.2411	1.0394
0.888	1.5264	0.8126	1.2079	1.0729
0.974	1.6936	1.0533	1.295	1.2254
1.21591666666667	1.9836	0.9016	1.4258	1.1024
1.05566666666667	1.7902	0.6466	1.2287	1.3586
0.97425	1.8394	0.8659	1.0517	1.2243
1.18966666666667	1.6817	0.8557	0.8753	0.9875
1.16833333333333	1.6399	0.8544	0.87	0.8738
1.20258333333333	1.6521	0.9677	0.6616	1.1763
1.30658333333333	1.6469	0.8461	0.4241	0.9884
1.01575	1.6394	0.7519	0.9107	0.8944
1.03191666666667	1.638	0.7094	0.9345	0.9826
1.104	1.7031	0.8364	1.0968	1.1007
1.14708333333333	1.5795	0.8788	0.607	0.9806
1.24075	1.593	0.7111	0.5747	0.8904
1.30816666666667	1.8444	0.8061	0.7301	1.1716
1.12966666666667	1.4516	0.7794	0.6758	1.0705
1.218	1.5368	0.907	1.036	1.2569
0.878083333333333	1.6325	0.9728	1.0307	1.2289
1.1595	1.5299	0.806	1.0467	1.0694
1.25516666666667	1.7921	0.79	0.9794	0.9301
1.49133333333333	1.4852	0.8195	1.0292	1.1992
1.463	1.6637	0.8543	0.9639	1.1384
1.20325	1.8606	0.8601	0.6339	1.1467
0.831166666666667	1.7064	0.9026	0.6333	1.1335
1.02158333333333	1.6391	0.7511	0.7443	1.0551
1.05108333333333	1.6016	0.8287	0.6282	1.0991
1.23316666666667	1.7074	0.8553	0.8776	1.1087
1.27033333333333	1.5659	0.793	0.7217	1.1383
1.17083333333333	1.6788	0.8449	0.6393	1.1818
1.23908333333333	1.9917	0.7213	0.6875	1.1903
1.35308333333333	1.8496	0.7515	0.8855	1.1278
1.04316666666667	1.8368	0.601	1.009	1.3089
0.949083333333333	2.0172	0.8675	0.7811	1.318
1.01483333333333	2.0553	0.7923	0.7567	1.0786
1.00433333333333	1.8296	0.8418	0.6879	1.2008
1.20325	2.079	0.6515	0.7128	1.0512
1.09308333333333	1.9021	0.4196	0.6582	1.1056
1.29333333333333	1.9012	0.4398	0.8363	0.9735
1.34125	1.7157	0.7188	0.7307	1.0122
1.23291666666667	1.7213	0.445	0.6797	1.2314
1.27425	1.7436	0.5807	0.8037	1.1792
1.13316666666667	1.7916	0.6252	0.7645	1.1945
1.00425	1.8224	0.5564	0.914	1.0586
1.01308333333333	1.8785	0.3481	0.943	1.0903
0.808916666666667	1.7226	0.368	1.2585	1.274
0.76975	1.4619	0.5614	1.327	1.2777
0.837166666666667	1.4358	0.625	1.4382	1.2094
0.664916666666667	1.2928	0.7196	1.4009	0.9989
0.794333333333333	1.6166	0.6196	1.2784	1.0879
0.888416666666667	1.5199	0.6514	1.3968	1.3871
0.984083333333333	1.628	0.6027	1.5192	1.0355
0.926	1.6701	0.5292	1.3478	1.0116
0.921166666666667	1.5679	0.7598	1.2771	1.2348
1.06191666666667	1.5473	0.8242	1.3781	1.3411
1.07933333333333	1.6706	0.9385	1.4325	1.054
1.13708333333333	1.6394	0.9643	1.4053	1.2053
1.06725	1.4215	1.1284	1.3757	1.1095
1.0975	1.4595	1.0747	1.2738	1.2443
1.143	1.604	1.1949	1.3536	1.1353
1.21941666666667	1.499	1.1118	1.3003	1.2796
1.15308333333333	1.6534	0.8392	1.493	1.0391
1.16575	1.35	0.9814	1.3639	1.122
1.0415	1.3991	0.9163	1.4032	1.2561
1.23175	1.8005	0.938	1.4513	1.1913
1.0385	1.931	0.683	1.2672	1.2371
1.04675	1.9858	0.8174	1.3053	1.147
1.11683333333333	1.7153	0.9756	1.3049	1.0942
1.09241666666667	1.4865	0.9189	1.2077	1.3448
0.919	1.3505	0.9444	1.3588	1.4075
0.96825	1.4497	1.0076	1.1537	1.2777
0.979	1.5108	0.9853	1.2278	1.2258
1.05308333333333	1.6476	0.7867	1.2462	1.3099
1.09891666666667	1.7697	0.9036	1.1503	1.2177
1.05908333333333	1.5025	0.9312	1.309	1.3486
1.21758333333333	1.6225	0.797	1.6121	1.3658
1.15816666666667	1.4948	0.5671	1.4861	1.3564
1.08058333333333	1.5439	0.7582	1.4419	1.4633
1.25266666666667	1.7801	0.6615	1.5035	1.3458
1.17366666666667	1.8237	0.6497	1.3287	1.4249
1.09041666666667	1.694	0.5348	1.3367	1.2304
1.133	1.8503	0.5383	1.1721	1.3973
1.10441666666667	1.7314	0.5304	1.31	1.2443
0.858666666666667	1.7663	0.5704	1.2201	1.3923
0.85825	1.7852	0.6519	1.2068	1.3285
0.8315	2.0169	0.7375	1.319	1.3872
0.942	1.5884	0.6387	1.3216	1.3207
1.0425	1.6393	0.5472	1.3102	1.2709
0.909166666666667	1.607	0.6177	1.5218	1.4791
1.13366666666667	1.4009	0.4789	1.4186	1.325
1.09508333333333	1.558	0.69	1.4723	1.5046
1.10916666666667	1.6378	0.6414	1.2392	1.5068
1.33691666666667	1.6859	0.8159	1.2258	1.2739
1.22125	1.6298	0.9084	1.2028	1.3373
0.912666666666667	1.255	0.7524	1.1779	1.4299
1.099	1.2635	0.9914	1.1793	1.3372
0.873833333333333	1.1652	1.1706	1.2524	1.2424
1.1395	1.4453	1.0381	1.2502	1.3531
1.0635	1.3766	1.1178	1.3927	1.3833
1.08691666666667	1.3968	1.1359	1.2355	1.0829
1.32175	1.3609	0.9935	1.1262	1.2709
1.39808333333333	1.3052	1.1467	1.0572	1.0238
1.11291666666667	1.4562	0.9733	1.3261	1.2339
0.86	1.3319	0.9572	1.3795	1.2378
0.974666666666667	1.5524	0.9829	1.3338	1.1445
1.15966666666667	1.3992	1.0427	1.2001	0.9729
1.26516666666667	1.5688	0.9296	1.4257	1.0187
1.06425	1.5354	1.0445	1.3023	1.053
1.17391666666667	1.2854	1.0729	1.2156	1.1045
1.23766666666667	1.3172	1.1303	1.2411	1.055
1.07708333333333	1.4434	1.099	1.3983	1.1965
1.02866666666667	1.371	0.9193	1.2021	1.1581
0.948	1.365	1.0911	1.2641	1.1895
1.03491666666667	1.3818	0.8428	1.2029	1.07
1.03341666666667	1.4455	0.8264	1.1882	0.8904
1.0645	1.5701	0.9339	1.3134	0.9444
1.02458333333333	1.5921	0.8764	1.2835	1.0987
1.12291666666667	1.4175	0.921	1.5485	0.8713
1.18941666666667	1.5067	0.8105	1.6223	0.9056
0.996166666666667	1.4364	0.8655	1.5463	0.9446
0.958666666666667	1.5365	0.6461	1.4485	1.1832
0.933916666666667	1.561	0.772	1.5988	1.2001
0.96625	1.5473	0.9605	1.3726	1.3999
1.10458333333333	1.4883	0.8691	1.2588	1.0645
1.05241666666667	1.5638	0.9143	1.4056	1.2372
0.802083333333333	1.6687	0.86	1.4271	1.1649
0.927166666666667	1.6621	1.024	1.2504	1.4643
0.904666666666667	1.7134	1.214	1.1985	1.1993
1.19566666666667	1.596	1.1906	1.1863	1.3113
0.8605	1.6099	1.2778	1.207	1.41
1.16875	1.453	1.119	1.3707	1.4197
1.06883333333333	1.5641	1.2031	1.2181	1.2585
1.02658333333333	1.566	1.0583	1.2525	1.4187
1.00291666666667	1.5876	1.0463	1.3407	1.2862
1.18075	1.6788	1.1147	1.0636	1.4053
1.00908333333333	1.6518	1.055	1.1813	1.4368
0.905916666666667	1.8688	1.1507	1.2356	1.2954
1.15333333333333	1.9042	1.2207	1.0774	1.3268
0.977333333333333	1.4022	1.2076	1.0737	1.3548
0.950166666666667	1.016	1.2618	1.1375	1.4552
1.30191666666667	1.5325	1.0572	1.0414	1.3136
1.15325	1.3505	0.9698	1.1086	1.4312
1.08466666666667	1.1348	1.1104	1.1986	1.3776
0.98475	1.3705	1.1824	1.0285	1.4178
1.09091666666667	1.2555	1.0811	1.1146	1.5957
1.07933333333333	1.3095	1.1461	1.1743	1.4838
0.994166666666667	1.247	1.2534	1.2867	1.3912
1.29091666666667	1.8551	1.134	1.4897	1.3928
1.28833333333333	1.515	1.1193	1.5336	1.4469
1.522	1.6709	1.1468	1.2804	1.4789
1.50891666666667	1.6735	1.1549	1.2827	1.4912
1.36566666666667	1.6073	1.2783	1.2767	1.3038
1.098	1.5712	1.2125	1.2986	1.3427
1.178	1.8384	1.1541	1.1287	1.2472
1.10333333333333	2.0045	1.2442	1.1491	1.4468
1.2185	1.8835	1.2238	1.3308	1.4657
1.18408333333333	1.7371	1.2365	1.2528	1.4157
1.16016666666667	1.7188	1.0166	1.291	1.3364
1.15566666666667	1.5182	1.0676	1.3389	1.3246
1.2985	1.5315	1.1117	1.0884	1.3691
1.19616666666667	1.4326	1.1376	1.0488	1.3279
1.1845	1.5813	1.1661	1.174	1.2293
1.18241666666667	1.4901	0.9891	1.3231	1.3167
1.02858333333333	1.5688	1.1221	1.1743	1.3469
1.11866666666667	1.4548	1.2531	1.1712	1.1992
1.09183333333333	1.6758	1.1913	1.0942	1.3088
1.25633333333333	1.4412	1.1425	1.2404	1.4795
1.29791666666667	1.3449	1.3039	1.2668	1.3531
1.184	1.4094	1.1225	1.2913	1.3852
1.24258333333333	1.4189	0.9874	1.4555	1.4083
1.05758333333333	1.6105	0.934	1.0649	1.2704
0.982833333333333	1.591	0.9564	1.2273	1.2484
0.91775	1.4421	0.9635	1.465	1.2469
1.02458333333333	1.627	1.1143	1.1483	1.5217
1.03841666666667	1.795	1.3629	1.4583	1.3969
1.16175	1.6909	1.2632	1.4599	1.4761
1.032	1.8114	1.0039	1.5434	1.4985
1.07725	1.7108	0.781	1.4898	1.5312
1.04466666666667	1.8362	0.8979	1.3421	1.2367
1.02908333333333	1.6196	0.7693	1.2529	1.3231
1.07233333333333	1.7965	0.744	1.3399	1.2244
1.11783333333333	1.8852	0.7526	1.4214	1.3637
1.01875	1.6795	0.8118	1.3173	1.365
0.9385	1.7515	0.7038	1.3857	1.3847
1.20483333333333	1.8654	0.8696	1.2465	1.2827
1.01241666666667	1.8215	0.8256	1.2314	1.2998
1.04033333333333	1.6436	0.6717	1.2524	1.506
1.09466666666667	1.4482	0.7427	1.231	1.4027
1.206	1.6674	0.777	1.402	1.349
0.992416666666667	1.5611	0.7967	1.2487	1.3909
1.10216666666667	1.5246	0.7957	1.378	1.3352
0.95075	1.7199	0.8214	1.3419	1.3157
0.931833333333333	1.6973	0.6994	1.4176	1.3245
0.668666666666667	1.699	0.8801	1.2455	1.5844
0.993166666666667	1.8739	0.7899	1.254	1.3973
0.91025	1.7204	0.7644	1.2634	1.2358
0.954416666666667	1.7482	0.7848	1.2271	1.3818
0.966333333333333	1.5966	1.0054	1.4327	1.3441
0.9285	1.6336	1.0293	1.1748	1.3677
0.86625	1.6231	0.8601	1.3315	1.2735
0.932333333333333	1.6725	0.8845	1.3585	1.27
0.883666666666667	1.6999	0.8521	1.0598	1.4426
0.83725	1.7726	0.831	1.2366	1.344
0.883583333333333	1.7117	0.9592	1.2766	1.3316
0.916666666666667	1.6744	0.9602	1.2115	1.2597
0.867916666666667	1.5014	1.064	1.2479	1.3565
0.858416666666667	1.8398	0.988	1.3972	1.4205
0.902833333333333	1.6728	1.0319	1.2209	1.4018
0.93675	1.6081	0.9875	1.3377	1.4371
1.00566666666667	1.6233	1.1475	1.2865	1.3516
0.934916666666667	1.8571	1.074	1.2044	1.6195
1.01283333333333	1.7605	1.0709	1.2773	1.4826
0.848833333333333	1.5984	1.0605	1.1747	1.6203
0.987583333333333	1.4525	1.1025	1.3466	1.6595
0.947166666666667	1.5335	0.9743	1.1069	1.3667
1.01725	1.5169	0.9795	1.3155	1.4973
1.27375	1.5134	0.9761	1.3703	1.6128
1.26958333333333	1.5566	1.0367	1.4407	1.8623
1.11175	1.5015	0.8916	1.468	1.4013
1.06325	1.7445	0.9095	1.3663	1.3114
1.02641666666667	1.7372	0.9203	1.7859	1.4119
1.10858333333333	1.7312	1.0291	1.3976	1.3604
1.12341666666667	1.5901	1.0025	1.3858	1.5205
1.07925	1.5891	0.9906	1.2436	1.5924
1.15491666666667	1.473	0.9991	1.2988	1.3666
1.16375	1.7342	1.0389	1.375	1.2361
1.13175	1.5453	1.13	1.5897	1.7
1.19883333333333	1.5022	1.0827	1.3302	1.3177
1.19666666666667	1.7514	1.1694	1.3528	1.4067
1.11216666666667	1.7235	0.9782	1.2976	1.2952
1.31308333333333	2.0002	1.0421	1.3593	1.3125
1.16166666666667	1.9554	0.909	1.2794	1.3905
1.06508333333333	2.0741	1.1195	1.2342	1.4113
1.22558333333333	1.7977	1.0736	1.095	1.5346
0.945916666666667	1.604	1.0117	1.3031	1.4998
1.03908333333333	1.8642	1.175	1.2055	1.427
1.10683333333333	1.9593	1.2164	1.2636	1.4139
0.9535	1.9696	1.2559	1.1629	1.3978
1.06175	1.9534	1.089	1.2694	1.3332
0.879666666666667	1.6199	1.0179	1.2644	1.4279
0.939	1.5342	0.9186	1.202	1.5543
1.08833333333333	1.6915	0.9652	1.1722	1.4125
1.01591666666667	1.6862	0.8083	1.2247	1.3956
0.99625	1.879	1.0453	1.2773	1.4496
1.01533333333333	1.6496	1.1403	1.4947	1.4827
1.22566666666667	1.9644	1.0282	1.3202	1.4732
1.09583333333333	1.7536	0.9777	1.4192	1.4951
1.13075	1.7525	1.1645	1.3503	1.4609
1.185	1.5726	1.1164	1.2563	1.5992
1.3355	1.6758	1.0587	1.3526	1.5991
1.09983333333333	1.6776	1.1222	1.2196	1.3699
1.02491666666667	1.746	1.1651	1.313	1.3211
0.88275	1.5163	1.1513	1.3215	1.1802
0.87575	1.5057	1.2407	1.2088	1.3531
0.951166666666667	1.9031	1.2049	1.1859	1.2079
0.80925	1.8056	1.1085	1.1017	1.1393
0.942166666666667	1.7435	1.1597	1.0833	1.2597
0.971083333333333	1.7099	1.0236	1.2357	1.2763
0.84425	1.5187	0.7797	1.3541	1.4192
1.05108333333333	1.5556	0.9371	1.2504	1.3377
1.009	1.5869	0.8357	1.0804	1.4666
0.784916666666667	1.7764	0.8843	1.3034	1.3068
1.06575	1.945	0.8186	1.3332	1.2581
0.870416666666667	1.9087	0.8748	1.2534	1.4059
0.925666666666667	1.8994	1.0974	1.2936	1.2115
0.783166666666667	1.7245	0.915	1.197	1.2208
1.10825	1.7279	0.8693	1.2137	1.3052
1.13025	1.8501	0.8497	1.3105	1.1235
1.09416666666667	1.701	1.045	1.1865	1.3181
1.0545	1.6246	0.9921	1.27	1.5267
0.952916666666667	1.6922	0.8437	1.2809	1.4106
0.947416666666667	1.7824	0.8153	1.0957	1.4549
0.852	1.5255	0.8162	1.1253	1.404
0.912583333333333	1.6461	0.8753	1.1342	1.3259
1.08383333333333	1.9649	0.8355	1.1001	1.339
0.988916666666667	1.7795	0.8716	1.2146	1.5327
1.01625	1.6538	0.8532	1.1781	1.2248
0.862583333333333	1.6268	0.862	1.2526	1.3638
0.795166666666667	1.6812	0.9088	1.3906	1.3659
1.06216666666667	1.7555	0.8567	1.5044	1.5167
0.914666666666667	1.7578	0.7976	1.0663	1.2383
0.83275	1.8393	0.8338	1.3543	1.5003
1.08316666666667	1.7321	1.0516	1.3377	1.3035
0.7965	1.782	0.9476	1.3022	1.3841
0.9105	1.7213	0.8753	1.2281	1.278
1.00058333333333	1.7386	0.7786	1.2662	1.4676
1.00983333333333	1.9047	0.8508	1.2645	1.2224
0.891583333333333	2.0824	0.7003	1.4117	1.1938
0.913	1.9308	0.7914	1.2539	1.3163
0.85025	1.9709	0.8646	1.1638	1.3542
0.8715	1.9837	0.863	1.1515	1.383
0.878666666666667	1.9851	1.0827	1.1201	1.3315
0.861833333333333	1.9883	1.2945	1.0767	1.3929
1.09158333333333	1.8758	1.2158	1.2662	1.1802
0.980333333333333	1.9758	1.1596	1.2309	1.1362
0.975416666666667	1.872	1.3163	1.0068	1.3363
0.862	1.885	1.0245	1.1714	1.368
1.00716666666667	1.6101	0.8617	1.3771	1.5292
1.17283333333333	1.6043	1.0025	1.4838	1.3582
0.961833333333333	1.6372	0.9151	1.1801	1.5904
1.04775	1.7609	0.7327	1.331	1.5305
0.8495	1.7747	1.0751	1.0933	1.5039
0.921166666666667	1.8436	0.9473	1.287	1.3782
1.09583333333333	1.6966	1.0657	1.2795	1.4561
1.07991666666667	1.6611	1.0745	0.9988	1.4818
1.09133333333333	1.5767	0.9348	1.269	1.4036
1.08883333333333	1.7979	0.8782	1.1838	1.5036
1.05708333333333	1.9129	0.9256	1.2046	1.4199
0.8715	1.9597	0.8494	1.3977	1.4261
0.94	2.1279	0.9722	1.5203	1.2911
0.919583333333333	1.8192	1.0047	1.4359	1.3138
0.866166666666667	1.8529	1.0973	1.1053	1.3705
0.94125	1.8666	1.1763	1.2687	1.4276
1.03483333333333	1.7464	1.0805	1.2003	1.3294
0.900083333333333	1.7401	1.2003	1.4619	1.3685
0.818	1.6273	1.1499	1.489	1.4941
0.820166666666667	1.8119	1.1671	1.5022	1.5269
0.941583333333333	1.8379	1.3828	1.0969	1.2988
0.842416666666667	1.7431	1.4311	0.9536	1.4133
0.878833333333333	1.675	1.3295	1.0524	1.3235
0.89425	1.9837	1.2283	1.3139	1.2038
0.907333333333333	1.8799	1.2417	1.1462	1.3261
0.900083333333333	1.8901	0.7861	1.0555	1.337
0.818833333333333	1.8277	0.9132	1.2185	1.6055
0.806833333333333	1.743	1.0564	1.176	1.4282
0.80225	1.7829	1.1903	1.1718	1.3884
0.773	1.6888	1.1879	1.0591	1.1807
0.926916666666667	1.7147	1.191	0.8532	1.2873
0.889666666666667	1.5261	1.0641	1.1355	1.3738
0.850083333333333	1.7023	1.2406	1.0819	1.3343
0.8515	1.9491	1.156	1.2662	1.2861
0.782333333333333	1.7451	1.3679	1.4483	1.2602
0.998083333333333	1.6613	1.0783	1.2491	1.576
0.977666666666667	1.739	1.1537	1.4239	1.4465
1.045	1.4775	1.1464	1.3201	1.1931
0.998666666666667	1.3504	1.1193	1.4652	1.344
1.00733333333333	1.362	1.3154	1.2142	1.3911
0.9035	1.3601	1.3029	1.1001	1.3056
0.97775	1.1985	1.0359	1.275	1.3567
1.01558333333333	1.2034	1.1182	1.2851	1.2009
0.835416666666667	1.3173	1.2469	1.0678	1.2011
1.08641666666667	1.3145	1.006	1.1948	1.323
0.913583333333333	1.2078	0.8716	1.2963	1.4084
0.8215	1.2703	1.099	1.272	1.2661
0.726333333333333	1.2272	1.1927	1.4914	1.3856
0.83375	1.1465	0.9891	1.413	1.31
0.799666666666667	1.1106	1.036	1.2921	1.245
0.8745	1.0235	1.2894	1.3716	1.2644
0.809	1.053	0.9833	1.3553	1.1113
0.82875	1.2117	1.0307	1.2795	1.1797
0.947083333333333	1.2602	0.7766	1.3947	1.3375
0.784166666666667	1.3586	0.5395	1.2314	1.1408
0.850083333333333	1.2285	0.3569	1.2351	1.3016
0.796166666666667	1.1811	0.5533	1.2753	1.1095
0.78275	1.403	0.6133	1.129	1.1824
0.8345	1.3115	0.4486	1.3737	1.0619
0.7955	1.1521	0.5674	1.2329	0.8725
0.77025	1.273	0.4192	1.132	1.0099
0.738833333333333	1.0884	0.816	1.2651	1.1523
0.870416666666667	1.2236	0.7732	1.3601	1.1563
0.762916666666667	1.1199	0.7114	1.3123	0.9802
0.781583333333333	0.8749	0.5611	1.2604	0.7666
0.797083333333333	0.9349	0.5879	1.1726	0.8623
0.733416666666667	1.2476	0.8485	1.1784	0.9367
0.868333333333333	1.174	0.8363	1.248	0.8155
0.86125	1.0496	0.8555	1.3153	1.0304
1.0645	1.0497	0.7637	1.4524	0.9077
0.958666666666667	1.3663	0.7665	1.4402	1.0874
1.13533333333333	1.4825	0.6108	1.4385	0.9761
1.086	1.4264	0.7499	1.2047	1.0031
0.918083333333333	1.565	0.8853	0.9764	0.7614
0.941	1.4824	0.8913	1.1719	0.9805
1.02791666666667	1.4182	0.7946	1.1916	1.1057
0.916416666666667	1.455	1.0597	1.3532	0.8653
0.865166666666667	1.5878	0.7988	1.2678	0.931
0.919583333333333	1.4457	0.7665	1.3019	1.1808
0.833333333333333	1.5056	0.8204	1.2126	1.0073
1.12833333333333	1.1871	0.9092	1.3688	0.8726
1.10458333333333	1.3028	0.6863	1.4055	1.059
1.03491666666667	1.1012	0.7435	1.3221	1.1244
0.94075	1.3981	0.8459	1.1955	1.0825
0.893833333333333	1.4396	0.707	1.3614	1.0323
0.889	1.372	0.7038	1.3098	0.9893
0.842916666666667	1.2265	0.7228	1.3039	1.0954
0.924333333333333	1.5804	0.6476	1.3486	1.1268
0.807416666666667	1.3876	0.7667	1.1593	1.2139
0.904416666666667	1.1597	0.8811	1.3789	1.143
1.02525	0.9644	0.8879	1.3721	0.9444
0.916083333333333	1.2445	1.2128	1.2249	1.035
0.935916666666667	0.9586	1.1882	1.2733	1.0136
0.95025	0.8014	1.0681	1.3498	1.123
0.899666666666667	1.0474	1.0337	1.3542	1.22
1.06133333333333	1.1227	0.9073	1.3089	1.107
1.0115	0.9794	1.0094	1.0986	1.2031
1.02266666666667	1.1246	0.7485	1.1701	1.0981
1.02808333333333	1.008	0.7529	1.3759	1.0208
1.00491666666667	1.0634	0.852	1.2105	1.0818
0.938	1.2045	0.9033	1.4803	1.0693
0.974666666666667	1.0734	0.8175	1.2718	1.2791
0.860583333333333	1.1518	0.982	1.1433	1.0499
1.02008333333333	0.9567	1.0759	1.3103	1.2758
1.04141666666667	1.0574	0.9049	1.3588	1.2761
1.12591666666667	1.0747	0.8313	1.2179	1.0826
1.08658333333333	1.0631	0.9741	1.3401	1.0859
0.913083333333333	1.0929	0.8745	1.3302	1.0679
0.956583333333333	1.084	0.8143	1.4713	1.1071
1.00933333333333	1.1488	1.032	1.3259	1.1963
1.27033333333333	1.1579	0.8798	1.3417	0.9528
1.2785	1.1579	0.8098	1.2779	1.0147
1.14791666666667	1.3305	0.961	1.3486	1.1813
1.22566666666667	1.3372	0.8423	1.2371	1.165
1.30075	1.247	0.8124	1.2819	1.1824
1.481	1.1988	0.8253	1.2353	1.2958
1.0415	1.1319	1.0801	1.3304	1.106
1.11483333333333	1.1315	0.9782	1.3314	1.072
1.01766666666667	1.1107	0.7165	1.1318	1.0392
1.15891666666667	1.2369	0.7699	1.2577	0.7823
1.29833333333333	1.103	0.8838	1.3375	1.1028
1.32858333333333	1.3274	0.8711	1.3751	1.1002
1.1265	1.3589	0.85	1.2317	0.8933
0.8405	1.6152	0.7347	1.2981	1.2019
0.838583333333333	1.4271	0.8065	1.2252	1.2147
0.872833333333333	1.3721	0.887	1.2363	1.0724
0.84675	1.2839	0.8372	1.29	1.171
0.769833333333333	1.2535	0.6626	1.2069	1.1642
1.01925	1.4062	0.7067	1.3963	1.0158
0.862666666666667	1.2535	0.9225	1.1814	1.0374
0.983833333333333	1.2611	0.6934	1.643	1.2245
0.89975	1.13	0.7486	1.4288	1.1972
1.08908333333333	1.1548	0.7803	1.2099	1.1357
1.06858333333333	1.1245	0.9812	1.4571	1.3104
0.966833333333333	1.184	0.8178	1.2738	1.0619
0.880333333333333	1.294	0.9746	1.2346	1.143
0.982833333333333	1.3009	0.896	1.1597	0.9208
0.99025	1.2259	0.6387	1.2575	1.1185
1.08883333333333	1.1165	0.6971	1.2546	1.1528
1.14166666666667	1.0644	1.014	1.2113	1.0936
1.10216666666667	1.2321	0.8305	1.3652	1.1251
1.22575	1.1291	0.7657	1.4305	1.1598
1.17433333333333	1.2971	0.7523	1.2793	0.9566
1.07741666666667	0.9871	0.6345	1.3082	1.1526
0.996916666666667	1.0964	0.8023	1.1006	0.8641
0.918666666666667	1.1464	0.8528	1.3051	0.8396
0.905083333333333	1.2026	1.1365	1.2793	0.8233
1.04225	1.1717	1.091	1.263	0.7676
0.976333333333333	1.1158	1.2064	1.3321	0.8695
0.903666666666667	1.3563	1.1997	1.2039	0.8041
1.00283333333333	1.5143	1.0446	1.1722	1.0513
1.14758333333333	1.2954	0.899	1.2844	0.9994
1.09691666666667	1.1262	0.7654	1.1802	0.9561
1.14916666666667	0.9855	1.0609	1.2539	1.0846
1.05808333333333	1.2471	1.1286	1.3	1.1157
1.12566666666667	1.315	1.1607	1.1838	1.0839
0.813916666666667	1.3607	1.1921	1.3051	0.6342
1.04166666666667	1.2316	1.1714	1.1552	0.975
1.00066666666667	1.3346	1.1369	1.3314	1.0561
1.07783333333333	1.2848	1.1122	1.2433	0.974
1.02908333333333	1.2645	1.1317	1.2914	0.962
1.02325	1.3455	1.0649	1.2786	0.9416
0.9795	1.2242	1.053	1.1857	1.0044
0.891916666666667	1.2344	1.0558	1.6049	1.076
0.873	1.1452	1.0109	1.4919	1.1249
0.953166666666667	1.2288	0.932	1.2993	1.122
0.87825	1.2105	0.8868	1.4665	1.1543
0.879666666666667	1.1702	0.9988	1.5893	1.1934
0.970833333333333	1.24	0.9475	1.4828	1.0732
1.04891666666667	1.3498	0.8617	1.3213	0.9824
1.00858333333333	1.277	1.032	1.3305	1.0064
1.13358333333333	1.1567	0.9609	1.3532	1.0622
1.10033333333333	1.4071	0.941	1.3788	0.9891
1.01008333333333	1.2193	1.0134	1.2884	0.9696
0.916333333333333	1.4211	1.0533	1.2548	0.9811
1.06966666666667	1.4405	0.9115	1.206	0.9975
1.21691666666667	1.3363	0.9568	1.3254	1.1322
1.15175	1.1571	0.9815	1.3757	1.0102
1.17	1.3858	0.9312	1.1404	1.2109
1.10491666666667	1.3671	0.9375	1.2368	1.2268
1.134	1.4768	0.925	1.4103	1.3362
1.17625	1.3693	0.9325	1.3427	1.0385
1.20216666666667	1.3203	0.9016	1.284	1.1609
1.08358333333333	1.2233	0.9476	1.3552	1.0078
1.10016666666667	1.2272	0.9189	1.3796	1.0314
1.12466666666667	1.2466	1.3059	1.3697	1.0406
1.04241666666667	1.1261	1.1727	1.5004	1.0533
1.10516666666667	1.1916	1.2344	1.3629	1.0251
0.917583333333333	1.3228	1.0922	1.2993	1.0046
0.948916666666667	1.3027	1.1215	1.3042	0.9796
0.936	1.0603	1.0986	1.2845	1.1229
0.923416666666667	1.3024	1.1787	1.3589	0.8735
0.906666666666667	1.2683	1.5904	1.0483	1.0366
1.22766666666667	1.2125	1.2445	1.2403	0.9318
1.15525	1.3448	1.1839	1.1199	0.9179
1.06316666666667	1.1462	0.8863	1.4269	1.2119
1.19191666666667	1.2372	0.8969	1.2437	1.1019
1.08725	1.1573	0.969	1.2873	1.3097
0.947666666666667	1.1311	1.004	1.2392	0.9738
1.02675	1.291	0.8305	1.2277	1.0871
1.0225	1.141	0.9196	1.1988	0.7842
0.995666666666667	1.0846	0.8199	1.3195	0.9629
1.07383333333333	1.0251	1.0296	1.3454	0.9398
0.962916666666667	1.0003	0.6373	1.1656	0.7429
0.993666666666667	0.8323	0.5574	1.3926	0.6675
1.183	1.1304	0.9129	1.2277	0.8872
1.22	1.2747	0.5867	1.258	1.0585
1.1625	1.063	0.6186	1.1512	0.9094
1.27675	1.289	0.5643	1.3069	0.8154
1.34775	1.1258	0.593	1.3219	0.7177
1.17608333333333	0.8787	0.6685	1.3401	0.6265
1.12508333333333	1.1348	1.1022	1.2243	0.8594
0.958666666666667	1.14	0.9348	1.1814	0.8601
1.02433333333333	1.1481	1.0128	1.2059	0.9059
1.04283333333333	0.9364	0.6646	1.1542	0.7895
1.04	0.9536	0.8832	1.2678	0.957
1.06758333333333	1.1492	0.8382	1.2382	1.0649
1.03225	1.1921	1.0496	1.1776	1.1251
1.35941666666667	0.9898	0.8622	1.3165	1.2421
1.29658333333333	1.1146	0.7169	1.3029	1.4148
1.01858333333333	1.1413	0.853	1.0859	1.2657
0.923583333333333	1.3758	0.9712	1.2707	1.2173
1.15441666666667	1.2247	0.8166	1.1249	1.0613
1.08691666666667	1.4088	0.9089	1.1581	1.1572
1.03833333333333	1.2605	0.8444	1.3465	1.077
0.749	1.1646	0.9151	1.1794	1.0308
1.15408333333333	1.2848	0.729	1.144	1.1943
0.79975	1.4502	0.9436	1.2551	1.0776
1.10591666666667	1.447	0.904	1.3534	1.1335
0.782666666666667	1.4236	0.9564	1.3041	1.0604
0.97125	1.1623	0.9743	1.2411	1.1862
1.0195	1.0258	1.1096	1.1674	1.0699
0.819083333333333	1.0158	1.1687	1.0711	1.2013
1.20908333333333	0.996	1.1519	1.1121	1.1427
0.7505	1.046	1.1461	1.0766	1.0528
0.888583333333333	0.9539	1.4029	1.1354	1.0421
0.89025	1.0024	1.3819	1.2	1.2171
0.798916666666667	1.0288	1.2133	1.3112	1.1878
0.806916666666667	1.1014	1.1502	1.3011	1.1215
0.742166666666667	1.2323	1.2482	1.2667	1.1267
0.8435	1.3127	1.2422	1.2066	1.0825
0.806083333333333	1.4198	1.4743	1.2221	1.0608
0.753	1.3791	1.3708	1.2372	1.1044
0.684416666666667	1.0972	1.3025	1.1282	1.1409
0.812583333333333	1.0548	1.2514	1.1971	0.998
0.774916666666667	1.0473	1.1871	1.2431	0.9256
0.769916666666667	1.3123	1.376	1.2694	0.9477
0.773	1.2082	1.2694	1.2687	1.1545
0.865666666666667	1.0535	1.2547	1.1703	1.0938
0.848	1.2359	1.3324	1.3184	1.1515
0.862833333333333	1.0594	1.5693	1.2067	1.4645
0.85225	1.0747	1.3656	1.2671	1.131
0.827833333333333	1.2026	1.4152	1.2828	1.4565
0.810416666666667	1.2145	1.3916	1.2704	1.1634
0.900916666666667	1.3239	1.4742	1.2237	1.1233
0.869666666666667	1.0355	1.4183	1.1933	1.116
0.928083333333333	1.005	1.2954	1.299	1.1734
0.83725	0.9767	1.168	1.4285	1.2807
0.823583333333333	1.1783	1.2579	1.573	1.3155
0.963833333333333	1.0413	1.3081	1.1684	1.2938
0.7635	1.2399	1.3094	1.231	1.1403
0.844416666666667	1.2872	1.3401	1.4046	0.8828
0.972916666666667	1.1363	1.2874	1.1418	1.0319
0.92275	1.1214	0.9249	1.2534	1.1402
1.09183333333333	1.2053	1.1217	1.2661	1.0385
1.07325	1.1737	0.9737	1.5015	1.1337
0.932416666666667	1.131	0.9628	1.1998	0.9347
1.35616666666667	1.124	1.0297	1.3628	0.859
1.04866666666667	1.1171	0.9244	1.1458	0.9161
1.12625	1.2785	0.9014	1.3309	0.7797
1.146	1.2948	0.8596	1.2722	0.7618
1.08208333333333	1.471	0.747	1.2675	0.8373
1.0275	1.3455	0.8032	1.3308	0.9214
0.815666666666667	1.2439	0.9043	1.0874	0.8599
0.953	1.3172	0.8662	1.2287	0.7866
1.06725	1.191	0.8701	1.1835	0.8103
0.897166666666667	1.4108	0.8243	1.4449	0.7403
0.929083333333333	1.504	0.8564	1.3333	0.8589
0.70075	1.6613	0.9367	1.2673	0.9661
0.891166666666667	1.5778	0.9535	1.1621	0.8968
0.791666666666667	1.5233	0.9373	1.1916	0.8583
1.00316666666667	1.2976	1.0152	1.1904	0.749
0.637083333333333	1.3875	0.9622	1.3106	0.6926
0.839416666666667	1.0886	1.0246	1.3039	0.9023
0.79275	1.5788	1.0564	1.2877	0.898
0.802583333333333	1.3508	0.977	1.158	0.8695
0.834166666666667	1.282	0.8887	1.2816	0.7887
0.945083333333334	1.314	0.819	1.224	0.8072
0.976416666666667	1.1724	0.7628	1.4006	0.8055
1.06525	1.1563	0.77	1.2376	0.8199
0.9535	1.2321	0.7594	1.1625	0.9975
0.88675	1.1844	0.6977	1.2468	0.8222
1.067	1.2814	0.7565	1.2444	0.9791
0.895666666666667	1.254	0.8216	1.2611	1.0038
0.7685	1.0488	0.766	1.2875	1.0213
0.796583333333333	1.2518	0.8571	1.2623	1.0642
0.7875	1.2682	0.8926	1.2461	0.9182
0.82975	1.2036	0.934	1.266	1.0538
0.812166666666667	1.2292	0.873	1.3636	1.1482
0.813083333333333	1.1742	0.8632	1.3732	1.2409
0.888416666666667	1.1763	0.7915	1.16	1.2045
0.80025	1.1646	1.0187	1.254	1.2054
0.754	1.36	0.8533	1.1751	1.0958
0.75325	1.0947	0.9206	1.0804	0.9539
0.746583333333333	0.9952	0.9813	0.8966	0.8966
1.00366666666667	1.0666	0.7946	0.8488	1.0657
0.774333333333333	1.1904	0.9334	0.8509	1.035
0.84975	1.1987	0.9446	0.7886	0.8642
0.920583333333333	1.1947	0.9927	0.822	1.0664
0.959416666666667	1.0319	0.9148	0.8647	0.8082
1.03491666666667	1.1092	0.8595	0.8016	1.0531
1.05741666666667	1.0729	0.8489	0.7557	0.9675
0.948583333333333	1.0248	0.8084	0.8135	0.9628
0.84275	1.1498	0.8071	0.858	1.137
1.03916666666667	1.1161	0.9388	0.7464	0.8749
0.98475	1.0097	0.953	0.9748	0.9502
1.01491666666667	1.0055	0.8814	0.7796	1.0225
0.98925	1.0022	0.8314	0.9009	0.9391
1.0265	0.7853	0.9076	0.8439	1.08
0.997833333333333	1.11	0.8643	0.7981	1.0112
1.16116666666667	1.388	0.8117	0.8827	1.0571
0.962333333333333	1.3207	0.9595	0.7551	1.0411
1.106	1.2154	0.9768	0.8629	1.109
1.25366666666667	1.3595	0.9608	0.8085	1.2193
0.9775	1.2891	0.9495	0.9178	0.9577
1.12975	1.2554	0.7953	0.9373	1.1159
0.930666666666667	1.3991	1.001	0.9541	1.0466
0.904416666666667	1.407	0.6609	0.9107	1.0827
0.904	1.1887	0.6171	0.8562	1.0665
0.9975	1.2748	0.9771	0.9133	1.1559
0.842833333333333	1.4022	0.8419	0.9866	0.9488
1.11508333333333	1.4565	0.8378	1.02	1.0979
1.03983333333333	1.4177	1.4129	0.8909	1.1111
1.02725	1.3118	1.4287	0.9069	1.1477
1.05116666666667	1.1796	1.5586	0.8453	0.9006
1.13966666666667	1.1854	1.7536	1.0892	0.9964
1.11191666666667	0.95	1.9669	1.1459	0.8319
1.09558333333333	0.9747	1.7763	0.982	1.1583
1.05691666666667	1.1277	1.7937	0.9691	1.0514
1.05066666666667	1.1156	1.7223	0.8944	1.053
0.9755	1.1232	1.6232	0.7885	1.2192
1.14316666666667	1.059	1.6773	0.7477	1.3505
1.09641666666667	1.2251	1.5268	0.6793	1.0341
0.943	1.151	1.6485	0.6474	0.9353
0.757333333333333	1.0962	1.9995	0.7134	1.1447
0.80775	1.2381	1.6574	0.7772	1.0354
0.852833333333333	1.2212	1.6641	0.9337	0.9159
0.804083333333333	1.1625	1.8048	0.6973	0.9696
0.850583333333333	1.2284	2.0347	0.7423	1.0603
0.845666666666667	1.296	1.7392	0.8263	1.099
0.7745	1.4332	1.7996	1.1614	0.9696
0.790666666666667	1.4453	1.6418	1.0643	1.2208
0.830333333333333	1.2522	1.4895	1.0622	1.0434
0.784583333333333	1.546	1.629	0.9403	0.9844
0.7815	1.5082	1.5496	0.9528	1.1138
0.758833333333333	1.3371	1.5738	0.9046	1.0388
0.782833333333333	1.686	1.5608	0.9023	1.1566
0.853166666666667	1.4942	1.4069	1.1955	1.0002
0.826583333333333	1.452	1.5675	1.1946	0.876
0.805916666666667	1.2797	1.1643	1.1092	1.1325
0.813666666666667	1.4127	1.2707	0.8672	1.0435
0.839916666666667	1.4418	1.0358	1.0614	1.1134
0.885	1.3979	1.1474	0.9127	0.8552
0.745583333333333	1.224	1.0042	0.7188	1.0589
0.909833333333333	1.5564	1.27	0.9629	1.0345
1.01441666666667	1.4632	0.9352	0.7701	1.0706
0.776833333333333	1.7075	0.8394	0.8958	1.1845
1.03416666666667	1.4407	0.8327	0.958	0.9883
0.927916666666667	1.2999	0.6396	1.0742	1.1201
0.932416666666667	1.4801	0.7175	0.9655	1.0035
0.807833333333333	1.4626	0.8358	0.8595	1.0509
0.907333333333333	1.5198	1.0483	0.8168	0.9313
0.80625	1.413	1.1972	1.0896	0.9062
0.84425	1.064	1.007	0.9451	1.0817
0.836333333333333	1.1205	0.8069	0.7611	0.9627
0.76225	1.0883	0.9199	0.8237	0.9689
1.07675	1.1099	0.7661	0.878	0.882
0.952666666666667	1.1996	1.0924	0.7771	0.9152
1.029	1.3407	0.8656	0.8667	0.84
1.08408333333333	1.4637	0.8367	0.7505	0.9744
0.634916666666667	1.2533	0.9065	0.908	0.9404
0.75175	1.107	0.7397	0.9329	0.9224
0.828833333333333	1.2759	0.718	0.9957	0.9366
0.893	1.1893	0.5773	0.8979	0.9065
1.00825	1.2721	0.9361	0.8263	0.8519
1.37791666666667	1.442	0.8511	0.8861	1.2136
1.20241666666667	1.4413	0.752	1.3322	1.1899
1.29683333333333	1.2009	0.8543	0.9869	1.2373
1.04525	1.4809	0.7839	1.1116	1.1989
1.15375	1.1692	0.7597	1.0611	1.2261
0.991	1.3686	0.7901	0.8676	1.1779
1.0925	1.3016	0.922	0.9295	1.1328
1.00458333333333	1.4831	0.6549	0.8035	1.0827
1.004	1.3593	0.6765	0.9297	1.2282
0.949916666666667	1.5234	0.6263	1.138	1.1487
1	1.4154	0.7179	0.791	1.1589
1.14475	1.3564	0.8778	0.9049	1.1372
1.142	1.3437	1.1227	0.9451	1.2186
1.22441666666667	1.2799	0.762	0.7971	1.2362
1.01433333333333	1.3693	0.7296	0.7288	1.2781
0.995333333333333	1.3851	0.6834	0.7411	1.2368
1.06016666666667	1.2132	0.6061	0.7602	1.1742
1.04241666666667	1.2852	0.4531	1.0588	1.3043
1.11966666666667	1.1032	0.4593	0.7452	1.3057
1.09291666666667	1.1242	0.7221	0.8425	1.2958
0.963166666666667	1.3327	0.5695	0.8445	1.1625
1.06658333333333	1.3169	0.7321	1.0267	1.3853
1.06508333333333	1.1526	0.6711	0.9587	1.2912
0.827416666666667	1.4184	0.5864	0.6956	1.2742
0.92825	1.2206	0.6786	0.7302	1.2791
0.790333333333333	1.2645	0.6707	0.796	1.3468
0.96825	1.2912	0.6551	0.7327	1.1909
1.00791666666667	1.3575	0.807	1.1115	1.1839
1.17658333333333	1.2051	0.7341	0.8961	1.2385
1.1705	1.3704	0.8331	1.0049	1.3832
0.908916666666667	1.3755	1.059	0.8542	1.3722
0.666833333333333	1.5183	0.8817	1.2253	1.3914
0.938583333333333	1.4742	0.8131	1.1602	1.2567
0.904166666666667	1.3937	0.8946	1.1442	1.2408
0.939333333333333	1.376	0.786	1.0493	1.3338
0.877666666666667	1.49	0.852	0.9798	1.2715
0.862916666666667	1.4473	0.7865	0.9747	1.211
0.83075	1.3601	0.6441	1.2781	1.1523
0.999333333333333	1.2139	0.5925	1.1378	1.2216
0.885166666666667	1.1974	0.8443	1.018	1.3076
1.08516666666667	1.3728	1.4196	1.0148	1.211
1.05708333333333	1.3977	1.5766	0.9389	1.0448
0.993333333333333	1.4503	1.383	0.6987	1.0262
1.23291666666667	1.3595	1.6393	0.5674	1.2985
1.32566666666667	1.3566	1.8502	0.627	1.1951
1.27033333333333	1.5504	1.9695	0.7375	1.1932
1.37141666666667	1.3559	2.1357	0.6675	1.2379
1.37783333333333	1.3977	2.035	0.7736	1.1741
1.3395	1.2996	1.7595	0.8828	1.312
1.39925	1.0626	1.1537	1.068	1.311
1.08916666666667	1.385	0.9452	0.929	1.3345
1.09316666666667	1.2811	1.1038	0.7397	1.1559
1.19708333333333	1.4672	1.1234	0.6882	1.2687
1.1055	1.3196	1.1472	0.7709	1.2562
1.10916666666667	1.316	0.6218	0.7898	1.2803
0.977	1.3869	0.9022	0.8483	1.2319
0.921916666666667	1.2756	1.1843	0.7072	1.4062
0.930083333333333	1.2379	1.0762	0.8449	1.3104
0.873833333333333	1.3204	1.2694	0.8677	1.2895
1.11258333333333	1.271	1.0682	0.9392	1.3031
1.18833333333333	1.4487	1.0412	0.7833	1.0959
1.14716666666667	1.5384	0.9932	0.6159	1.0809
1.1885	1.2717	1.0505	0.8583	1.1718
1.17491666666667	1.4283	1.2323	0.852	1.1475
1.28783333333333	1.5159	1.3788	0.8317	1.1513
1.17725	1.5771	1.2743	0.8052	1.189
1.31541666666667	1.3901	1.0407	0.9237	1.1103
1.39841666666667	1.584	0.9098	1.0523	1.0816
1.29566666666667	1.3155	0.9811	1.1073	1.0717
1.11425	1.2348	1.1773	1.0713	1.142
1.24916666666667	1.1955	1.1764	1.0338	1.0376
1.24425	1.1929	1.3897	1.2527	1.1281
1.12733333333333	1.1801	1.0341	1.2345	1.1107
1.32083333333333	1.0942	0.8449	1.3318	1.0745
1.37408333333333	1.2231	0.9102	1.3977	1.2351
1.31058333333333	1.2656	0.8547	1.4391	1.2405
1.45908333333333	1.1976	1.0487	1.3698	1.3534
1.2945	1.2062	1.0081	1.4967	1.2275
1.34175	1.2152	1.0375	1.3861	1.0659
1.12266666666667	1.2341	1.1254	1.4379	1.25
1.06791666666667	1.1848	0.9867	1.4097	1.3415
1.18775	1.207	0.9727	1.3969	0.9661
1.19958333333333	1.2537	1.1136	1.6642	1.0271
1.02741666666667	1.3435	1.0477	1.5048	1.2046
1.16	1.1792	1.3861	1.4428	1.1064
1.25225	1.0977	1.2457	1.5263	1.151
1.10708333333333	1.2333	1.2069	1.5707	1.2024
0.943083333333333	1.1973	1.2243	1.6648	1.1328
1.06733333333333	1.2749	1.0995	1.6161	1.2035
1.193	1.0595	1.3718	1.6573	1.1707
1.21725	1.1566	1.226	1.6889	1.2099
1.16266666666667	1.2375	1.1884	1.2848	1.1546
0.950083333333333	1.2514	1.1477	1.3816	1.092
1.17108333333333	1.192	1.1216	1.2963	1.1206
1.12391666666667	1.0679	1.0625	1.4193	1.1321
0.836833333333333	1.2234	1.0097	1.3399	1.1422
0.69725	1.1537	0.6937	1.3213	1.1257
0.935	1.1853	0.8338	1.3951	1.141
0.761083333333333	1.4803	0.759	1.3339	1.1479
0.845583333333333	1.0605	0.9453	1.3419	1.1404
0.851166666666667	1.1034	0.96	1.3685	1.125
0.9215	1.4182	0.8134	1.395	1.1107
1.08483333333333	1.2951	0.8722	1.5067	1.2637
0.74725	1.4422	0.805	1.5142	1.2266
0.88975	1.3147	0.8623	1.5425	1.1339
0.715583333333333	1.1853	0.8888	1.5727	1.1188
0.721	1.0872	0.9877	1.4279	1.1834
0.6345	1.2895	0.857	1.2235	1.1271
0.820166666666667	1.7058	0.8193	1.5225	1.0731
0.834833333333333	1.3771	0.9338	1.4997	1.1476
1.02483333333333	1.363	0.9793	1.637	1.0222
1.09891666666667	1.2547	0.9661	1.5431	1.072
0.91125	1.2134	0.9337	1.5416	1.1179
0.871416666666667	1.3781	0.7503	1.4576	1.1096
0.991916666666667	1.3096	0.9137	1.7088	1.1542
0.900916666666667	1.2348	1.0123	1.5376	1.2356
0.96225	1.163	0.8483	1.7141	1.1606
1.026	1.2732	0.7662	1.4116	1.002
0.975416666666667	1.1984	0.9344	1.4359	1.0771
0.842	1.2288	0.809	1.41	0.9487
1.03091666666667	1.419	0.6968	1.4938	1.0394
1.15333333333333	1.3055	1.0067	1.41	0.9587
0.927583333333333	1.1696	0.9967	1.4683	0.9687
0.988583333333333	1.1738	1.0633	1.3593	1.1993
1.21708333333333	0.977	0.9194	1.1953	1.1302
1.01466666666667	1.2815	0.8226	1.4971	1.2935
1.14391666666667	1.1104	0.902	1.5477	1.1905
0.950916666666667	1.1314	0.7921	1.5832	1.227
1.14	1.2962	0.8483	1.4641	1.3423
0.96625	1.3652	0.8657	1.4726	1.1144
1.083	1.2711	0.8993	1.6548	1.2144
1.11008333333333	1.3084	0.8137	1.5353	1.2124
0.994916666666667	1.401	0.4803	1.683	1.1988
0.9125	1.3879	0.911	1.4993	1.1554
0.928583333333333	1.5943	0.8513	1.5128	1.1888
1.0085	1.3309	0.7918	1.3909	1.1569
1.22483333333333	1.372	0.829	1.5354	1.1022
1.31983333333333	1.3704	0.9284	1.4042	1.182
1.06341666666667	1.4763	1.0669	1.3756	1.0624
1.03516666666667	1.391	1.0101	1.4067	1.1955
1.09008333333333	1.2943	0.7795	1.5836	1.2433
1.06408333333333	1.2345	1.1095	1.5045	1.224
1.13975	1.4402	0.9864	1.489	1.2333
1.0685	1.3927	0.9197	1.4379	1.2824
1.09775	1.5366	1.0016	1.4597	1.1079
0.97775	1.4703	1.028	1.3467	1.2967
1.07916666666667	1.5267	0.9459	1.2957	1.3237
1.02983333333333	1.4764	1.1172	1.4117	1.2517
1.17691666666667	1.2293	0.9471	1.3441	1.3316
1.057	1.2575	0.9341	1.3228	1.1485
0.898083333333333	0.9682	0.976	1.3894	1.2655
0.92875	1.0151	0.8494	1.653	1.1602
1.06275	1.118	0.979	1.5656	1.143
1.1615	1.1524	1.2386	1.5265	1.1692
1.007	1.08	0.919	1.386	1.1356
0.995583333333333	1.4701	0.985	1.1973	1.1631
1.19233333333333	1.3401	0.8807	1.2974	1.0765
1.06766666666667	1.2409	0.7846	1.4671	1.1882
1.079	1.3751	0.914	1.3694	1.1594
1.00283333333333	1.3468	0.9459	1.3812	1.1222
1.00475	1.5452	0.9399	1.4414	1.1923
1.06625	1.4623	0.7258	1.2999	1.1532
1.05958333333333	1.2855	1.1447	1.7951	0.9934
1.0045	1.2715	1.2501	1.6451	1.0806
0.981416666666667	1.365	1.06	1.6394	1.0022
1.02683333333333	1.387	1.1351	1.526	1.1371
1.06741666666667	1.5264	1.1478	1.8128	1.0086
1.09391666666667	1.2976	1.0693	1.8724	1.0532
1.02358333333333	1.2975	1.149	1.875	1.0525
1.23	0.8766	0.9598	1.8829	1.0553
1.27225	1.1678	1.1075	1.5786	1.131
1.18775	1.1267	1.1193	1.8718	1.2181
1.23033333333333	1.1844	1.1769	1.9266	1.0415
1.098	1.3432	1.1733	1.9657	1.2122
1.13416666666667	1.3254	1.0043	1.7015	1.1477
1.25891666666667	1.3515	1.058	1.752	1.1901
1.23658333333333	1.3041	1.0149	2.0486	1.3268
1.42308333333333	1.4836	1.1085	2.0908	1.185
1.24741666666667	1.3159	1.2092	1.7773	1.1837
1.07616666666667	1.4955	1.1864	1.7456	0.9261
1.068	1.5332	1.309	1.9497	0.896
0.943083333333333	1.6446	1.0333	1.9091	0.8196
0.977916666666667	1.4131	1.1485	1.679	0.9231
0.751333333333333	1.3087	0.9863	1.7858	0.9243
0.75575	1.5616	1.0153	1.6341	0.9089
1.00441666666667	1.2831	0.6784	1.6714	0.9247
1.11283333333333	1.4198	1.0691	1.8543	0.9246
1.02558333333333	1.3812	1.0475	1.854	1.0633
1.04425	1.4619	1.2337	2.0316	1.0015
1.09225	1.1968	0.9997	2.004	0.9383
1.10908333333333	1.5463	1.0262	1.744	0.9372
1.28625	1.4728	1.0745	1.5748	0.9591
0.920833333333333	1.4559	0.8984	1.6916	0.8679
1.239	1.4198	1.3653	1.6966	0.9241
1.16516666666667	1.2937	1.4355	1.6669	0.9538
1.08483333333333	1.304	1.1582	1.6934	0.8245
1.3535	1.2229	0.9668	1.9417	1.0396
1.08491666666667	1.4106	0.8628	1.3546	0.8751
1.03358333333333	1.5845	1.0437	1.3544	0.962
1.208	1.4006	0.9201	1.4683	1.0551
1.04883333333333	1.3201	0.8873	1.4211	1.0559
0.990666666666667	1.4128	0.6379	1.3484	0.805
0.927583333333333	1.3745	0.8464	1.2329	0.9006
1.3025	1.5876	0.918	1.2602	0.7106
1.20858333333333	1.4616	0.9918	1.2778	0.8031
1.2095	1.6007	0.8967	1.2624	0.797
1.04583333333333	1.2367	0.9968	1.2223	0.8378
1.16108333333333	1.2571	0.9628	1.48	0.8758
1.14116666666667	1.2737	0.9376	1.2882	1.0408
1.02375	1.3254	0.9359	1.3417	1.0249
0.9065	1.3267	0.9402	1.3832	1.0288
1.04433333333333	1.2497	1.0848	1.29	0.8426
1.16733333333333	1.2141	1.0125	1.134	0.98
1.04216666666667	1.5375	0.8556	1.192	0.959
1.12125	1.5562	0.919	1.4325	0.8587
1.11591666666667	1.4143	0.9608	1.3798	0.8611
1.09691666666667	1.3663	0.9075	1.3342	0.7894
1.07341666666667	1.4677	0.8455	1.2528	0.9666
0.96775	1.0961	0.8969	1.2788	0.8983
1.03791666666667	1.4439	0.837	1.3287	1.033
1.0325	1.2896	0.8945	1.0928	0.899
1.01041666666667	1.18	1.039	1.2007	0.9509
1.156	1.226	1.1517	1.2725	0.9017
0.969333333333333	1.2999	1.0268	1.2995	0.8593
0.984583333333333	1.5812	0.971	1.2756	0.9181
1.08116666666667	1.5475	0.9385	1.1682	0.974
1.04375	1.2651	0.9883	1.2271	1.0197
1.13908333333333	1.4021	1.1031	1.1906	0.8368
1.1705	1.3314	1.0602	1.5776	1.0324
1.09058333333333	1.4373	1.2162	1.2718	1.097
1.10841666666667	1.3771	1.037	1.0757	0.9048
1.0295	1.4404	1.0634	1.1025	0.9056
1.10716666666667	1.3677	1.0421	1.324	0.8874
1.11366666666667	1.2249	1.0833	1.2945	0.9578
1.23866666666667	1.4052	1.0871	1.5563	1.0009
1.19225	1.4722	1.0784	1.1941	0.8015
1.09283333333333	1.4302	1.0527	1.316	0.9382
0.871	1.4371	1.2184	1.0686	0.9399
0.9745	1.4515	1.0242	1.2318	0.8323
1.11758333333333	1.9267	1.0738	1.1682	0.9625
1.08616666666667	2.033	0.9124	1.2876	1.0098
0.850083333333333	1.3152	1.0057	1.208	1.0705
0.839333333333333	1.1911	0.9961	1.1602	0.9362
0.925833333333333	1.0935	1.099	1.2838	0.8755
0.7255	1.0329	1.1701	1.3551	0.9908
0.854333333333333	1.1362	1.0733	0.9947	1.0299
0.802	1.1519	0.9993	0.9499	1.0192
0.90875	1.1778	1.018	0.9643	1.0598
0.994583333333333	1.048	1.076	1.0039	0.9974
0.977916666666667	1.4369	1.0273	1.0433	1.0161
0.91075	1.2717	1.0104	0.8094	0.8938
1.00858333333333	1.1503	0.8686	0.7061	0.8609
0.999166666666667	1.4128	0.8447	0.8923	0.9876
0.862416666666667	1.0501	0.8912	0.9331	0.9615
0.773916666666667	1.3149	0.8806	0.9086	0.9729
0.789833333333333	1.3048	0.8402	1.1612	0.9326
0.819166666666667	1.4522	0.8507	1.1619	0.9933
0.924166666666667	1.0689	0.9408	1.0529	0.8987
1.01	1.3327	1.0017	1.2142	0.9452
0.838833333333333	1.0729	0.9264	1.1472	0.9716
0.904166666666667	1.2025	0.8406	1.4274	0.9626
0.986	1.1637	0.8267	1.3342	0.9038
0.905916666666667	1.139	0.9844	0.9522	0.9207
0.992083333333333	1.1291	0.8584	1.0114	0.8191
0.79425	1.1026	0.8951	0.8614	0.7706
0.82525	0.9381	0.8993	1.0363	0.8392
0.828166666666667	1.2936	0.9052	0.8175	0.9042
0.794916666666667	1.0058	0.8447	0.8924	0.8436
0.870333333333333	1.2921	0.8374	0.882	0.8229
0.860583333333333	1.1867	0.9691	0.9211	1.0296
1.04433333333333	1.1442	0.9653	0.8011	0.9943
0.94675	0.8864	0.9286	0.8769	1.0359
0.974333333333333	0.8442	0.9181	0.8019	1.0074
0.9615	1.1336	0.8529	0.869	0.9604
0.96675	0.962	0.8219	0.6397	0.9375
1.03866666666667	1.2206	0.8378	1.0888	0.7814
0.888333333333333	1.1736	0.87	0.976	0.7947
0.957916666666667	1.245	0.9459	0.8286	0.7482
1.05583333333333	1.1158	0.8385	0.882	0.8558
0.88975	1.1818	0.8569	0.8746	0.823
0.98825	1.1478	0.8765	0.8349	0.8121
0.94825	1.3738	0.8854	0.8574	0.8525
0.8645	1.1821	0.7826	0.886	0.9453
0.98525	1.496	0.8032	0.8481	1.0391
1.09758333333333	1.3346	0.7942	0.9172	0.7809
0.983916666666667	1.248	0.9186	0.8245	0.8025
0.893416666666667	1.3821	0.8138	0.7598	1.0618
0.965083333333333	1.5594	0.8299	1.1617	0.9251
0.928916666666667	1.2117	1.0719	1.1204	1.0504
0.9695	1.3854	0.9123	0.9282	0.8749
0.891833333333333	1.2994	0.9507	0.8358	0.9586
0.978833333333333	1.3272	0.9277	0.6644	0.9867
0.961666666666667	1.0162	1.1097	0.6329	1.1253
0.901416666666667	1.3319	0.9994	0.7368	0.8713
0.959916666666667	1.0388	1.0104	0.7414	0.8038
0.927166666666667	1.0886	1.0845	0.6423	0.8124
0.920916666666667	1.1818	1.0624	0.6264	0.8321
0.833916666666667	1.0196	0.5973	0.7971	0.7388
1.06308333333333	1.114	0.9342	0.7731	0.8299
0.894416666666667	1.0709	1.0209	0.6904	0.7665
0.944	1.3782	0.8552	0.6866	0.892
0.960416666666667	1.3789	0.7877	0.7966	0.995
0.93975	1.2412	0.8603	0.8156	0.8875
0.908333333333333	1.1857	0.712	0.8161	0.9742
0.977833333333333	1.2371	0.8006	0.7498	0.9255
0.87375	1.0721	0.7615	0.7088	1.0754
0.939666666666667	1.3405	0.9663	0.6546	1.0723
0.904083333333333	1.3625	0.9245	0.6603	0.6724
0.850416666666667	1.2874	0.9378	0.684	0.8334
0.83425	0.9679	0.9006	0.8785	0.9288
0.7615	1.1664	0.9063	0.7719	0.8386
0.912	1.3002	1.0308	1.0806	0.7691
0.951833333333333	1.2658	0.6315	0.992	0.7667
0.91775	1.4245	0.4843	0.9177	0.7609
0.924	1.5996	0.8099	0.8797	0.6274
0.939	1.5298	0.7735	0.7229	0.7761
0.943083333333333	1.4117	0.7152	0.6746	0.9521
1.00483333333333	1.3121	0.713	0.6468	0.7915
0.964916666666667	1.2423	0.4627	0.5744	0.9369
0.923	1.0493	0.5312	0.973	0.8765
0.944083333333333	1.0791	0.5728	0.8139	0.8915
0.93025	1.344	0.4806	0.8306	1.0927
0.87425	1.0531	0.524	0.7494	1.0818
0.89425	1.0699	0.7114	0.641	0.9946
1.07566666666667	1.3044	0.7146	0.7482	0.9415
0.909333333333333	1.1104	0.4933	0.7018	0.8282
1.07633333333333	1.3996	0.5216	0.9413	0.8644
0.89025	1.1697	0.6018	1.0115	0.9329
0.935083333333333	1.0801	0.5983	1.0244	0.9246
0.9085	1.1045	0.5402	0.8473	0.825
0.963916666666667	1.1342	0.7429	0.7346	0.9128
0.883416666666667	1.3568	0.6341	1.1097	0.8432
0.880166666666667	1.0535	0.5817	0.848	0.8691
0.83825	1.1098	0.8461	0.7258	1.0062
0.91725	1.0447	0.591	0.6681	0.8341
1.01458333333333	1.1554	0.5224	0.6389	0.7912
0.911083333333333	1.1916	0.617	1.0236	0.7281
0.90625	1.1492	0.8436	0.9669	0.8781
1.01875	1.376	0.5746	0.8708	0.9529
0.957833333333333	1.2542	0.6207	1.0837	0.8113
0.931583333333333	1.5958	0.5305	1.1499	0.941
0.876166666666667	1.4005	0.7247	0.7719	0.8964
0.951416666666667	1.0962	0.5734	0.7955	1.0076
0.831666666666667	1.2977	0.6302	0.8666	0.8785
0.855916666666667	1.3595	0.6068	0.9064	0.9417
0.987	1.3089	0.7326	0.8839	0.8837
0.904666666666667	1.2598	0.686	0.8909	0.9435
0.9615	1.3311	0.7363	0.9702	1.0407
1.05116666666667	1.4308	0.7395	0.785	0.9014
0.784	1.5722	0.6773	0.7566	0.8967
0.883666666666667	1.4649	0.5968	0.9277	0.7898
0.85	1.1864	0.6311	0.891	0.6565
0.923833333333333	1.4204	0.8722	0.7864	0.7517
0.959333333333333	1.4607	0.6852	0.8979	0.8873
0.980833333333333	1.1984	0.913	0.851	0.7789
0.929083333333333	1.0671	0.667	1.1396	0.7876
0.951333333333333	1.1108	0.7455	1.0199	0.7732
0.918	1.2447	0.8747	1.06	0.7493
0.851833333333333	1.2061	0.9483	0.8879	0.8466
0.888083333333333	1.0027	0.7244	0.8565	0.7889
1.02275	1.233	1.153	0.7709	0.9811
1.09433333333333	1.3067	0.9345	1.0186	0.7208
1.00358333333333	1.5	0.9692	0.969	0.7925
1.12575	1.5834	0.8719	0.8671	0.8062
1.04383333333333	1.5938	0.9193	1.0389	0.7919
1.22683333333333	2.122	0.9591	1.052	0.8051
1.04791666666667	1.5621	0.9731	1.1954	0.9149
1.24425	1.7645	1.0556	1.2006	0.9622
1.24383333333333	1.8537	1.008	1.0671	0.9807
1.10625	1.7261	0.9136	0.995	0.927
1.15433333333333	1.7543	1.123	0.9317	0.9903
1.03483333333333	1.9811	1.1512	0.9612	1.0872
1.07941666666667	1.6003	1.305	1.038	0.8676
1.10358333333333	1.6102	1.23	0.767	1.0578
1.12825	1.5333	1.2079	0.8066	0.9442
1.30716666666667	1.6327	1.2649	0.9331	1.1023
1.173	1.5582	1.3926	0.8016	1.005
1.21641666666667	1.5643	1.3208	0.9612	0.9115
1.094	1.4813	1.2788	0.9464	0.8473
1.13808333333333	1.7569	1.4088	0.8336	1.0504
1.27975	1.5995	1.3487	0.8926	0.831
1.12633333333333	1.6944	1.286	0.9078	1.109
1.17566666666667	1.4978	1.2371	1.0402	1.0539
1.14108333333333	1.7793	1.0342	1.0046	1.02
1.17166666666667	1.8754	1.2721	0.8704	0.8834
1.26791666666667	1.6115	1.1868	1.0051	0.9114
1.17075	1.6861	1.2838	1.1054	0.9251
1.13983333333333	1.6254	1.1546	1.0738	0.9453
1.18641666666667	1.7809	1.3637	1.2666	1.2614
0.98375	1.6754	1.2186	1.0961	1.1475
1.2905	1.6074	1.447	0.9715	1.1155
1.18791666666667	1.4484	1.3344	0.877	1.0245
1.06308333333333	1.6341	1.2584	0.7525	0.8915
1.11766666666667	1.6433	1.2371	0.9995	1.0831
1.108	1.5754	1.1195	0.7034	0.9571
1.16283333333333	1.4796	1.209	0.9131	0.9639
1.11475	1.5733	1.1436	0.9725	0.8738
1.09058333333333	1.7809	1.2024	0.9773	0.7235
1.0915	1.6957	1.1278	0.9458	0.8278
1.07791666666667	1.3471	1.199	0.8979	0.9291
1.07208333333333	1.4255	1.2075	0.8394	0.923
1.0355	1.4334	1.125	0.8295	1.0419
0.99	1.3694	1.2404	0.8476	0.9914
1.18475	1.504	1.2638	0.8858	0.9656
1.19875	1.5399	1.2778	1.082	0.9402
1.10816666666667	1.8791	1.3396	0.9883	0.9425
1.067	1.7368	1.1143	0.9884	0.9895
1.18283333333333	1.9557	1.244	0.9076	1.0627
1.17266666666667	1.8658	1.2257	0.9208	0.8705
1.17983333333333	1.9357	1.1251	0.909	0.8242
1.12683333333333	1.7376	1.1358	0.7723	0.8752
1.1355	1.7902	1.087	0.8065	1.0058
1.09425	1.5516	1.0534	0.9322	0.7875
1.11633333333333	1.522	1.0953	0.7977	0.8505
1.15808333333333	1.4034	1.1133	0.8361	0.9488
1.05516666666667	1.6839	1.0533	0.8205	0.8564
0.91575	1.504	1.2095	1.1025	0.968
1.09508333333333	1.5363	1.1681	1.0008	0.8477
1.22216666666667	1.5674	1.1183	1.0327	0.7593
1.11216666666667	1.5524	1.0604	0.8863	0.7491
1.41391666666667	1.6284	1.0112	0.9745	0.7012
1.14983333333333	1.7743	1.1083	0.93	0.816
1.12933333333333	1.4506	1.0598	0.9771	0.9361
1.18066666666667	1.7957	1.0173	0.9732	0.9241
1.27008333333333	1.8643	1.015	1.0578	1.0645
1.23708333333333	1.8337	1.2404	0.9277	0.8287
1.21941666666667	1.8974	1.2581	0.8777	0.8454
1.288	1.7381	1.1797	0.8415	0.8749
1.27525	1.7903	1.0753	0.808	0.989
1.18491666666667	1.8054	1.1321	0.8519	0.8836
0.99275	1.6825	1.1082	0.8333	0.8279
1.18825	1.8074	1.1052	1.1277	0.8439
[truncated: 23,001 more rows]
