# Supplementary material for: Molecular mechanism of point mutation-induced Monopolar spindle 1 (Mps1/TTK) inhibitor resistance revealed by a comprehensive molecular modeling study
Source: PeerJ. 2019 Jan 21;7:e6299. doi: 10.7717/peerj.6299 (PMC6345219; doi:10.7717/peerj.6299)
Supplement: Data S1 [file peerj-07-6299-s001.zip › RAW data/Figure 4/RMSF.csv]

	WT	I531M	I598F	C604Y	S611R
	wt	531	598	604	611
514	5.03848484848485	6.0627	6.39265	7.27524	6.0787
515	3.49681818181818	4.4215	4.939	5.3058	4.8177
516	1.85742424242424	2.2916	3.06636	2.74992	2.4461
517	1.7430303030303	2.1275	2.73493	2.553	2.2982
518	1.66659090909091	2.0921	2.58489	2.51052	2.1036
519	1.79	2.1951	2.79191	2.63412	2.3146
520	1.70356060606061	2.0946	2.6807	2.51352	2.23
521	2.05878787878788	2.4942	3.22696	2.99304	2.7444
522	2.25621212121212	2.6901	3.54035	3.22812	3.0614
523	1.95583333333333	2.3015	3.09683	2.7618	2.6791
524	1.8219696969697	2.1282	2.87397	2.55384	2.4504
525	1.53560606060606	1.7525	2.38887	2.103	2.0638
526	1.53356060606061	1.7687	2.40955	2.12244	2.0497
527	1.29242424242424	1.4532	2.00981	1.74384	1.6876
528	1.26984848484848	1.385	2.02477	1.662	1.7374
529	1.20287878787879	1.2763	1.76451	1.53156	1.5349
530	1.07106060606061	1.1468	1.44771	1.37616	1.2402
531	0.891212121212121	0.9271	1.28788	1.11252	1.1184
532	0.951136363636364	0.9926	1.24938	1.19112	1.0891
533	0.936515151515151	1.0763	1.26093	1.29156	1.0799
534	1.00416666666667	1.1661	1.47268	1.39932	1.2274
535	1.38106060606061	1.7008	2.05777	2.04096	1.6932
536	1.33030303030303	1.532	1.91895	1.8384	1.5134
537	0.972954545454545	1.0633	1.28964	1.27596	1.0431
538	0.856818181818182	0.9536	1.10363	1.14432	0.8781
539	0.627651515151515	0.6981	0.85426	0.83772	0.6735
540	0.759318181818182	0.8571	1.15346	1.02852	0.9514
541	0.842727272727273	0.9055	1.36554	1.0866	1.1903
542	1.0875	1.1916	1.72788	1.42992	1.5059
543	1.38939393939394	1.506	2.21276	1.8072	1.9737
544	1.71045454545455	1.8242	2.55761	2.18904	2.3643
545	2.13856060606061	2.3249	3.20848	2.78988	3.017
546	2.135	2.3761	3.19407	2.85132	2.9766
547	1.86522727272727	2.0416	2.90752	2.44992	2.6671
548	1.63772727272727	1.7934	2.50415	2.15208	2.279
549	1.27742424242424	1.3999	1.9767	1.67988	1.7972
550	0.993333333333333	1.0896	1.50821	1.30752	1.3851
551	0.712348484848485	0.8026	1.07613	0.96312	0.9749
552	0.815151515151515	0.924	1.21737	1.1088	1.0213
553	0.777348484848485	0.8672	1.08878	1.04064	0.8661
554	1.01833333333333	1.1475	1.45783	1.377	1.1299
555	1.18386363636364	1.2971	1.69697	1.55652	1.3398
556	1.4880303030303	1.6222	2.12377	1.94664	1.6974
557	1.80333333333333	1.8787	2.54452	2.25444	2.0067
558	2.10636363636364	2.2164	2.80357	2.65968	2.3328
559	2.26174242424242	2.2857	2.87639	2.74284	2.5957
560	2.21371212121212	2.1071	2.83811	2.52852	2.469
561	2.49840909090909	2.4385	3.1966	2.9262	2.8411
562	2.63143939393939	2.6445	4.107312	3.1734	3.0182
563	2.62219696969697	2.5616	4.165128	3.07392	2.948
564	2.2455303030303	2.1892	3.69336	2.62704	2.5133
565	2.15060606060606	2.183	3.58314	2.6196	2.4549
566	2.37159090909091	2.3143	3.912348	2.77716	2.6551
567	2.16666666666667	2.007	3.629604	2.4084	2.3449
568	1.84583333333333	1.8162	3.288648	2.17944	2.042
569	2.09954545454545	2.1336	3.702996	2.56032	2.3807
570	2.20681818181818	2.1006	3.803712	2.52072	2.4492
571	1.86674242424242	1.7614	3.369828	2.11368	2.0466
572	1.7355303030303	1.7749	3.490872	2.12988	2.0295
573	2.13545454545455	2.0396	4.007388	2.44752	2.4513
574	2.07871212121212	1.9369	3.756324	2.32428	2.3303
575	1.70386363636364	1.7343	3.512652	2.08116	1.976
576	1.89962121212121	1.9157	3.571392	2.29884	2.2684
577	2.23151515151515	2.1426	3.750912	2.57112	2.5261
578	2.10030303030303	1.9212	3.383952	2.30544	2.3085
579	1.91674242424242	1.7736	3.163908	2.12832	2.3743
580	2.23333333333333	2.1198	3.70656	2.54376	2.5718
581	2.24871212121212	2.1721	3.829452	2.60652	2.5082
582	1.9269696969697	1.9374	2.59512	2.32488	2.1415
583	1.65371212121212	1.7477	2.29229	2.09724	1.8569
584	1.4905303030303	1.5464	2.00409	1.85568	1.5891
585	1.37598484848485	1.356	1.83271	1.6272	1.4481
586	1.06537878787879	1.1157	1.485	1.33884	1.2083
587	1.21787878787879	1.2695	1.61381	1.5234	1.4547
588	1.31924242424242	1.3579	1.79377	1.62948	1.6033
589	1.51393939393939	1.552	2.09297	1.8624	1.9202
590	1.59787878787879	1.6868	2.31198	2.02416	2.0132
591	1.56810606060606	1.6953	2.33453	2.03436	1.9333
592	1.74628787878788	1.9277	2.65782	2.31324	2.1178
593	1.87325757575758	2.0477	2.83063	2.45724	2.1998
594	2.10265151515152	2.357	3.24654	2.8284	2.4421
595	2.29106060606061	2.5781	3.61922	3.09372	2.58
596	2.00212121212121	2.2375	3.02181	2.685	2.323
597	1.64840909090909	1.859	2.47071	2.2308	1.9436
598	1.46143939393939	1.6187	2.167	1.94244	1.7245
599	1.27840909090909	1.4544	1.92709	1.74528	1.5282
600	1.16212121212121	1.2828	1.70577	1.53936	1.4207
601	1.08356060606061	1.1948	1.59786	1.43376	1.3945
602	0.901212121212121	0.9743	1.27402	1.16916	1.1697
603	0.836363636363636	0.871	1.15071	1.0452	1.1131
604	0.69719696969697	0.6933	1.04115	0.83196	1.024
605	0.692954545454545	0.7537	1.06986	0.90444	0.9592
606	1.0080303030303	1.0497	1.5389	1.25964	1.5201
607	1.04765151515152	1.0736	1.65077	1.28832	1.5826
608	1.06166666666667	1.0992	1.56387	1.31904	1.5437
609	1.34128787878788	1.2849	1.96592	1.54188	1.6514
610	1.58257575757576	1.4237	2.19725	1.70844	1.8645
611	1.59492424242424	1.5221	2.34267	1.82652	1.9782
612	1.6594696969697	1.6104	2.50052	1.93248	2.0589
613	1.95636363636364	1.8502	2.90114	2.22024	2.3329
614	2.1794696969697	2.0911	3.15029	2.50932	2.6228
615	2.20969696969697	2.2601	3.29505	2.71212	2.7318
616	2.34030303030303	2.5346	3.47501	3.04152	2.8567
617	2.86992424242424	2.9157	3.79588	3.49884	3.3869
618	2.92515151515152	2.7243	3.82525	3.26916	3.2412
619	2.41257575757576	2.4042	3.41726	2.88504	2.8114
620	2.47522727272727	2.589	3.76662	3.1068	2.9102
621	2.53931818181818	2.7125	3.95945	3.255	2.951
622	2.37113636363636	2.5765	3.73384	3.0918	2.7451
623	2.07454545454545	2.2545	3.17515	2.7054	2.3915
624	2.11560606060606	2.2748	3.25864	2.72976	2.4193
625	2.20037878787879	2.3837	3.40032	2.86044	2.4898
626	1.94045454545455	2.1633	2.9579	2.59596	2.1982
627	1.73681818181818	1.9065	2.62999	2.2878	1.9058
628	1.98159090909091	2.0962	2.97418	2.51544	2.142
629	2.02575757575758	2.1733	3.01664	2.60796	2.2082
630	1.72939393939394	1.8562	2.49898	2.22744	1.8416
631	1.74969696969697	1.7886	2.51262	2.14632	1.8261
632	2.08613636363636	2.0823	2.9678	2.49876	2.1721
633	2.04515151515151	2.0535	2.86132	2.4642	2.1372
634	1.8069696969697	1.7501	2.44475	2.10012	1.8302
635	2.03386363636364	1.8953	2.69907	2.27436	2.0567
636	2.3294696969697	2.2224	3.14512	2.66688	2.4351
637	2.22666666666667	2.1077	2.95064	2.52924	2.3378
638	2.2275	1.9867	2.86286	2.38404	2.2779
639	2.56363636363636	2.3091	3.32772	2.77092	2.7091
640	2.76863636363636	2.5653	3.61141	3.07836	3.0306
641	2.76287878787879	2.5255	3.59117	3.0306	3.0535
642	2.94181818181818	2.6599	3.70051	3.19188	3.2077
643	2.575	2.2863	3.28273	2.74356	2.7056
644	2.46765151515151	2.191	3.13962	2.6292	2.5755
645	2.15212121212121	1.9397	2.66178	2.32764	2.2236
646	2.36507575757576	2.051	2.87298	2.4612	2.4203
647	2.13030303030303	1.8307	2.42814	2.19684	2.1632
648	1.92621212121212	1.6166	2.28052	1.93992	1.8984
649	1.81568181818182	1.5193	2.20616	1.82316	1.8018
650	1.58560606060606	1.4114	2.10375	1.69368	1.6105
651	1.42666666666667	1.1404	1.68619	1.36848	1.3322
652	1.3044696969697	1.0584	1.49897	1.27008	1.1729
653	1.11886363636364	1.0753	1.53362	1.29036	1.0859
654	0.926212121212121	1.0539	1.36389	1.26468	0.9569
655	1.02818181818182	1.1472	1.60798	1.37664	1.1809
656	1.01492424242424	1.3737	1.5026	1.64844	1.2584
657	1.50356060606061	1.8015	2.21463	2.1618	2.3097
658	1.67537878787879	2.2079	2.43617	2.64948	2.1047
659	1.41583333333333	1.6419	2.03379	1.97028	1.523
660	1.24098484848485	1.4037	1.87825	1.68444	1.3208
661	1.12886363636364	1.2144	1.61612	1.45728	1.1732
662	1.22568181818182	1.1657	1.57817	1.39884	1.1715
663	1.07810606060606	0.9746	1.2166	1.16952	0.9539
664	1.40689393939394	1.0873	1.44276	1.30476	1.1026
665	1.70469696969697	1.4156	2.16381	1.69872	1.6174
666	1.89545454545455	1.5273	2.41604	1.83276	1.9204
667	2.07128787878788	1.655	2.71964	1.986	2.2139
668	1.9005303030303	1.642	2.75913	1.9704	2.0427
669	2.05507575757576	1.8812	3.14138	2.25744	2.2294
670	1.97416666666667	2.2046	2.92259	2.64552	2.3589
671	2.38424242424242	3.0783	3.35302	3.69396	2.7593
672	2.95757575757576	4.2457	4.05438	5.09484	3.5314
673	3.11113636363636	6.463	3.98893	7.7556	5.6883
674	3.50583333333333	7.8019	4.23841	9.36228	8.0108
675	3.7844696969697	7.5773	5.92163	9.09276	8.5333
676	4.32621212121212	8.308	5.9664	9.9696	8.6318
677	4.60060606060606	8.3839	5.38098	10.06068	8.64
678	3.97159090909091	8.5406	4.93097	10.24872	7.1104
679	3.75628787878788	7.5134	3.88696	9.01608	6.8962
680	3.95189393939394	7.2528	3.95384	8.70336	5.8934
681	3.52492424242424	7.2829	3.34433	8.73948	5.7958
682	3.65295454545455	6.4835	3.63396	7.7802	6.5024
683	3.55174242424242	5.2988	2.85549	6.35856	5.5009
684	3.06537878787879	4.7133	2.55112	5.65596	3.9893
685	2.67810606060606	2.4665	2.82348	2.9598	2.964
686	2.66136363636364	2.2306	3.12136	2.67672	2.8
687	2.80143939393939	2.3494	3.38723	2.81928	2.8819
688	2.69068181818182	2.3253	3.41836	2.79036	2.7627
689	2.47318181818182	2.1188	3.16888	2.54256	2.5667
690	2.7080303030303	2.272	3.29901	2.7264	2.7519
691	2.94166666666667	2.5329	3.72966	3.03948	2.9912
692	3.31234848484848	2.8541	4.27295	3.42492	3.4408
693	3.43151515151515	2.9172	4.33356	3.50064	3.5532
694	3.26393939393939	2.6907	3.88487	3.22884	3.3279
695	3.45121212121212	2.8987	4.14139	3.47844	3.5425
696	3.81909090909091	3.4703	4.5617	4.16436	4.0224
697	3.94545454545455	3.5401	4.41408	4.24812	4.1004
698	3.75742424242424	4.4728	4.5254	5.36736	4.4866
699	4.02568181818182	5.3251	4.0194	6.39012	4.5462
700	3.77265151515152	4.7848	4.06219	5.74176	4.9087
701	4.09984848484849	5.4709	3.59865	6.56508	5.3894
702	3.68416666666667	4.2772	3.07087	5.13264	5.2084
703	3.75856060606061	4.1118	3.33157	4.93416	4.8421
704	4.33136363636364	4.8826	3.9699	5.85912	5.2158
705	4.13545454545455	4.7038	3.79984	5.64456	5.3904
706	3.27909090909091	3.31	3.7829	3.972	4.9867
707	3.53628787878788	3.1845	4.24083	3.8214	4.6853
708	3.60136363636364	3.1476	4.54157	3.77712	3.8983
709	3.94613636363636	3.4507	5.13744	4.14084	4.5871
710	3.6655303030303	3.2052	4.77279	3.84624	3.8357
711	3.20030303030303	2.7579	4.15371	3.30948	3.2731
712	3.17204545454545	2.7845	4.12335	3.3414	3.2642
713	2.95242424242424	2.5974	3.83812	3.11688	3.0474
714	3.04386363636364	2.7386	4.04657	3.28632	3.1761
715	2.85719696969697	2.5056	3.72779	3.00672	2.9375
716	2.44045454545455	2.1885	3.2329	2.6262	2.5255
717	2.58734848484848	2.4103	3.59744	2.89236	2.7331
718	2.69575757575758	2.4655	3.72526	2.9586	2.8521
719	2.36393939393939	2.1151	3.18527	2.53812	2.4578
720	2.23340909090909	2.0991	3.13918	2.51892	2.341
721	2.53219696969697	2.4156	3.65068	2.89872	2.722
722	2.48590909090909	2.3033	3.51439	2.76396	2.6656
723	2.15257575757576	2.0248	3.0921	2.42976	2.2739
724	2.29128787878788	2.2672	3.41935	2.72064	2.495
725	2.58871212121212	2.5163	3.85495	3.01956	2.8617
726	2.41787878787879	2.3132	3.59007	2.77584	2.6651
727	2.25325757575758	2.2694	3.4287	2.72328	2.52
728	2.60424242424242	2.6535	3.98442	3.1842	2.949
729	2.86075757575758	2.8189	4.35699	3.38268	3.2814
730	2.71409090909091	2.6331	4.09354	3.15972	3.0902
731	2.77712121212121	2.6151	4.10102	3.13812	3.1228
732	2.74651515151515	2.5331	3.91501	3.03972	3.0423
733	3.06431818181818	2.8829	4.39714	3.45948	3.4188
734	3.24962121212121	3.0259	4.58128	3.63108	3.5678
735	3.19916666666667	2.969	4.53189	3.5628	3.5384
736	3.5794696969697	3.3738	5.0996	4.04856	3.9814
737	3.72272727272727	3.4135	5.02535	4.0962	4.0595
738	3.85257575757576	3.5643	5.05098	4.27716	4.204
739	3.96886363636364	3.5874	4.99697	4.30488	4.258
740	3.70643939393939	3.2783	4.58326	3.93396	3.9246
741	3.94712121212121	3.4617	4.79138	4.15404	4.1425
742	3.99924242424242	3.5632	5.02392	4.27584	4.2474
743	3.59681818181818	3.2026	4.61241	3.84312	3.8366
744	3.57818181818182	3.102	4.46798	3.7224	3.7435
745	3.90462121212121	3.431	4.94626	4.1172	4.1105
746	3.79621212121212	3.3971	4.98619	4.07652	4.0501
747	3.46454545454545	3.0616	4.54564	3.67392	3.6703
748	3.74977272727273	3.2589	4.85122	3.91068	3.9198
749	4.08893939393939	3.6451	5.42014	4.37412	4.3472
750	4.28462121212121	3.8381	5.77203	4.60572	4.5548
751	4.4980303030303	4.1074	6.16946	4.92888	4.8689
752	4.14106060606061	3.8001	5.69789	4.56012	4.5076
753	4.00613636363636	3.7867	5.69041	4.54404	4.4972
754	3.605	3.4466	5.20839	4.13592	4.0797
755	3.64340909090909	3.5525	5.38637	4.263	4.2084
756	3.45984848484848	3.4775	5.24744	4.173	4.0102
757	3.57462121212121	3.6224	5.46238	4.34688	4.1738
758	3.65340909090909	3.8295	5.68249	4.5954	4.299
759	3.42227272727273	3.5687	5.29452	4.28244	3.9653
760	3.46636363636364	3.7311	5.42652	4.47732	4.0264
761	3.19212121212121	3.4559	4.97618	4.14708	3.7035
762	3.38560606060606	3.649	5.2382	4.3788	3.9222
763	3.17265151515151	3.4382	4.91645	4.12584	3.6335
764	2.915	3.1075	4.50824	3.729	3.3093
765	3.18545454545455	3.3164	4.92294	3.97968	3.6334
766	3.28575757575758	3.4385	5.01864	4.1262	3.7196
767	2.96575757575758	3.0702	4.48415	3.68424	3.2798
768	2.92833333333333	2.9294	4.42618	3.51528	3.2505
769	3.27537878787879	3.2604	4.91832	3.91248	3.6624
770	3.23462121212121	3.2218	4.79259	3.86616	3.5847
771	2.9344696969697	2.8451	4.26712	3.41412	3.1938
772	3.10310606060606	2.9456	4.46402	3.53472	3.3834
773	3.43757575757576	3.2361	4.88257	3.88332	3.7367
774	3.57409090909091	3.2354	4.88466	3.88248	3.8213
775	3.75189393939394	3.4093	5.16406	4.09116	4.0304
776	3.54143939393939	3.2087	4.86244	3.85044	3.7975
777	3.84106060606061	3.5661	5.38483	4.27932	4.1787
778	3.8	3.5942	5.40111	4.31304	4.1222
779	3.3880303030303	3.2038	4.78522	3.84456	3.6488
780	3.22166666666667	3.1201	4.59338	3.74412	3.4865
781	3.06083333333333	2.9528	4.33576	3.54336	3.2734
782	2.73371212121212	2.6767	3.92337	3.21204	2.9298
783	2.99113636363636	2.9753	4.25667	3.57036	3.2272
784	3.15424242424242	3.1667	4.5463	3.80004	3.4209
785	2.81280303030303	2.8523	4.17362	3.42276	3.0701
786	2.73166666666667	2.8555	4.02072	3.4266	2.9921
787	3.08242424242424	3.2363	4.51605	3.88356	3.4066
788	3.05037878787879	3.2063	4.58469	3.84756	3.4006
789	3.13189393939394	3.3898	4.77455	4.06776	3.5636
790	2.82909090909091	3.0999	4.40506	3.71988	3.239
791	2.65204545454545	2.9166	4.14425	3.49992	2.9994
792	2.9575	3.2044	4.52441	3.84528	3.4682
793	3.36659090909091	3.6735	4.95352	4.4082	4.2526
794	4.09189393939394	3.8908	6.23051	4.66896	5.7131
795	5.44280303030303	5.9777	7.49452	7.17324	7.7107
