# Supplementary material for: Molecular mechanism of point mutation-induced Monopolar spindle 1 (Mps1/TTK) inhibitor resistance revealed by a comprehensive molecular modeling study
Source: PeerJ. 2019 Jan 21;7:e6299. doi: 10.7717/peerj.6299 (PMC6345219; doi:10.7717/peerj.6299)
Supplement: Data S1 [file peerj-07-6299-s001.zip › RAW data/Figure 6/(A) free energy difference.csv]

	WT-I531F		WT-I598F		WT-C604Y		WT-S611R
514	0.0208150000000009	514	0.015690000000001	514	-0.033777224	514	0.0120400000000004
515	0.00303000000000016	515	-0.00159499999999966	515	0.00339500000000038	515	-0.00283999999999961
516	-3.99999999999429E-5	516	-4.15000000000311E-4	516	-6.1499999999981E-4	516	0.00175500000000007
517	-0.00154999999999973	517	-4.69999999999828E-4	517	-5.74999999999916E-4	517	9.44999999999996E-4
518	-3.69999999999709E-4	518	-2.99999999999713E-4	518	-3.94999999999848E-4	518	-0.00106999999999971
519	5.25000000000256E-4	519	2.65000000000187E-4	519	3.00000000001428E-5	519	0.00161500000000024
520	-2.7000000000009E-4	520	-7.15000000000046E-4	520	3.15000000000155E-4	520	-4.64999999999936E-4
521	5.94999999999768E-4	521	-1.50000000004712E-5	521	2.70000000000018E-4	521	9.99999999992604E-5
522	-5.00000000006832E-6	522	2.49999999999517E-5	522	-2.77555756156289E-17	522	3.34999999999964E-4
523	-5.95000000000852E-4	523	-0.00243999999999858	523	-0.00226999999999691	523	0.00292500000000061
524	-5.14999999999852E-4	524	2.35E-4	524	-6.60000000000062E-4	524	0.00166999999999971
525	3.45000000000139E-4	525	0.00175000000000064	525	-6.99999999999466E-4	525	4.60000000000144E-4
526	9.49999999999834E-5	526	0.00162999999999994	526	0.00173499999999989	526	-1.04999999999946E-4
527	0.00215499999999993	527	-0.00111999999999975	527	0.00319000000000019	527	-8.39999999999828E-4
528	0.025669328	528	-0.00225999999999979	528	0.0203949999999997	528	-0.0139050000000001
529	0.161297588	529	-0.0663250599999995	529	-0.0181935039999984	529	-0.123860452
530	-0.00349031599999954	530	0.0174868039999998	530	0.0236909080000003	530	0.0128107080000007
531	0.134311092000001	531	0.685031976000003	531	0.531570760000002	531	0.208084988000001
532	0.0276117880000001	532	0.0738622799999998	532	0.0637750360000001	532	0.061050824
533	0.0136702839999997	533	0.0484092879999999	533	0.0903976320000001	533	0.0284757839999997
534	-0.139669728	534	-0.0825159679999999	534	-0.138171731999999	534	-0.0527132279999999
535	-0.01518694	535	-0.024434408	535	-0.0320633280000001	535	8.66603999999951E-4
536	-0.0140763600000001	536	-0.00612393200000024	536	-0.022838148	536	-0.012887372
537	0.0216257159999999	537	-0.0316081000000004	537	-0.0295737400000002	537	0.0736704559999997
538	0.0224645039999991	538	0.00530618399999913	538	0.0626781280000002	538	0.0468638639999994
539	-0.194217991999996	539	-0.281201431999997	539	-0.0145027839999972	539	0.0756675720000057
540	-0.0391933840000002	540	-0.0684316200000005	540	-0.0473367120000003	540	-0.0515102560000003
541	0.154491591999999	541	-0.454957268	541	-0.103329600000001	541	-0.292745408
542	0.00868499999999996	542	0.0153400000000002	542	0.0281099999999999	542	-0.0170949999999999
543	5.79999999999496E-4	543	0.00199500000000031	543	0.00209500000000017	543	-6.15000000000037E-4
544	2.59999999998612E-4	544	-0.00144999999999918	544	-3.0499999999968E-4	544	5.80000000000922E-4
545	-6.00000000002517E-5	545	-9.8500000000044E-4	545	-0.00209499999999967	545	0.00239999999999995
546	-0.00138500000000111	546	-0.00133500000000115	546	-0.00180500000000063	546	7.44999999998512E-4
547	-9.80000000000078E-4	547	2.99999999994853E-5	547	-0.00137499999999994	547	0.00282000000000076
548	5.7500000000001E-4	548	-0.00256999999999998	548	0.00237499999999908	548	0.00145999999999823
549	0.0347468679999995	549	0.0197852479999994	549	0.0935034079999998	549	-0.0307451280000003
550	0.00493966400000026	550	0.0476648039999998	550	0.0473444240000004	550	-0.0436145120000001
551	0.0401494120000006	551	0.0177411320000003	551	-0.032700183999999	551	-0.113548523999999
552	-0.00871598000000026	552	-0.0322183440000001	552	-0.00513274800000008	552	-0.0274744560000007
553	0.0309591600000001	553	0.142301680000001	553	-0.0862251039999993	553	0.243558892000001
554	-0.0054449999999998	554	-0.0134749999999997	554	-0.00419999999999986	554	0.0151500000000003
555	0.00896500000000031	555	0.015145	555	-0.00156999999999997	555	0.01867
556	-0.00350500000000022	556	-0.00245999999999992	556	-0.00192000000000032	556	-0.00691999999999983
557	-0.00215499999999996	557	-0.00189000000000006	557	-0.00214000000000028	557	-0.00176500000000034
558	-6.75000000000559E-4	558	8.00000000000974E-5	558	0.00116000000000028	558	-0.00117499999999922
559	-0.00642500000000062	559	-0.013385000000001	559	-0.0150049999999989	559	-0.00700000000000017
560	1.00000000001143E-5	560	1.20000000000013E-4	560	-5.49999999997963E-5	560	-3.69999999999684E-4
561	0.00545499999999986	561	0.00112500000000011	561	4.69999999999545E-4	561	0.00402499999999993
562	7.35000000000454E-4	562	6.04999999999052E-4	562	1.4999999999894E-5	562	-4.50000000002861E-5
563	9.90000000000428E-4	563	0.0011150000000001	563	7.69999999999804E-4	563	7.04999999999991E-4
564	0.00337499999999976	564	0.00227000000000012	564	-3.45000000000045E-4	564	8.99999999999607E-4
565	0.00132499999999986	565	0.00127999999999997	565	-7.9999999999973E-4	565	0.00153999999999975
566	6.79999999999836E-4	566	2.99999999996102E-5	566	6.50000000002038E-5	566	-0.00105500000000028
567	0.00359000000000002	567	0.00409000000000002	567	0.00413000000000018	567	0.00459000000000026
568	-0.0157513199999999	568	-0.00948241199999996	568	-0.00441741199999996	568	-0.017140064
569	-7.34999999994557E-4	569	1.55000000000314E-4	569	3.85000000001553E-4	569	-0.00101499999999817
570	0.00125000000000036	570	0.00227000000000068	570	0.00200500000000098	570	-3.10000000000272E-4
571	-0.00347499999999865	571	0.0133150000000001	571	0.0545600000000006	571	-0.0325749999999989
572	-0.00111000000000014	572	-0.00157500000000018	572	-4.40000000000235E-4	572	1.80000000000026E-4
573	6.7500000000007E-4	573	6.79999999999818E-4	573	6.89999999999796E-4	573	5.39999999999916E-4
574	1.5000000000005E-5	574	0.00106500000000001	574	0.00104499999999984	574	-7.19999999999965E-4
575	0.00853000000000042	575	-0.00594999999999996	575	-0.0085049999999995	575	0.019249788
576	-9.80000000001376E-4	576	0.00136000000000028	576	0.00180999999999923	576	-3.20000000000924E-4
577	-0.00182500000000041	577	0.0010449999999993	577	0.00219499999999974	577	-0.00215999999999982
578	3.75000000000059E-4	578	1.79999999999536E-4	578	1.44999999999622E-4	578	3.65000000000433E-4
579	-5.60000000000329E-4	579	0.00414500000000018	579	0.00809000000000069	579	4.54999999999579E-4
580	8.59999999999347E-4	580	0.00323499999999804	580	0.00373999999999938	580	5.49999999999287E-4
581	-8.00000000002578E-5	581	8.09999999999663E-4	581	0.00161500000000042	581	-3.7000000000047E-4
582	2.7500000000008E-4	582	-5.59999999999976E-4	582	0.0047550000000002	582	1.9999999999997E-4
583	0.00130500000000016	583	0.00158500000000029	583	-0.00262500000000042	583	7.74999999999757E-4
584	-0.00278000000000017	584	-0.00168500000000031	584	-0.00305499999999983	584	-0.0029750000000005
585	-0.012885	585	-0.0157150000000002	585	-0.00697500000000007	585	-0.0114199999999999
586	0.0353696560000006	586	-0.0332451279999997	586	-0.0810043479999993	586	0.0497241439999999
587	-0.026335000000003	587	-0.0212500000000007	587	-0.0143950000000022	587	-0.0122950000000012
588	-0.00268500000000005	588	-0.00884000000000039	588	-0.0135250000000003	588	0.00329499999999989
589	0.00251999999999988	589	0.00774999999999975	589	4.50000000000693E-5	589	0.00396500000000031
590	-0.00283000000000044	590	-0.0013650000000008	590	2.84999999999442E-4	590	-0.00423500000000093
591	0.00132499999999949	591	0.00270499999999953	591	3.64999999999247E-4	591	9.64999999999373E-4
592	4.85000000000077E-4	592	0.00161499999999993	592	-5.29999999999618E-4	592	4.80000000000338E-4
593	-4.3500000000003E-4	593	2.09999999999937E-4	593	-2.5000000000086E-5	593	-5.54999999999966E-4
594	9.5500000000011E-4	594	3.40000000000469E-4	594	2.89999999999617E-4	594	6.04999999999958E-4
595	3.00000000004273E-5	595	-4.6500000000016E-4	595	-6.50000000000615E-5	595	-0.00103999999999967
596	-5.50000000000636E-4	596	-4.85000000001001E-4	596	-1.90000000001547E-4	596	-9.40000000001219E-4
597	9.95000000000057E-4	597	0.00162499999999999	597	-5.90000000000068E-4	597	8.45000000000184E-4
598	0.00242500000000032	598	0.00508000000000012	598	-3.99999999999666E-4	598	0.0045000000000001
599	0.00150999999999954	599	0.00203499999999992	599	-0.00148500000000013	599	0.00263499999999947
600	-0.0234045279999999	600	-5.56800000005298E-6	600	-0.0200658719999999	600	-0.0121695279999999
601	0.00203499999999995	601	-0.0018	601	0.00343500000000031	601	-0.00361999999999978
602	-0.105574616	602	-0.0808311440000001	602	-0.0850314399999998	602	-0.0814378040000002
603	-0.113706563999999	603	0.0276235759999997	603	-0.0380616240000013	603	-0.0738131840000023
604	-0.349334075999999	604	-0.157780536	604	0.119751939999999	604	-0.260411311999998
605	-0.0997865080000004	605	0.175809436	605	0.0161204959999999	605	0.181019444
606	-0.0431406239999992	606	-0.0141117319999994	606	-0.0716214719999997	606	0.0714164560000001
607	-0.477015252	607	-0.744789956	607	-0.652067968	607	0.253056516
608	0.341283732	608	0.278245788000001	608	0.327974024000001	608	0.300257431999999
609	0.0155049999999998	609	0.00488499999999965	609	0.02723	609	0.00478499999999987
610	0.0200917560000001	610	-0.016122012000002	610	0.135353775999999	610	-0.0220044759999996
611	-0.111863716	611	-0.177751932	611	-0.0630030399999998	611	0.714905600000001
612	0.00115500000000034	612	-0.00133000000000053	612	-6.90000000000132E-4	612	0.00783500000000001
613	0.00294000000000037	613	0.0037649999999999	613	0.00270500000000041	613	0.00276000000000017
614	-4.84440000001196E-5	614	2.86555999999591E-4	614	-0.0232286920000008	614	0.0190665560000005
615	-0.0153838559999998	615	-0.0175583199999998	615	-0.0186548320000004	615	0.0135368640000003
616	0.001355	616	5.8999999999953E-4	616	0.00177999999999982	616	1.49999999986411E-5
617	9.99999999996958E-5	617	4.80000000000125E-4	617	1.04999999999578E-4	617	8.39999999997865E-4
618	1.79999999999762E-4	618	6.7999999999998E-4	618	-2.00000000002238E-5	618	3.00000000000093E-4
619	1.89999999999763E-4	619	-4.30000000000092E-4	619	0.00271500000000008	619	-1E-4
620	-8.45000000000091E-4	620	-0.00117000000000001	620	-0.00593000000000003	620	-0.00214000000000038
621	-9.49999999998807E-5	621	-1.50000000000006E-5	621	-2.04999999999922E-4	621	-1.64999999999891E-4
622	-5.3499999999989E-4	622	-4.99999999996259E-5	622	-0.00113500000000003	622	-2.69999999999708E-4
623	-0.00119499999999985	623	-0.00195999999999973	623	-0.00424999999999937	623	-0.0057800000000001
624	2.64999999997713E-4	624	6.05000000001184E-4	624	-0.00115499999999997	624	-6.99999999987711E-5
625	-1.89999999999779E-4	625	3.29999999999746E-4	625	-2.50000000001593E-5	625	2.55000000000143E-4
626	-1.60461921527855E-16	626	-1.39999999999925E-4	626	-3.7999999999973E-4	626	0.00109000000000005
627	0.00108000000000006	627	0.00170999999999984	627	0.00442499999999994	627	5.24999999999849E-4
628	1.20000000000271E-4	628	-3.99999999997646E-5	628	6.55000000000063E-4	628	1.60000000000062E-4
629	0.00165999999999944	629	0.002735	629	0.00217500000000002	629	0.00222999999999905
630	0.00368499999999877	630	-0.00183500000000009	630	-0.00162999999999897	630	0.00160000000000114
631	9.2000000000005E-4	631	0.00113500000000018	631	4.60000000000084E-4	631	4.75000000000044E-4
632	-0.00117000000000008	632	-0.0013299999999999	632	-0.00141999999999976	632	-0.00112999999999968
633	8.69999999999644E-4	633	0.00142999999999969	633	0.00277000000000037	633	3.65000000000856E-4
634	6.49999999999851E-4	634	5.599999999999E-4	634	0.00102499999999985	634	4.19999999999816E-4
635	1.75000000000132E-4	635	3.50000000001816E-5	635	-0.00107499999999978	635	-2.29999999999937E-4
636	1.75000000000476E-4	636	1.89999999999797E-4	636	6.89999999999498E-4	636	1.20000000000435E-4
637	0.00256500000000008	637	0.00249999999999985	637	0.00398000000000021	637	0.0022300000000006
638	-4.3000000000004E-4	638	-0.0012049999999997	638	-0.00292000000000009	638	-4.39999999999845E-4
639	-5.50000000000927E-5	639	3.99999999998422E-5	639	6.65000000000311E-4	639	2.30000000000162E-4
640	5.79999999999891E-4	640	5.50000000000814E-4	640	0.00140500000000053	640	3.75000000000476E-4
641	0.00131499999999984	641	0.00127000000000034	641	0.00353000000000014	641	9.60000000000129E-4
642	6.79999999999972E-4	642	7.40000000000036E-4	642	0.00188999999999993	642	5.44999999999971E-4
643	6.54999999999788E-4	643	3.50000000000028E-4	643	0.00105999999999988	643	4.39999999999903E-4
644	0.00285499999999996	644	0.0020250000000001	644	0.00355500000000013	644	0.00235500000000007
645	-0.0190849999999999	645	-0.0237500000000003	645	-0.0141600000000001	645	-0.0146900000000003
646	0.00352499999999988	646	0.00494000000000003	646	0.00616000000000004	646	0.00456000000000012
647	-0.101845852	647	-0.0937774400000004	647	-0.0404024880000008	647	-0.0922582199999998
648	0.00578500000000062	648	0.00461500000000006	648	0.00103000000000049	648	0.00540499999999993
649	0.197628312	649	0.192437404	649	0.158108004	649	0.18393378
650	-0.0113600000000001	650	-0.0126050000000001	650	0.0143799999999998	650	-0.0165450000000001
651	0.0228746919999999	651	-0.0167784040000001	651	-0.00248530000000036	651	0.0312014119999999
652	-0.350790455999999	652	-0.294081591999998	652	-0.457899572	652	-0.274193283999999
653	-0.0272143599999998	653	-0.0349081199999999	653	-0.063832144	653	-0.0165371799999999
654	0.190102107999999	654	0.067817475999997	654	0.45877208	654	0.0438494079999976
655	0.00153499999999986	655	-0.0151850000000003	655	0.0141049999999995	655	0.0197799999999999
656	0.0065597880000002	656	0.100085	656	0.0713495400000002	656	0.029750816
657	-0.02094	657	0.0247299999999996	657	-0.0423050000000005	657	-0.01077
658	-8.40000000000153E-4	658	-0.00415000000000012	658	-0.00420000000000012	658	4.99999999998852E-5
659	0.00480500000000026	659	0.00153500000000036	659	0.00270000000000016	659	0.00289500000000026
660	1.24999999999785E-4	660	0.00305500000000017	660	0.00260500000000019	660	0.00540000000000003
661	0.00174500000000006	661	-0.00564499999999972	661	0.00317000000000021	661	0.00318999999999985
662	-0.0239649999999992	662	-0.0169949999999999	662	-0.0218649999999995	662	-0.0170449999999993
663	-0.565948776000002	663	-0.447285848000001	663	-1.150388696	663	-0.577316472000001
664	0.13772766	664	0.0391651560000001	664	-0.0106875519999999	664	-0.0802962679999996
665	0.00185500000000011	665	0.0232193280000002	665	-0.01212	665	0.00610499999999998
666	-0.00428000000000004	666	-0.0114549999999999	666	-0.0118300000000001	666	0.011012808
667	0.00523499999999988	667	0.00523499999999978	667	0.00131499999999986	667	0.00844500000000008
668	7.04999999999881E-4	668	0.00256000000000004	668	0.00332999999999982	668	0.00711499999999993
669	0.00960000000000005	669	0.00128000000000064	669	-0.00841999999999998	669	-0.00400499999999976
670	-0.0958361959999991	670	-0.0934892799999992	670	-0.050858911999999	670	-0.0732232599999992
671	0.00461564399999993	671	0.0954635760000001	671	-0.00626676800000007	671	0.00832000000000002
672	0.0177553320000013	672	0.0284944000000011	672	0.0118453320000008	672	0.0217853320000009
673	-0.00320499999999977	673	0.0011000000000003	673	-9.84999999999947E-4	673	-0.00326999999999959
674	0.0329100000000002	674	0.0237450000000004	674	0.0287650000000004	674	0.0325250000000002
675	0.00438500000000015	675	0.00476999999999974	675	0.00255500000000011	675	0.00445
676	0.00941499999999973	676	0.00796000000000009	676	0.00717499999999975	676	0.00634499999999998
677	0.00228000000000006	677	2.25000000000062E-4	677	-0.00455000000000007	677	-0.00446499999999985
678	0.00482999999999994	678	0.00259499999999956	678	-0.00363000000000022	678	0.00413499999999965
679	0.00877999999999995	679	0.0011349999999999	679	0.00276936399999981	679	0.00842499999999984
680	0.0629349999999996	680	0.0368000000000005	680	0.0372000000000003	680	0.0641250000000001
681	0.0647768000000004	681	-0.0955797880000004	681	0.251544136	681	0.0715918000000006
682	0.054144136	682	0.030665328	682	0.561202196	682	0.055289136
683	-1.417579444	683	-1.432082456	683	-1.322169692	683	-1.425784444
684	-0.463182964	684	-0.389663676	684	-0.138906268	684	-0.460397964
685	6.19640000000827E-5	685	2.56963999999883E-4	685	-0.00142303599999986	685	-0.00643303599999998
686	-0.00190500000000033	686	-0.00766500000000023	686	-0.0127500000000004	686	-0.00792000000000014
687	9.14999999999941E-4	687	-1.00000000000238E-4	687	-1.80000000000225E-4	687	-4.00000000000196E-4
688	0.00680000000000018	688	0.00607500000000176	688	0.00415000000000088	688	0.00666500000000195
689	-0.00896000000000022	689	-0.00620000000000028	689	-3.80000000000392E-4	689	-0.00891500000000009
690	0.00316000000000005	690	0.00291499999999965	690	0.00318999999999978	690	0.00286000000000012
691	-0.00249000000000017	691	-0.0026850000000002	691	-0.00264500000000003	691	-0.00253500000000027
692	-0.00101000000000003	692	-8.70000000000078E-4	692	-9.04999999999969E-4	692	-9.04999999999978E-4
693	1.44999999999342E-4	693	2.94999999999881E-4	693	4.5999999999907E-4	693	5.84999999998885E-4
694	8.6999999999998E-4	694	0.00107	694	0.00146499999999997	694	7.64999999999947E-4
695	-3.35000000000081E-4	695	-4.20000000000189E-4	695	-1.45000000000226E-4	695	-3.10000000000028E-4
696	2.50000000000128E-5	696	2.5000000000297E-5	696	-2.0000000000362E-5	696	-2.50000000001016E-5
697	9.59999999998829E-4	697	0.00127999999999936	697	0.00177499999999945	697	7.29999999999258E-4
698	1.49999999999979E-4	698	6.49999999997908E-5	698	-2.20000000000224E-4	698	9.4999999999974E-5
699	-0.002225	699	-0.00129999999999997	699	-0.00342999999999985	699	-6.50000000000013E-4
700	-0.00207500000000008	700	-0.00208500000000023	700	-0.00646999999999989	700	-0.00193000000000009
701	-0.0056900000000002	701	-0.00655000000000026	701	-0.00566500000000037	701	-0.0065200000000003
702	-0.00385499999999993	702	-0.0106849999999956	702	-0.00539499999999947	702	-0.00580499999999759
703	5.15000000000647E-4	703	-0.00145499999999949	703	-0.00229999999999976	703	-8.94999999999051E-4
704	-8.8000000000136E-4	704	8.10000000001025E-4	704	-0.00103000000000019	704	2.44999999999322E-4
705	8.65000000000002E-4	705	0.00169500000000014	705	0.00120500000000001	705	2.10000000000134E-4
706	0.0390100000000001	706	0.0409099999999994	706	0.00526500000000014	706	0.00354499999999982
707	-3.89999999999968E-4	707	5.50000000001112E-5	707	-0.00293999999999991	707	0.00111500000000013
708	0.0102199999999998	708	0.00538000000000032	708	0.0069699999999988	708	0.0124949999999999
709	-0.00135000000000037	709	1.94999999999987E-4	709	2.74999999999874E-4	709	2.54999999999925E-4
710	6.99999999999696E-4	710	6.84999999999976E-4	710	9.99999999999775E-4	710	6.69999999998892E-4
711	-3.8499999999998E-4	711	-4.50000000000794E-5	711	-1.50000000001316E-5	711	4.99999999998235E-5
712	0.00102999999999984	712	5.24999999999802E-4	712	0.00122999999999985	712	6.04999999999904E-4
713	8.49999999998197E-5	713	2.59999999999865E-4	713	3.60000000000067E-4	713	3.05000000000009E-4
714	8.74999999999959E-4	714	8.05000000000522E-4	714	9.95000000000523E-4	714	7.65000000000402E-4
715	0.00194499999999994	715	0.00205499999999989	715	0.00256999999999999	715	0.00212499999999989
716	3.89999999999446E-4	716	0.00183999999999998	716	0.0039499999999995	716	0.00112500000000001
717	7.250000000001E-4	717	6.54999999999601E-4	717	7.24999999999929E-4	717	6.79999999999925E-4
718	0.00139500000000003	718	0.00109500000000025	718	0.00105500000000029	718	0.00128999999999995
719	0.00374499999999998	719	0.00319000000000008	719	0.00471499999999991	719	0.00297999999999989
720	-0.0010000000000003	720	-8.80000000000609E-4	720	-0.00177000000000052	720	-0.00112500000000074
721	3.34999999999859E-4	721	5.09999999999909E-4	721	2.44999999999977E-4	721	4.70000000000007E-4
722	0.00305000000000003	722	0.00292500000000006	722	0.00231500000000004	722	0.00297000000000007
723	-0.00110000000000026	723	-0.00112000000000038	723	2.0999999999979E-4	723	-9.60000000000278E-4
724	-3.85000000000115E-4	724	-4.25000000000422E-4	724	-4.50000000001526E-5	724	-5.05000000000448E-4
725	3.30000000000421E-4	725	2.60000000000105E-4	725	-8.49999999997042E-5	725	4.65000000000026E-4
726	-0.00103500000000004	726	-2.8499999999968E-4	726	0.00883999999999974	726	-0.0019299999999996
727	-3.89999999999973E-4	727	-4.99999999999838E-4	727	0.00158500000000014	727	-6.59999999999978E-4
728	2.20000000000491E-4	728	3.95000000000474E-4	728	-2.49999999999853E-4	728	5.00000000005054E-6
729	-3.50000000000551E-5	729	2.54999999999755E-4	729	-0.00154000000000032	729	-1.00000000004441E-5
730	-8.49999999999107E-5	730	1.15000000000029E-4	730	-0.00268999999999993	730	-1.04999999999963E-4
731	0.00138999999999975	731	9.64999999999288E-4	731	-7.24999999999705E-4	731	9.89999999999567E-4
732	6.30000000000182E-4	732	9.40000000000267E-4	732	0.00206	732	9.59999999999859E-4
733	-5.04999999999623E-4	733	-5.64999999999696E-4	733	-8.99999999998791E-5	733	-5.19999999999588E-4
734	1.34999999999872E-4	734	9.4999999999994E-5	734	-2.09999999999952E-4	734	2.99999999998613E-5
735	-5.74999999999903E-4	735	5.64999999999679E-4	735	-0.00391000000000066	735	-0.001280000000001
736	3.99999999994094E-5	736	-1.74079500814273E-15	736	-2.90000000000994E-4	736	9.99999999993051E-5
737	1.25000000000044E-4	737	1.54999999999874E-4	737	-6.00000000000378E-5	737	-1.00000000001765E-5
738	7.49999999996653E-5	738	1.64999999999464E-4	738	4.99999999960639E-6	738	-1.50000000000539E-5
739	1.24999999999638E-4	739	1.74999999998171E-4	739	7.10423473521127E-17	739	7.99999999992807E-5
740	9.44999999999893E-4	740	0.00101499999999874	740	6.0499999999859E-4	740	0.00115499999999802
741	-8.00000000000578E-5	741	-1.24999999999993E-4	741	-7.50000000000473E-5	741	-1.24999999999806E-4
742	1.19999999999867E-4	742	9.49999999997964E-5	742	8.50000000000373E-5	742	2.99999999999567E-5
743	0.0020599999999996	743	0.0022799999999995	743	9.9999999995503E-6	743	4.14999999999833E-4
744	-5.00000000015045E-6	744	-9.99999999998047E-5	744	2.0000000000202E-5	744	-4.99999999996837E-5
745	-7.5000000000145E-5	745	-3.49999999998918E-5	745	5.32885367776625E-17	745	-1.64310839240178E-16
746	2.99999999999784E-5	746	1.54999999999969E-4	746	5.49999999999606E-5	746	4.50000000000034E-5
747	1.09999999999545E-4	747	5.99999999998169E-5	747	1.9999999999793E-5	747	3.49999999999862E-5
748	-1.2999999999999E-4	748	-5.00000000001894E-5	748	-6.49999999998607E-5	748	-6.49999999999196E-5
749	-2.50000000004391E-5	749	-4.99999999997769E-5	749	-3.00000000003564E-5	749	-4.999999999999E-5
750	-4.99999999981959E-6	750	-4.999999999864E-6	750	-7.49999999999673E-5	750	-6.00000000000645E-5
751	-5.00000000002388E-6	751	-3.00000000002498E-5	751	6.49999999989603E-5	751	7.50000000006423E-5
752	3.49999999999717E-5	752	-5.50000000000006E-5	752	3.49999999997763E-5	752	-9.50000000000173E-5
753	-1.50000000009243E-5	753	-9.50000000014839E-5	753	-6.5000000001163E-5	753	-9.50000000006313E-5
754	3.00000000000589E-5	754	-1.20000000000122E-4	754	2.99999999998568E-5	754	-1.35000000000236E-4
755	-1.09999999999495E-4	755	-8.49999999993045E-5	755	-9.99999999976353E-6	755	6.0000000000322E-5
756	-9.99999999999712E-5	756	-3.99999999999423E-5	756	-7.5000000000065E-5	756	-2.49999999998707E-5
757	1.99999999997002E-5	757	-5.99999999999623E-5	757	9.50000000000451E-5	757	3.99999999999157E-5
758	-4.61843020424513E-16	758	-3.49999999996697E-5	758	4.00000000000844E-5	758	4.9999999999173E-6
759	3.9999999999889E-5	759	2.99999999995393E-5	759	1.4499999999984E-4	759	3.49999999999362E-5
760	5.49999999997963E-5	760	1.04999999999951E-4	760	-3.000000000009E-5	760	-5.50000000004047E-5
761	1.00000000000975E-4	761	-1.64999999999083E-4	761	-2.09999999999191E-4	761	-8.49999999996953E-5
762	-7.99999999999024E-5	762	7.00000000000145E-5	762	-9.49999999998585E-5	762	-4.99999999933998E-6
763	-1.49999999993966E-5	763	-8.99999999995416E-5	763	-5.00000000009494E-6	763	-1.2999999999959E-4
764	-6.50000000000128E-5	764	2.50000000001371E-5	764	-6.49999999999196E-5	764	-6.50000000001327E-5
765	-8.50000000009032E-5	765	-8.00000000016254E-5	765	-6.00000000011036E-5	765	-2.000000000141E-5
766	-4.50000000005346E-5	766	-9.50000000005602E-5	766	6.99999999996237E-5	766	-4.50000000003214E-5
767	-1.50000000002604E-5	767	4.4999999999753E-5	767	8.49999999998352E-5	767	9.50000000002049E-5
768	-4.49999999998751E-5	768	-9.00000000000911E-5	768	4.50000000002643E-5	768	4.00000000001693E-5
769	-9.99999999960364E-6	769	8.00000000004531E-5	769	-9.99999999990565E-6	769	3.99999999996492E-5
770	-5.50000000001039E-5	770	3.000000000002E-5	770	-9.49999999999779E-5	770	1.49999999999273E-5
771	2.09999999999932E-4	771	2.15000000000019E-4	771	3.79999999999954E-4	771	2.69999999999919E-4
772	-1.7500000000003E-4	772	-2.00000000000755E-5	772	-7.00000000001843E-5	772	4.99999999976409E-6
773	1.34999999999934E-4	773	1.65000000000752E-4	773	3.50000000009221E-5	773	1.25000000000242E-4
774	2.49999999999773E-5	774	1.75000000001262E-4	774	-3.50000000018724E-5	774	9.99999999876878E-6
775	-2.99999999999301E-5	775	-8.9999999999435E-5	775	6.00000000001799E-5	775	3.55279499396344E-17
776	-1.10000000000232E-4	776	-1.04999999999924E-4	776	-1.25000000000082E-4	776	-1.65000000000308E-4
777	-2.49999999990713E-5	777	8.00000000003287E-5	777	2.00000000010014E-5	777	-3.99999999998535E-5
778	-1.49999999997874E-5	778	-3.5000000000629E-5	778	-1.50000000003203E-5	778	-5.00000000052125E-6
779	9.54999999999444E-4	779	7.94999999999249E-4	779	0.00123999999999938	779	7.14999999997872E-4
780	-3.49999999998896E-5	780	7.50000000001583E-5	780	-1.49999999998962E-5	780	3.50000000002809E-5
781	2.29999999999976E-4	781	1.05000000000077E-4	781	3.95000000000043E-4	781	2.60000000000086E-4
782	1.69999999999773E-4	782	1.94999999999865E-4	782	5.49999999997919E-5	782	3.14999999999808E-4
783	-1.85000000000062E-4	783	-1.79999999999896E-4	783	-2.24999999999822E-4	783	-2.04999999999722E-4
784	-1.64999999999687E-4	784	-2.99999999992195E-5	784	-8.49999999997664E-5	784	-7.50000000001094E-5
785	5.0000000000201E-5	785	1.20000000000147E-4	785	2.50000000000195E-5	785	-1.49999999998895E-5
786	-1.00000000000024E-4	786	-8.99999999999768E-5	786	-9.99999999999712E-5	786	-5.49999999995254E-5
787	2.50000000000739E-5	787	5.50000000000939E-5	787	-1.999999999999E-5	787	5.49999999999839E-5
788	-9.50000000001117E-5	788	-9.00000000001988E-5	788	-1.00000000000202E-4	788	-5.50000000002759E-5
789	-7.0000000000201E-5	789	-5.00000000003897E-5	789	4.49999999996109E-5	789	4.99999999977519E-6
790	-4.49999999999418E-5	790	-1.15000000000065E-4	790	-3.04999999999878E-4	790	-4.00000000000933E-5
791	5.50000000003448E-5	791	-2.99999999996625E-5	791	2.50000000004635E-5	791	-6.99999999999246E-5
792	-6.00000000012457E-5	792	-7.00000000003343E-5	792	2.00000000004152E-5	792	-7.00000000005474E-5
793	-3.00000000000633E-5	793	4.99999999979739E-6	793	6.99999999998946E-5	793	3.49999999999451E-5
794	4.60000000000065E-4	794	3.35000000000072E-4	794	4.70000000000716E-4	794	-0.00117499999999932
795	0.00100499999999897	795	7.20000000000596E-4	795	7.70000000000479E-4	795	-0.00277499999999996
