# Supplementary material for: Molecular mechanism of point mutation-induced Monopolar spindle 1 (Mps1/TTK) inhibitor resistance revealed by a comprehensive molecular modeling study
Source: PeerJ. 2019 Jan 21;7:e6299. doi: 10.7717/peerj.6299 (PMC6345219; doi:10.7717/peerj.6299)
Supplement: Data S1 [file peerj-07-6299-s001.zip › RAW data/Figure 7/rmsd-GaMD-receptor.csv]

	WT	I531M	I598F	C604Y	S611R
1	0	0	0	0	0
2	0.340384615384615	0.4775	0.4565	0.4755	0.4846
3	0.400307692307692	0.4972	0.5454	0.5427	0.5024
4	0.445769230769231	0.5208	0.5768	0.5828	0.5227
5	0.444846153846154	0.5057	0.6046	0.5887	0.5411
6	0.458307692307692	0.5903	0.6818	0.6452	0.5883
7	0.453538461538462	0.603	0.6946	0.6753	0.6279
8	0.441615384615385	0.6616	0.7213	0.65	0.6235
9	0.470615384615385	0.6842	0.6945	0.6742	0.6318
10	0.472692307692308	0.67	0.7651	0.7665	0.6244
11	0.506692307692308	0.667	0.756	0.7246	0.6766
12	0.493076923076923	0.6339	0.798	0.6838	0.634
13	0.502	0.7002	0.8081	0.7279	0.6988
14	0.539538461538462	0.7136	0.8813	0.7404	0.7696
15	0.523461538461538	0.6996	0.86	0.8037	0.7454
16	0.534769230769231	0.6888	0.8482	0.7887	0.7221
17	0.527923076923077	0.6726	0.9395	0.8969	0.7312
18	0.571	0.6578	0.872	0.9572	0.7085
19	0.594153846153846	0.66	0.8507	0.8995	0.7361
20	0.567230769230769	0.6708	0.8688	0.9051	0.7187
21	0.599230769230769	0.6422	0.8891	0.9479	0.7161
22	0.551076923076923	0.6357	0.8626	0.8751	0.6965
23	0.556538461538462	0.6963	0.829	0.8952	0.7409
24	0.593538461538461	0.6349	0.8242	0.9296	0.7662
25	0.575846153846154	0.6926	0.8508	0.9262	0.739
26	0.540923076923077	0.6918	0.8895	0.9289	0.7307
27	0.551	0.7049	0.8048	0.9161	0.7869
28	0.563769230769231	0.7124	0.8642	0.925	0.7714
29	0.565615384615385	0.7421	0.9209	0.9026	0.8042
30	0.596538461538461	0.7045	0.8552	0.8842	0.8468
31	0.626076923076923	0.7675	0.885	0.9386	0.8252
32	0.621538461538462	0.7647	0.869	0.9304	0.8755
33	0.626615384615385	0.787	0.9165	0.9284	0.8837
34	0.624230769230769	0.8058	0.931	0.9547	0.9275
35	0.632461538461539	0.8753	0.9223	0.9856	0.8554
36	0.652538461538462	0.9051	0.9186	0.9496	0.8823
37	0.691153846153846	0.9485	0.9317	1.0128	0.8965
38	0.678923076923077	0.8983	0.951	0.9814	0.9386
39	0.676307692307692	0.9363	0.9981	1.0244	0.8958
40	0.642384615384615	0.9914	0.9483	0.9644	0.929
41	0.721923076923077	0.9136	0.9372	1.0167	0.9929
42	0.690615384615385	0.9675	0.9552	1.05	0.9201
43	0.681384615384615	0.9974	0.9521	1.0569	0.9089
44	0.705307692307692	0.9585	0.941	1.0137	0.9613
45	0.745769230769231	1.0298	0.9685	1.012	0.9648
46	0.732307692307692	1.034	0.92	0.9874	0.9865
47	0.710846153846154	0.9863	0.9194	0.9673	1.0117
48	0.714076923076923	0.9483	0.9423	0.9756	0.9873
49	0.722153846153846	1.0336	0.9439	0.951	0.9809
50	0.709076923076923	1.0651	0.9441	1.0144	0.9948
51	0.759615384615385	1.097	0.9037	1.0752	0.9917
52	0.769153846153846	1.091	0.9029	1.1033	1.0438
53	0.777846153846154	1.0874	0.9096	1.0883	1.0782
54	0.772923076923077	1.1328	0.9619	1.0945	1.0874
55	0.797461538461538	1.0812	0.9076	1.1363	1.085
56	0.815307692307692	1.0307	0.9757	1.1622	1.1207
57	0.811846153846154	1.0803	0.9698	1.0986	1.1248
58	0.795769230769231	1.0417	0.9373	1.103	1.0554
59	0.801153846153846	1.0249	0.9008	1.044	1.093
60	0.811230769230769	1.0387	0.982	1.0762	1.0896
61	0.799923076923077	1.0647	1.024	1.0818	1.1285
62	0.797461538461538	1.1262	0.9823	1.089	1.1133
63	0.758769230769231	1.1063	1.0582	1.0673	1.0715
64	0.741307692307692	1.1388	1.0049	1.0875	1.0717
65	0.724307692307692	1.1263	1.0248	1.1077	1.0897
66	0.743846153846154	1.1133	0.9716	1.0577	1.1313
67	0.777384615384615	1.1459	0.9946	1.1055	1.1413
68	0.765615384615385	1.108	1.0137	1.0496	1.094
69	0.776846153846154	1.086	0.9943	1.0342	1.1324
70	0.759692307692308	1.1362	0.9705	1.01	1.1766
71	0.810923076923077	1.122	0.967	0.9955	1.1263
72	0.789461538461538	1.1109	0.9433	1.0385	1.1563
73	0.822153846153846	1.1265	0.9354	1.0509	1.091
74	0.793923076923077	1.1424	0.8908	1.0873	1.0998
75	0.843615384615385	1.1691	0.9442	1.1131	1.1062
76	0.832538461538462	1.1182	0.9348	1.0875	1.1123
77	0.850076923076923	1.1144	0.9304	1.1082	1.1091
78	0.812307692307692	1.0457	0.9327	1.1339	1.0146
79	0.824615384615385	1.0251	0.9035	1.0787	1.0043
80	0.835615384615385	1.054	0.8974	1.0699	1.1447
81	0.825769230769231	1.0283	0.9252	1.0843	1.1406
82	0.849692307692308	1.0332	0.8878	1.092	1.1821
83	0.795538461538462	1.0467	0.8859	1.0977	1.1881
84	0.801461538461538	1.0101	0.9145	1.1207	1.2637
85	0.826384615384615	1.0469	0.8959	1.1017	1.2368
86	0.806	1.0017	0.9528	1.0385	1.2719
87	0.822846153846154	0.982	0.9445	1.0159	1.2414
88	0.824	1.0048	0.9665	1.0286	1.2277
89	0.851	0.9937	0.9591	1.0566	1.2066
90	0.801076923076923	1.0441	0.9975	1.0604	1.1662
91	0.841307692307692	1.0108	0.9384	1.0947	1.2076
92	0.823230769230769	1.0271	0.9117	1.1198	1.2434
93	0.819153846153846	1.0435	0.9232	1.0973	1.2107
94	0.798538461538462	1.0917	0.9795	1.1117	1.2302
95	0.812	1.0283	1.0184	1.0763	1.2632
96	0.808307692307692	1.0468	0.9986	1.0887	1.1888
97	0.760923076923077	1.1009	1.0433	1.1227	1.1846
98	0.821230769230769	1.0712	1.079	1.1461	1.2291
99	0.842615384615385	1.0461	1.0804	1.1534	1.2237
100	0.815307692307692	1.027	1.0139	1.1132	1.3118
101	0.823461538461538	1.0464	1.0032	1.1228	1.3132
102	0.866076923076923	1.0558	0.9874	1.1811	1.2904
103	0.896461538461538	1.0943	0.9943	1.1834	1.3276
104	0.885230769230769	0.995	0.9672	1.1475	1.3326
105	0.904153846153846	1.0055	0.9928	1.1439	1.3888
106	0.897538461538462	1.0163	1.0096	1.1845	1.3554
107	0.865923076923077	1.0346	1.0426	1.1755	1.3235
108	0.881384615384615	1.0665	1.0643	1.1581	1.3128
109	0.876076923076923	1.0619	1.0992	1.1542	1.2922
110	0.914	1.0387	1.1406	1.18	1.3049
111	0.945307692307692	1.0246	1.1116	1.2276	1.3068
112	0.933692307692308	1.0006	1.0998	1.2524	1.359
113	0.968846153846154	1.0492	1.0689	1.2087	1.3368
114	0.994384615384615	1.0881	1.0767	1.2923	1.3488
115	0.949153846153846	1.1428	1.1602	1.2649	1.3425
116	0.993923076923077	1.1897	1.108	1.3129	1.3394
117	0.998615384615385	1.1812	1.1717	1.3122	1.278
118	0.961615384615385	1.1529	1.2135	1.2926	1.278
119	0.955461538461538	1.2084	1.1335	1.3355	1.2821
120	0.935769230769231	1.196	1.153	1.3694	1.2654
121	0.929692307692308	1.1537	1.0878	1.4175	1.3006
122	0.944846153846154	1.0388	1.0858	1.3784	1.3146
123	0.914615384615385	1.0259	1.0865	1.3961	1.3813
124	0.890153846153846	1.0642	1.1048	1.3862	1.3748
125	0.868615384615385	1.119	1.1495	1.4169	1.3617
126	0.854846153846154	1.0957	1.1993	1.4502	1.3064
127	0.835538461538462	1.018	1.1711	1.4868	1.3262
128	0.874538461538461	1.0615	1.134	1.4451	1.2997
129	0.896153846153846	1.0475	1.1006	1.4322	1.3246
130	0.890230769230769	1.0165	1.0648	1.4408	1.3552
131	0.897846153846154	1.0555	1.1082	1.3905	1.3415
132	0.877538461538461	1.0662	1.1458	1.3757	1.3437
133	0.922230769230769	1.0447	1.1729	1.41	1.3357
134	0.930153846153846	1.0519	1.2151	1.3991	1.341
135	0.918692307692308	1.0642	1.1726	1.3864	1.3652
136	0.903	1.0758	1.1982	1.4183	1.3299
137	0.930923076923077	1.0403	1.2008	1.4276	1.3133
138	0.950692307692308	1.0629	1.1926	1.4725	1.2847
139	0.952153846153846	1.043	1.202	1.4494	1.3541
140	0.909461538461538	1.0721	1.2157	1.3973	1.318
141	0.881923076923077	1.0595	1.1504	1.3608	1.2792
142	0.850153846153846	1.0222	1.2033	1.3135	1.228
143	0.844846153846154	1.0775	1.1938	1.3596	1.2232
144	0.836769230769231	1.0194	1.2018	1.3837	1.2029
145	0.82	1.07	1.1889	1.3946	1.2319
146	0.832076923076923	1.077	1.1176	1.4366	1.2513
147	0.850769230769231	1.0642	1.1474	1.4595	1.1794
148	0.849076923076923	1.0736	1.2255	1.4546	1.2406
149	0.839230769230769	1.0479	1.1291	1.496	1.2492
150	0.848384615384615	1.0868	1.1699	1.5072	1.2174
151	0.827384615384615	1.0504	1.175	1.4821	1.2584
152	0.826230769230769	1.092	1.1883	1.4669	1.2126
153	0.873461538461538	1.0963	1.1215	1.3726	1.1944
154	0.888230769230769	1.0817	1.1468	1.326	1.2541
155	0.822307692307692	1.0813	1.1147	1.3973	1.2451
156	0.860384615384615	1.1052	1.0998	1.359	1.2635
157	0.890307692307692	1.1213	1.1421	1.377	1.2278
158	0.942	1.117	1.178	1.3735	1.2212
159	0.934307692307692	1.1669	1.1593	1.3812	1.2513
160	0.949	1.1309	1.1331	1.4269	1.274
161	0.919153846153846	1.1346	1.1608	1.4591	1.2119
162	0.937692307692308	1.169	1.1305	1.464	1.1696
163	0.905307692307692	1.1917	1.1237	1.4453	1.2187
164	0.943769230769231	1.1616	1.1836	1.4308	1.1971
165	0.961307692307692	1.2031	1.1702	1.4573	1.2463
166	0.949076923076923	1.2666	1.1908	1.4484	1.2728
167	0.944692307692308	1.2361	1.1934	1.4124	1.3117
168	1.00192307692308	1.2521	1.1627	1.4036	1.2759
169	0.941153846153846	1.2489	1.1323	1.3841	1.2233
170	0.981230769230769	1.2738	1.1571	1.4068	1.2781
171	0.947615384615385	1.3403	1.1918	1.4204	1.2727
172	1.01961538461538	1.2964	1.1941	1.3735	1.2915
173	0.969769230769231	1.2828	1.2102	1.3525	1.2787
174	1.00376923076923	1.2579	1.1931	1.3856	1.2576
175	0.963384615384615	1.3009	1.1669	1.3111	1.2531
176	1.03192307692308	1.2515	1.2042	1.3012	1.276
177	1.01692307692308	1.298	1.2283	1.4042	1.2966
178	0.961153846153846	1.3056	1.2068	1.3942	1.3365
179	1.03146153846154	1.2838	1.2483	1.4083	1.3312
180	1.03023076923077	1.3245	1.2424	1.3851	1.3939
181	1.02776923076923	1.3631	1.2956	1.3375	1.3984
182	1.06923076923077	1.3598	1.2612	1.3972	1.4322
183	1.06692307692308	1.3722	1.2059	1.4109	1.443
184	1.10692307692308	1.353	1.1508	1.431	1.4038
185	1.09692307692308	1.3196	1.1596	1.4706	1.3601
186	1.04176923076923	1.2812	1.1491	1.4496	1.3763
187	1.05030769230769	1.3032	1.1646	1.4573	1.3623
188	1.09753846153846	1.2407	1.219	1.4705	1.3667
189	1.111	1.3341	1.2669	1.4892	1.3964
190	1.04730769230769	1.3588	1.2416	1.4325	1.3894
191	1.08461538461538	1.3932	1.2646	1.4168	1.4146
192	1.093	1.3485	1.3063	1.4494	1.3757
193	1.08630769230769	1.3298	1.278	1.4172	1.3991
194	1.10615384615385	1.3666	1.2652	1.4889	1.3504
195	1.11138461538462	1.3689	1.3003	1.4322	1.2964
196	1.08930769230769	1.3716	1.2784	1.4711	1.3007
197	1.02823076923077	1.3358	1.315	1.482	1.3193
198	1.027	1.334	1.3193	1.4259	1.3914
199	0.970538461538462	1.3473	1.2669	1.3841	1.4458
200	0.990769230769231	1.4068	1.2997	1.4449	1.3984
201	1.01807692307692	1.4325	1.2952	1.4645	1.3759
202	1.03669230769231	1.4407	1.2996	1.4067	1.3724
203	1.05253846153846	1.4929	1.28	1.3823	1.3724
204	1.02861538461538	1.5261	1.3301	1.3615	1.4159
205	1.02907692307692	1.4919	1.3586	1.3798	1.398
206	1.05961538461538	1.5249	1.2949	1.3681	1.3769
207	1.02838461538462	1.5476	1.2703	1.2654	1.3449
208	1.06415384615385	1.5259	1.2599	1.3176	1.3176
209	1.04592307692308	1.524	1.3184	1.2957	1.3182
210	1.04061538461538	1.5481	1.3309	1.2498	1.3241
211	1.05976923076923	1.5631	1.3601	1.2873	1.4043
212	1.04246153846154	1.5716	1.3413	1.4037	1.4222
213	1.03476923076923	1.5677	1.3145	1.4032	1.416
214	1.08053846153846	1.5175	1.2989	1.4389	1.5164
215	1.07384615384615	1.5064	1.3783	1.4604	1.4953
216	1.10530769230769	1.5076	1.3848	1.4336	1.4791
217	1.03015384615385	1.5691	1.4357	1.3943	1.473
218	1.083	1.5541	1.4097	1.336	1.3994
219	1.04530769230769	1.5366	1.4089	1.4136	1.4094
220	1.05876923076923	1.4883	1.4511	1.329	1.4654
221	1.04784615384615	1.4603	1.4678	1.2979	1.5557
222	1.058	1.4555	1.4576	1.2927	1.4908
223	1.08153846153846	1.3898	1.5224	1.3984	1.4639
224	1.09276923076923	1.3604	1.5002	1.3695	1.4142
225	1.04853846153846	1.3559	1.5933	1.377	1.5438
226	1.05392307692308	1.3481	1.5848	1.3947	1.528
227	1.06269230769231	1.4194	1.6109	1.4228	1.5178
228	1.126	1.4723	1.6444	1.4578	1.5737
229	1.13407692307692	1.4696	1.5927	1.4651	1.5806
230	1.10715384615385	1.4265	1.5852	1.5309	1.6086
231	1.13130769230769	1.4475	1.6259	1.4984	1.6027
232	1.12369230769231	1.4351	1.6462	1.4898	1.6237
233	1.15538461538462	1.4333	1.6011	1.5132	1.6025
234	1.16707692307692	1.4344	1.5771	1.5313	1.6783
235	1.16084615384615	1.3702	1.5906	1.5243	1.6294
236	1.16869230769231	1.3768	1.6061	1.4916	1.655
237	1.20807692307692	1.3497	1.625	1.4934	1.6318
238	1.17776923076923	1.3792	1.6551	1.4133	1.7086
239	1.198	1.3704	1.6712	1.3465	1.6868
240	1.20276923076923	1.4355	1.6846	1.2429	1.6629
241	1.25938461538462	1.4809	1.7001	1.2685	1.7217
242	1.21615384615385	1.5157	1.6597	1.3055	1.7514
243	1.218	1.5145	1.6936	1.364	1.7217
244	1.18269230769231	1.4705	1.6702	1.3311	1.6887
245	1.18169230769231	1.5027	1.6799	1.3048	1.6768
246	1.23807692307692	1.5142	1.6408	1.3365	1.7304
247	1.24330769230769	1.4822	1.5786	1.3022	1.8185
248	1.28523076923077	1.5016	1.6071	1.2681	1.8361
249	1.27315384615385	1.4581	1.5484	1.302	1.8055
250	1.21630769230769	1.4743	1.58	1.323	1.8065
251	1.25492307692308	1.5377	1.5432	1.2984	1.8083
252	1.23492307692308	1.4664	1.5447	1.3705	1.8132
253	1.25246153846154	1.4969	1.5143	1.3365	1.786
254	1.23738461538462	1.5038	1.5314	1.3285	1.8124
255	1.27315384615385	1.5108	1.5695	1.3491	1.7654
256	1.28376923076923	1.5553	1.5078	1.3502	1.7449
257	1.31007692307692	1.5431	1.5249	1.3777	1.7301
258	1.31430769230769	1.6385	1.5538	1.3765	1.7524
259	1.29815384615385	1.6416	1.5757	1.3724	1.7183
260	1.35769230769231	1.5894	1.5937	1.4064	1.6851
261	1.39353846153846	1.6133	1.6096	1.4233	1.6785
262	1.38292307692308	1.5781	1.6803	1.4419	1.6939
263	1.34461538461538	1.5457	1.6608	1.4322	1.6449
264	1.387	1.5093	1.6767	1.4328	1.6613
265	1.33553846153846	1.5497	1.6342	1.382	1.6981
266	1.352	1.5478	1.6893	1.3545	1.7019
267	1.353	1.6222	1.6649	1.3988	1.6637
268	1.35138461538462	1.6295	1.6362	1.4186	1.7128
269	1.33861538461538	1.6853	1.7277	1.4253	1.7307
270	1.36415384615385	1.6511	1.6806	1.4318	1.7257
271	1.34061538461538	1.698	1.6734	1.3655	1.7544
272	1.28207692307692	1.677	1.661	1.384	1.7506
273	1.29515384615385	1.6698	1.7652	1.3814	1.722
274	1.36015384615385	1.6854	1.693	1.3867	1.7447
275	1.38107692307692	1.6952	1.6951	1.4031	1.7512
276	1.39153846153846	1.6824	1.6686	1.4068	1.7017
277	1.37623076923077	1.6679	1.6886	1.4351	1.657
278	1.353	1.6336	1.7263	1.3944	1.674
279	1.30092307692308	1.7076	1.6902	1.4307	1.7276
280	1.30353846153846	1.642	1.7236	1.4218	1.72
281	1.34776923076923	1.6966	1.6778	1.3425	1.7442
282	1.37707692307692	1.6759	1.6868	1.3624	1.7652
283	1.44430769230769	1.6247	1.7337	1.3557	1.766
284	1.42069230769231	1.6404	1.7052	1.3447	1.7727
285	1.41438461538462	1.5958	1.6383	1.3055	1.7215
286	1.38376923076923	1.5062	1.649	1.2765	1.737
287	1.37107692307692	1.5091	1.7079	1.276	1.6552
288	1.40461538461538	1.499	1.7635	1.2665	1.6479
289	1.34269230769231	1.4833	1.7391	1.3405	1.6321
290	1.30492307692308	1.4695	1.7164	1.2771	1.6362
291	1.24107692307692	1.4356	1.8304	1.2937	1.725
292	1.24746153846154	1.4436	1.8059	1.3197	1.7063
293	1.23053846153846	1.4237	1.7742	1.3567	1.6746
294	1.20169230769231	1.4578	1.7517	1.3417	1.6718
295	1.23269230769231	1.4827	1.6972	1.2829	1.6446
296	1.24253846153846	1.46	1.692	1.2634	1.636
297	1.20953846153846	1.4256	1.7158	1.2868	1.6414
298	1.17846153846154	1.412	1.6978	1.3257	1.6477
299	1.16915384615385	1.4343	1.7114	1.3154	1.6912
300	1.134	1.417	1.6693	1.3617	1.6178
301	1.15915384615385	1.4662	1.6032	1.3389	1.6559
302	1.17084615384615	1.3776	1.5896	1.2919	1.6361
303	1.16253846153846	1.3807	1.6414	1.284	1.6562
304	1.10461538461538	1.3438	1.6838	1.2691	1.6784
305	1.11369230769231	1.3417	1.6576	1.3117	1.6042
306	1.10684615384615	1.2727	1.632	1.3134	1.6993
307	1.14876923076923	1.2963	1.6996	1.3355	1.7002
308	1.21476923076923	1.2943	1.6466	1.3098	1.7242
309	1.20184615384615	1.2572	1.6398	1.3053	1.6809
310	1.17161538461538	1.2521	1.6418	1.285	1.6962
311	1.15092307692308	1.2647	1.7342	1.2174	1.6987
312	1.11538461538462	1.3396	1.7214	1.2689	1.7467
313	1.178	1.3148	1.7152	1.284	1.7393
314	1.18530769230769	1.344	1.7522	1.2768	1.7324
315	1.21769230769231	1.3867	1.8056	1.2769	1.7139
316	1.15361538461538	1.3323	1.7654	1.2839	1.7312
317	1.08107692307692	1.3778	1.7604	1.2775	1.6811
318	1.10938461538462	1.33	1.7797	1.281	1.7091
319	1.11946153846154	1.3528	1.7317	1.2684	1.7086
320	1.13069230769231	1.4705	1.7188	1.2318	1.6479
321	1.15123076923077	1.411	1.6625	1.2607	1.6884
322	1.10084615384615	1.4292	1.6633	1.2793	1.6842
323	1.08692307692308	1.4444	1.6278	1.2111	1.7124
324	1.07446153846154	1.4727	1.6572	1.168	1.7074
325	1.10146153846154	1.4488	1.6295	1.2098	1.7045
326	1.08246153846154	1.4795	1.5867	1.242	1.7321
327	1.092	1.4644	1.6022	1.2503	1.7392
328	1.06915384615385	1.478	1.6277	1.2275	1.7144
329	1.07953846153846	1.4636	1.5971	1.264	1.7104
330	1.06969230769231	1.4355	1.5369	1.2923	1.7562
331	1.04176923076923	1.441	1.5582	1.3009	1.7334
332	1.07946153846154	1.4524	1.5731	1.2981	1.7627
333	1.10130769230769	1.4215	1.5638	1.2632	1.7795
334	1.08161538461538	1.3894	1.5051	1.2493	1.7595
335	1.10338461538462	1.4359	1.4828	1.2486	1.7202
336	1.139	1.4501	1.4945	1.2659	1.7023
337	1.14423076923077	1.4102	1.5325	1.2052	1.73
338	1.16530769230769	1.4489	1.5127	1.3106	1.7504
339	1.16276923076923	1.4809	1.5382	1.2928	1.7985
340	1.20407692307692	1.4834	1.4971	1.317	1.7715
341	1.23823076923077	1.5213	1.4907	1.29	1.795
342	1.19723076923077	1.5212	1.4882	1.2688	1.765
343	1.19492307692308	1.5676	1.5322	1.2262	1.783
344	1.15046153846154	1.6123	1.4842	1.2371	1.7876
345	1.12046153846154	1.5936	1.5088	1.3093	1.8397
346	1.11146153846154	1.5487	1.4613	1.3361	1.7781
347	1.08953846153846	1.569	1.4736	1.3071	1.8378
348	1.107	1.5493	1.5198	1.3126	1.8122
349	1.09423076923077	1.5564	1.45	1.3439	1.8399
350	1.09661538461538	1.513	1.4359	1.3606	1.8484
351	1.06346153846154	1.523	1.484	1.3909	1.842
352	1.05830769230769	1.5474	1.5279	1.4091	1.834
353	1.06669230769231	1.484	1.468	1.3574	1.817
354	1.10107692307692	1.479	1.4727	1.389	1.7681
355	1.05930769230769	1.4863	1.5267	1.4615	1.7717
356	1.08007692307692	1.4297	1.5091	1.4991	1.7149
357	1.04623076923077	1.4078	1.4915	1.5151	1.7821
358	1.07307692307692	1.4307	1.4259	1.5322	1.7545
359	1.09476923076923	1.364	1.3845	1.5377	1.7402
360	1.04676923076923	1.3677	1.3961	1.5075	1.7102
361	1.04115384615385	1.3824	1.439	1.464	1.7288
362	1.04692307692308	1.3347	1.4862	1.4304	1.7532
363	1.10169230769231	1.3884	1.4897	1.4332	1.733
364	1.14630769230769	1.367	1.5347	1.4239	1.6689
365	1.13569230769231	1.3742	1.5411	1.4499	1.6439
366	1.15346153846154	1.4329	1.5279	1.4339	1.6586
367	1.158	1.4722	1.5126	1.4564	1.6137
368	1.15884615384615	1.4945	1.4326	1.4237	1.6957
369	1.13215384615385	1.5643	1.4681	1.485	1.7781
370	1.18353846153846	1.5216	1.4772	1.479	1.734
371	1.17853846153846	1.5294	1.5153	1.449	1.736
372	1.19430769230769	1.5641	1.5163	1.5035	1.7256
373	1.14584615384615	1.5266	1.5132	1.5024	1.7056
374	1.13407692307692	1.5031	1.5009	1.5527	1.7112
375	1.23084615384615	1.5401	1.5163	1.563	1.7261
376	1.18807692307692	1.5109	1.4731	1.5306	1.6911
377	1.19523076923077	1.4885	1.5133	1.443	1.6769
378	1.13846153846154	1.4844	1.505	1.462	1.6566
379	1.14961538461538	1.6041	1.4803	1.4862	1.659
380	1.15092307692308	1.531	1.4973	1.4976	1.6455
381	1.17692307692308	1.539	1.4853	1.4702	1.6709
382	1.15523076923077	1.496	1.4959	1.5405	1.5859
383	1.14323076923077	1.5323	1.4218	1.5002	1.6239
384	1.17392307692308	1.5669	1.4692	1.4449	1.7025
385	1.20015384615385	1.5654	1.407	1.3733	1.6441
386	1.16853846153846	1.5722	1.4201	1.4076	1.6373
387	1.16338461538462	1.5229	1.507	1.4186	1.6254
388	1.17446153846154	1.4803	1.5141	1.4134	1.6766
389	1.18761538461538	1.4157	1.4577	1.4638	1.6015
390	1.19584615384615	1.4465	1.4451	1.4365	1.5875
391	1.245	1.4336	1.4499	1.4532	1.6628
392	1.26384615384615	1.3906	1.4105	1.4256	1.6156
393	1.23661538461538	1.4898	1.3751	1.4619	1.5947
394	1.31223076923077	1.421	1.4787	1.4837	1.5745
395	1.282	1.409	1.4326	1.4064	1.5547
396	1.27884615384615	1.4724	1.4691	1.4315	1.5798
397	1.293	1.5417	1.4726	1.3526	1.6249
398	1.31776923076923	1.4958	1.4245	1.387	1.6435
399	1.296	1.5255	1.3567	1.3918	1.6382
400	1.29723076923077	1.5628	1.3764	1.4213	1.6295
401	1.32676923076923	1.5136	1.4561	1.3983	1.6306
402	1.31369230769231	1.4984	1.449	1.4229	1.624
403	1.27130769230769	1.4936	1.4653	1.3884	1.6232
404	1.27123076923077	1.4871	1.4808	1.3741	1.6158
405	1.24438461538462	1.5171	1.4116	1.424	1.5928
406	1.216	1.4974	1.4417	1.4514	1.5237
407	1.246	1.4633	1.4265	1.4554	1.595
408	1.26861538461538	1.5163	1.4714	1.4521	1.551
409	1.26407692307692	1.5216	1.4388	1.4821	1.5589
410	1.27446153846154	1.5294	1.4297	1.4517	1.5554
411	1.24876923076923	1.4665	1.4566	1.3994	1.5588
412	1.23353846153846	1.444	1.451	1.4352	1.5835
413	1.20076923076923	1.4523	1.4789	1.397	1.5616
414	1.2	1.3657	1.4841	1.3874	1.5264
415	1.20123076923077	1.3803	1.4609	1.4409	1.5462
416	1.20569230769231	1.4662	1.4809	1.432	1.6454
417	1.24	1.455	1.5193	1.465	1.6058
418	1.27276923076923	1.4478	1.5263	1.4899	1.5729
419	1.28038461538462	1.507	1.4915	1.4211	1.6202
420	1.34161538461538	1.5354	1.5016	1.4359	1.5749
421	1.33292307692308	1.5598	1.4605	1.4533	1.5511
422	1.30707692307692	1.5729	1.5336	1.4663	1.5333
423	1.25761538461538	1.5518	1.5242	1.4914	1.5498
424	1.23053846153846	1.5618	1.5062	1.4736	1.598
425	1.24807692307692	1.5486	1.5733	1.4913	1.5728
426	1.24007692307692	1.4929	1.5874	1.5073	1.573
427	1.23269230769231	1.492	1.5666	1.4831	1.5313
428	1.16961538461538	1.5259	1.6401	1.4956	1.5456
429	1.20846153846154	1.4389	1.6243	1.529	1.5665
430	1.191	1.4764	1.649	1.4687	1.5286
431	1.19476923076923	1.5355	1.6916	1.5255	1.5485
432	1.19215384615385	1.5768	1.6167	1.5306	1.5868
433	1.24676923076923	1.5468	1.6037	1.5165	1.5819
434	1.18515384615385	1.5797	1.6335	1.4781	1.5438
435	1.21730769230769	1.5631	1.6302	1.4825	1.5833
436	1.15838461538462	1.55	1.6929	1.5143	1.5806
437	1.17676923076923	1.5636	1.6644	1.5474	1.5229
438	1.17784615384615	1.5034	1.6731	1.5874	1.5261
439	1.20876923076923	1.5143	1.7154	1.5975	1.5288
440	1.19930769230769	1.5549	1.7171	1.5219	1.5737
441	1.23523076923077	1.4929	1.6966	1.4662	1.5606
442	1.23246153846154	1.5388	1.6306	1.4988	1.5273
443	1.23046153846154	1.5217	1.6848	1.546	1.5643
444	1.25884615384615	1.5437	1.6876	1.5674	1.5656
445	1.23407692307692	1.5064	1.6931	1.5407	1.6087
446	1.23176923076923	1.5266	1.686	1.5477	1.5967
447	1.15769230769231	1.5341	1.6997	1.5067	1.5919
448	1.20092307692308	1.5426	1.6814	1.4977	1.5879
449	1.16769230769231	1.5356	1.6803	1.469	1.6084
450	1.16661538461538	1.4789	1.7708	1.5458	1.581
451	1.14169230769231	1.4863	1.7372	1.5383	1.5824
452	1.17130769230769	1.5128	1.6976	1.5516	1.5277
453	1.15015384615385	1.5935	1.6697	1.5706	1.568
454	1.13269230769231	1.566	1.6416	1.5829	1.5757
455	1.14546153846154	1.553	1.6418	1.6193	1.5475
456	1.12230769230769	1.4768	1.6555	1.5487	1.5253
457	1.19292307692308	1.4867	1.6579	1.5859	1.5739
458	1.17361538461538	1.4839	1.6472	1.5307	1.5637
459	1.17946153846154	1.5169	1.6224	1.4922	1.5747
460	1.15938461538462	1.6092	1.6499	1.4643	1.5699
461	1.16684615384615	1.5938	1.6528	1.4015	1.5757
462	1.15092307692308	1.6235	1.6682	1.4634	1.5386
463	1.21192307692308	1.6182	1.6081	1.4636	1.5559
464	1.23484615384615	1.6187	1.6131	1.5286	1.5402
465	1.18846153846154	1.5804	1.5793	1.5047	1.604
466	1.16769230769231	1.5272	1.6005	1.4864	1.6425
467	1.12976923076923	1.4787	1.6579	1.431	1.6438
468	1.14876923076923	1.4738	1.638	1.4208	1.6301
469	1.16392307692308	1.516	1.6391	1.4029	1.5785
470	1.11715384615385	1.5033	1.6623	1.4922	1.5357
471	1.119	1.5147	1.6346	1.4638	1.5462
472	1.09176923076923	1.5087	1.608	1.477	1.4943
473	1.12669230769231	1.5174	1.5654	1.4337	1.4973
474	1.11476923076923	1.5297	1.5973	1.3727	1.5488
475	1.07915384615385	1.5884	1.5938	1.4475	1.5016
476	1.094	1.5989	1.6284	1.4227	1.5622
477	1.07376923076923	1.5948	1.6043	1.4368	1.6242
478	1.08538461538462	1.6199	1.6274	1.4999	1.5866
479	1.09476923076923	1.538	1.6309	1.4585	1.632
480	1.08769230769231	1.5661	1.6155	1.5568	1.6563
481	1.06084615384615	1.5771	1.6156	1.5755	1.6448
482	1.05530769230769	1.5877	1.5964	1.5888	1.6017
483	1.03707692307692	1.5747	1.5872	1.5563	1.6154
484	1.04553846153846	1.5945	1.6115	1.5691	1.6123
485	1.05261538461538	1.5579	1.5649	1.5676	1.6822
486	1.09115384615385	1.4784	1.5486	1.5578	1.5968
487	1.14484615384615	1.5052	1.488	1.5221	1.6179
488	1.11569230769231	1.5376	1.491	1.5049	1.679
489	1.10761538461538	1.499	1.4604	1.5363	1.6631
490	1.12976923076923	1.4788	1.4773	1.5904	1.6846
491	1.12830769230769	1.5158	1.4829	1.5277	1.6196
492	1.13461538461538	1.5321	1.5094	1.5771	1.5775
493	1.15838461538462	1.5304	1.5045	1.5632	1.5638
494	1.203	1.5435	1.5786	1.5605	1.5746
495	1.19215384615385	1.5369	1.6185	1.6081	1.5794
496	1.24184615384615	1.5946	1.6608	1.5852	1.592
497	1.20807692307692	1.6419	1.6701	1.5517	1.5896
498	1.20638461538462	1.6182	1.6845	1.5355	1.5869
499	1.19746153846154	1.5335	1.6425	1.5096	1.6349
500	1.24130769230769	1.6	1.6581	1.5171	1.6111
501	1.23976923076923	1.5789	1.6336	1.5132	1.6421
502	1.24361538461538	1.5642	1.6814	1.4937	1.6101
503	1.27938461538462	1.5389	1.6475	1.5208	1.6555
504	1.27123076923077	1.6037	1.6607	1.5221	1.6602
505	1.26723076923077	1.623	1.63	1.519	1.6467
506	1.25061538461538	1.5959	1.5826	1.4804	1.6882
507	1.23323076923077	1.6288	1.5945	1.517	1.7059
508	1.24207692307692	1.6147	1.5575	1.4644	1.6904
509	1.23361538461538	1.5723	1.5735	1.4639	1.704
510	1.18430769230769	1.5719	1.5587	1.4319	1.7051
511	1.20946153846154	1.5006	1.5516	1.432	1.7533
512	1.23653846153846	1.5702	1.6412	1.4804	1.7294
513	1.21369230769231	1.6335	1.66	1.4851	1.7099
514	1.19361538461538	1.6169	1.6717	1.4523	1.761
515	1.233	1.5877	1.6233	1.445	1.7153
516	1.25307692307692	1.6865	1.6256	1.417	1.7011
517	1.24376923076923	1.6313	1.5839	1.3288	1.7195
518	1.25869230769231	1.615	1.558	1.37	1.7497
519	1.23646153846154	1.6631	1.5489	1.3655	1.7939
520	1.24507692307692	1.6666	1.5543	1.4333	1.7488
521	1.185	1.6803	1.5203	1.4341	1.7718
522	1.23946153846154	1.716	1.4675	1.4681	1.8272
523	1.23076923076923	1.6695	1.4779	1.4559	1.765
524	1.20761538461538	1.6221	1.5006	1.5239	1.7718
525	1.23684615384615	1.6131	1.505	1.4932	1.7587
526	1.23207692307692	1.5451	1.4514	1.5171	1.8009
527	1.19946153846154	1.5799	1.5362	1.4619	1.7941
528	1.21753846153846	1.5793	1.5015	1.495	1.8236
529	1.21184615384615	1.6005	1.5062	1.4991	1.7985
530	1.21123076923077	1.6458	1.4875	1.435	1.8198
531	1.18953846153846	1.6639	1.44	1.4663	1.844
532	1.16453846153846	1.6263	1.5294	1.4921	1.8783
533	1.19838461538462	1.6103	1.5087	1.424	1.8272
534	1.204	1.5858	1.532	1.4756	1.8303
535	1.23461538461538	1.5721	1.5539	1.4734	1.7432
536	1.18569230769231	1.5901	1.6289	1.5596	1.742
537	1.18115384615385	1.5538	1.5953	1.5218	1.7619
538	1.21192307692308	1.6478	1.5734	1.4964	1.7295
539	1.19969230769231	1.6109	1.5628	1.4558	1.7264
540	1.23715384615385	1.5901	1.543	1.4752	1.7531
541	1.18169230769231	1.6224	1.5687	1.417	1.7721
542	1.20376923076923	1.6196	1.5572	1.4388	1.7369
543	1.22623076923077	1.6813	1.5403	1.4042	1.7165
544	1.20261538461538	1.6141	1.5284	1.4105	1.7208
545	1.20392307692308	1.6166	1.5491	1.404	1.7955
546	1.24815384615385	1.6383	1.5963	1.4127	1.7473
547	1.19661538461538	1.6038	1.5917	1.3704	1.7121
548	1.20676923076923	1.6059	1.6195	1.4026	1.7124
549	1.20815384615385	1.6102	1.6371	1.3916	1.771
550	1.183	1.6317	1.5773	1.3455	1.7015
551	1.20969230769231	1.6473	1.5781	1.4068	1.7178
552	1.23138461538462	1.6546	1.699	1.4011	1.7482
553	1.26238461538462	1.6652	1.7131	1.4342	1.7605
554	1.23815384615385	1.6597	1.6816	1.4631	1.7969
555	1.24507692307692	1.6418	1.7451	1.4865	1.7327
556	1.24569230769231	1.6329	1.7085	1.4451	1.6776
557	1.27115384615385	1.6223	1.6665	1.457	1.7068
558	1.24669230769231	1.6149	1.7284	1.4209	1.7478
559	1.21261538461538	1.6512	1.7067	1.4434	1.7695
560	1.25523076923077	1.5735	1.7294	1.4523	1.763
561	1.25176923076923	1.5733	1.7811	1.4231	1.7845
562	1.251	1.6013	1.7238	1.4112	1.761
563	1.26530769230769	1.6435	1.7362	1.4268	1.7627
564	1.23146153846154	1.599	1.7376	1.463	1.6838
565	1.275	1.6142	1.7047	1.4382	1.6717
566	1.30107692307692	1.6467	1.6271	1.4293	1.6517
567	1.29623076923077	1.6277	1.6725	1.4208	1.6842
568	1.26461538461538	1.5678	1.7406	1.3904	1.6721
569	1.22761538461538	1.5243	1.7489	1.391	1.6884
570	1.25015384615385	1.5644	1.7572	1.4141	1.7244
571	1.24861538461538	1.5816	1.683	1.3947	1.7455
572	1.27607692307692	1.5986	1.7029	1.3924	1.7773
573	1.308	1.5791	1.6633	1.4634	1.7069
574	1.30676923076923	1.5687	1.7039	1.394	1.7624
575	1.27415384615385	1.5792	1.6826	1.4111	1.766
576	1.28676923076923	1.5285	1.7068	1.4208	1.8039
577	1.26246153846154	1.5753	1.7025	1.4221	1.8788
578	1.26892307692308	1.5126	1.6868	1.3701	1.8409
579	1.28692307692308	1.521	1.6942	1.3883	1.8403
580	1.26446153846154	1.5133	1.7224	1.484	1.8407
581	1.24207692307692	1.5536	1.7432	1.4096	1.8965
582	1.24638461538462	1.5933	1.7894	1.3521	1.8363
583	1.26446153846154	1.5413	1.7416	1.3596	1.8589
584	1.25846153846154	1.5625	1.7245	1.3765	1.8337
585	1.26638461538462	1.4209	1.7231	1.4017	1.795
586	1.23284615384615	1.4637	1.7059	1.4303	1.8527
587	1.24453846153846	1.4191	1.7476	1.33	1.8364
588	1.23146153846154	1.3837	1.7411	1.3297	1.8347
589	1.28923076923077	1.3528	1.8025	1.3601	1.8102
590	1.27923076923077	1.3944	1.8385	1.4121	1.7572
591	1.27053846153846	1.4074	1.8544	1.3197	1.7317
592	1.24676923076923	1.4389	1.8262	1.3343	1.7498
593	1.27738461538462	1.4865	1.8124	1.3252	1.701
594	1.29846153846154	1.4901	1.8447	1.3523	1.7265
595	1.30446153846154	1.4644	1.8296	1.3242	1.7076
596	1.30846153846154	1.5173	1.8236	1.3303	1.7547
597	1.31638461538462	1.49	1.8139	1.3603	1.7687
598	1.29807692307692	1.4876	1.8655	1.3121	1.7766
599	1.25007692307692	1.5079	1.8545	1.2575	1.7426
600	1.22969230769231	1.4694	1.8256	1.2589	1.7624
601	1.24715384615385	1.5052	1.8872	1.2912	1.7986
602	1.198	1.4333	1.8673	1.1868	1.8051
603	1.24738461538462	1.4448	1.8056	1.2325	1.7873
604	1.22092307692308	1.4588	1.8009	1.3273	1.7244
605	1.19815384615385	1.456	1.8311	1.3503	1.7549
606	1.19484615384615	1.4336	1.8108	1.2986	1.7124
607	1.21207692307692	1.4582	1.8349	1.2997	1.7373
608	1.24007692307692	1.4923	1.8378	1.3141	1.8004
609	1.25092307692308	1.5044	1.8318	1.3458	1.7947
610	1.24761538461538	1.5172	1.8368	1.3456	1.8117
611	1.27392307692308	1.5494	1.7639	1.3261	1.7904
612	1.28515384615385	1.4981	1.7945	1.2888	1.7457
613	1.29938461538462	1.561	1.7971	1.2831	1.7671
614	1.29492307692308	1.5286	1.8336	1.3135	1.7541
615	1.26315384615385	1.5604	1.8607	1.3057	1.7876
616	1.29707692307692	1.5459	1.873	1.3103	1.7666
617	1.28707692307692	1.5881	1.8853	1.2903	1.7249
618	1.32876923076923	1.6484	1.8368	1.3045	1.7435
619	1.30169230769231	1.6534	1.8452	1.2509	1.7343
620	1.26815384615385	1.671	1.8979	1.3091	1.7425
621	1.254	1.6481	1.9045	1.2873	1.7274
622	1.21023076923077	1.6928	1.8728	1.3637	1.7502
623	1.22107692307692	1.7183	1.8717	1.3016	1.7442
624	1.22238461538462	1.6769	1.904	1.295	1.7649
625	1.22115384615385	1.7165	1.8905	1.3198	1.7139
626	1.20638461538462	1.7409	1.8927	1.3093	1.7228
627	1.21230769230769	1.6882	1.9586	1.3458	1.7362
628	1.19169230769231	1.7207	1.9712	1.3413	1.7777
629	1.18292307692308	1.7135	1.9761	1.3686	1.8412
630	1.155	1.7385	1.9733	1.4252	1.8346
631	1.12261538461538	1.7007	1.9213	1.4482	1.7892
632	1.12376923076923	1.7068	1.9161	1.3993	1.7714
633	1.17515384615385	1.7307	1.8723	1.4225	1.772
634	1.15215384615385	1.7497	1.8686	1.4691	1.7434
635	1.17069230769231	1.7272	1.8187	1.4685	1.7217
636	1.18453846153846	1.6929	1.826	1.4634	1.7641
637	1.22076923076923	1.7296	1.7902	1.381	1.719
638	1.23846153846154	1.71	1.7645	1.3842	1.6416
639	1.18723076923077	1.7581	1.8274	1.4026	1.7414
640	1.25284615384615	1.7429	1.8529	1.3804	1.7247
641	1.25438461538462	1.7397	1.8819	1.3699	1.6906
642	1.26169230769231	1.7174	1.9291	1.3987	1.6829
643	1.247	1.7262	1.9198	1.4267	1.7346
644	1.228	1.6711	1.9218	1.4766	1.6327
645	1.22061538461538	1.6789	1.9408	1.4403	1.5984
646	1.20876923076923	1.6369	1.832	1.4078	1.5999
647	1.20830769230769	1.7494	1.808	1.4396	1.6002
648	1.19807692307692	1.7592	1.7943	1.3793	1.5637
649	1.21592307692308	1.7719	1.8158	1.4312	1.5854
650	1.20092307692308	1.6842	1.8343	1.5193	1.624
651	1.22669230769231	1.6843	1.8051	1.4872	1.6307
652	1.22023076923077	1.6715	1.8276	1.5265	1.6179
653	1.23676923076923	1.7186	1.9249	1.475	1.6609
654	1.22761538461538	1.7046	1.8503	1.4946	1.6422
655	1.22623076923077	1.6267	1.8354	1.4475	1.5864
656	1.17215384615385	1.6097	1.8218	1.5282	1.6144
657	1.17892307692308	1.5854	1.7591	1.5371	1.5928
658	1.24930769230769	1.5818	1.785	1.5207	1.5713
659	1.284	1.6513	1.8232	1.5297	1.5959
660	1.27184615384615	1.6496	1.8077	1.4904	1.5327
661	1.28815384615385	1.6025	1.7867	1.5487	1.5327
662	1.30138461538462	1.5648	1.7687	1.5251	1.462
663	1.32346153846154	1.6315	1.759	1.593	1.4913
664	1.314	1.5995	1.7093	1.5556	1.4446
665	1.31315384615385	1.5732	1.7233	1.6095	1.4206
666	1.32076923076923	1.6127	1.763	1.4735	1.4875
667	1.30438461538462	1.6807	1.7327	1.4725	1.4166
668	1.29769230769231	1.7206	1.7318	1.4403	1.4487
669	1.30246153846154	1.6785	1.6914	1.476	1.3546
670	1.29692307692308	1.7056	1.7119	1.4489	1.3835
671	1.26061538461538	1.7081	1.7384	1.4556	1.4338
672	1.27392307692308	1.8019	1.693	1.3752	1.4675
673	1.24238461538462	1.7679	1.7503	1.3975	1.4879
674	1.23423076923077	1.8004	1.7491	1.4157	1.4506
675	1.31323076923077	1.7228	1.7001	1.3706	1.431
676	1.29915384615385	1.726	1.7339	1.4527	1.3939
677	1.33438461538462	1.7034	1.7186	1.4156	1.4003
678	1.35723076923077	1.6992	1.6845	1.4647	1.4127
679	1.40538461538462	1.6953	1.7263	1.4604	1.3394
680	1.41569230769231	1.6467	1.7023	1.4814	1.3378
681	1.40015384615385	1.6707	1.7083	1.4397	1.3447
682	1.38007692307692	1.6726	1.7299	1.4438	1.3419
683	1.415	1.6831	1.8259	1.4141	1.4188
684	1.35	1.6573	1.8281	1.4502	1.3972
685	1.33876923076923	1.7152	1.8154	1.4706	1.4245
686	1.35253846153846	1.7608	1.7878	1.4904	1.4526
687	1.35607692307692	1.8118	1.8083	1.4784	1.4021
688	1.28684615384615	1.75	1.8638	1.4669	1.367
689	1.27276923076923	1.6976	1.8902	1.5347	1.4282
690	1.30961538461538	1.6969	1.9081	1.4956	1.3935
691	1.25269230769231	1.7206	1.862	1.4546	1.4486
692	1.26576923076923	1.7326	1.8275	1.5137	1.3837
693	1.29015384615385	1.7401	1.8299	1.5404	1.4149
694	1.27707692307692	1.7346	1.7697	1.5095	1.4361
695	1.30792307692308	1.7332	1.7877	1.5182	1.447
696	1.319	1.6474	1.6853	1.4538	1.4525
697	1.37546153846154	1.6134	1.7758	1.4427	1.4594
698	1.35215384615385	1.6886	1.746	1.5371	1.4313
699	1.38046153846154	1.6031	1.7211	1.552	1.3861
700	1.36630769230769	1.6485	1.7241	1.5655	1.4342
701	1.35223076923077	1.6323	1.813	1.5636	1.3609
702	1.34592307692308	1.5989	1.7802	1.5391	1.3579
703	1.34384615384615	1.5975	1.8041	1.5731	1.4238
704	1.29453846153846	1.6263	1.8116	1.5399	1.342
705	1.33523076923077	1.6349	1.9075	1.6453	1.3121
706	1.36646153846154	1.6475	1.9199	1.6504	1.3589
707	1.35907692307692	1.6481	1.8784	1.6007	1.3817
708	1.33138461538462	1.7021	1.9257	1.5635	1.3604
709	1.29984615384615	1.6568	1.8703	1.5274	1.3497
710	1.30038461538462	1.5649	1.8624	1.4962	1.3474
711	1.31492307692308	1.6273	1.8231	1.5232	1.3425
712	1.28692307692308	1.5974	1.7684	1.4681	1.3344
713	1.25523076923077	1.6255	1.752	1.4271	1.3623
714	1.27115384615385	1.5921	1.763	1.4655	1.4151
715	1.21884615384615	1.5805	1.6984	1.4931	1.4347
716	1.26530769230769	1.5985	1.7459	1.4284	1.4588
717	1.28823076923077	1.6261	1.6651	1.445	1.4492
718	1.268	1.6016	1.6535	1.3958	1.5496
719	1.23707692307692	1.6066	1.6634	1.4064	1.5308
720	1.22461538461538	1.5988	1.6766	1.5606	1.5127
721	1.25130769230769	1.5784	1.7135	1.541	1.5334
722	1.24792307692308	1.5954	1.7767	1.5846	1.5289
723	1.25676923076923	1.6685	1.8079	1.5428	1.4961
724	1.26461538461538	1.7084	1.785	1.5901	1.5294
725	1.31115384615385	1.6415	1.7833	1.5025	1.5229
726	1.323	1.6696	1.7335	1.4891	1.4993
727	1.29461538461538	1.661	1.7637	1.4791	1.5196
728	1.25015384615385	1.6663	1.713	1.3989	1.4803
729	1.25707692307692	1.6403	1.732	1.387	1.4808
730	1.25415384615385	1.5776	1.7981	1.4743	1.4792
731	1.22784615384615	1.6078	1.8284	1.4578	1.4243
732	1.26784615384615	1.6358	1.7824	1.4963	1.4365
733	1.24746153846154	1.645	1.7577	1.4629	1.5139
734	1.28169230769231	1.6424	1.833	1.5081	1.509
735	1.25161538461538	1.6353	1.8656	1.422	1.5497
736	1.31369230769231	1.6332	1.9266	1.4353	1.5407
737	1.28530769230769	1.6753	1.8696	1.4785	1.5353
738	1.25	1.6583	1.8604	1.4119	1.5197
739	1.24330769230769	1.6398	1.8639	1.4405	1.4835
740	1.22453846153846	1.6895	1.8781	1.5076	1.482
741	1.28969230769231	1.6618	1.8259	1.4652	1.4738
742	1.27969230769231	1.6875	1.7847	1.4843	1.4827
743	1.21976923076923	1.6654	1.7409	1.5037	1.4562
744	1.22707692307692	1.5982	1.7362	1.4448	1.417
745	1.23146153846154	1.6432	1.8018	1.442	1.4225
746	1.27146153846154	1.6751	1.7286	1.4008	1.4312
747	1.27253846153846	1.663	1.7632	1.3719	1.449
748	1.33446153846154	1.675	1.8127	1.3714	1.4549
749	1.32961538461538	1.631	1.8529	1.3953	1.5648
750	1.39653846153846	1.552	1.8256	1.4764	1.5119
751	1.34123076923077	1.5789	1.8479	1.4658	1.4823
752	1.35776923076923	1.6218	1.8869	1.3947	1.4224
753	1.32623076923077	1.6169	1.8496	1.3966	1.4036
754	1.30584615384615	1.5591	1.8865	1.3692	1.4778
755	1.31969230769231	1.5739	1.8815	1.4086	1.4625
756	1.314	1.5841	1.8813	1.4099	1.42
757	1.38184615384615	1.6346	1.837	1.3697	1.3969
758	1.38169230769231	1.6279	1.8584	1.5279	1.4126
759	1.37546153846154	1.6718	1.8196	1.4997	1.3742
760	1.37684615384615	1.7051	1.7774	1.503	1.3948
761	1.42292307692308	1.679	1.7594	1.4958	1.3871
762	1.42669230769231	1.649	1.7843	1.4777	1.4064
763	1.34615384615385	1.6886	1.7803	1.4983	1.3895
764	1.30661538461538	1.6634	1.7438	1.4247	1.4076
765	1.31869230769231	1.689	1.8167	1.4428	1.454
766	1.33615384615385	1.6463	1.8383	1.4043	1.3865
767	1.38015384615385	1.702	1.8159	1.3697	1.3933
768	1.36569230769231	1.6613	1.8122	1.4436	1.3666
769	1.38376923076923	1.6874	1.7708	1.4389	1.3084
770	1.38815384615385	1.646	1.7709	1.4432	1.3513
771	1.40684615384615	1.5901	1.8343	1.4764	1.3604
772	1.37053846153846	1.6266	1.8235	1.4321	1.3837
773	1.39061538461538	1.5789	1.8579	1.4655	1.3829
774	1.39946153846154	1.537	1.9043	1.3818	1.3328
775	1.44707692307692	1.5136	1.8904	1.435	1.3305
776	1.43107692307692	1.6124	1.904	1.4562	1.3226
777	1.41946153846154	1.599	1.8409	1.4584	1.3731
778	1.44653846153846	1.5953	1.8506	1.4945	1.3461
779	1.44453846153846	1.6326	1.8869	1.4695	1.4454
780	1.41861538461538	1.6888	1.8554	1.443	1.4262
781	1.41323076923077	1.6953	1.8943	1.4358	1.3825
782	1.31284615384615	1.7034	1.8874	1.4168	1.3885
783	1.31853846153846	1.7467	1.8454	1.4399	1.4376
784	1.32853846153846	1.7429	1.873	1.4706	1.4554
785	1.32246153846154	1.7949	1.8151	1.5013	1.4277
786	1.29815384615385	1.8022	1.8632	1.4823	1.4695
787	1.34669230769231	1.8284	1.9029	1.5013	1.3668
788	1.32484615384615	1.7314	1.8884	1.5057	1.3683
789	1.28615384615385	1.7289	1.9062	1.5254	1.3749
790	1.33376923076923	1.7728	1.9174	1.4962	1.3906
791	1.32538461538462	1.7927	1.8877	1.4838	1.4045
792	1.36207692307692	1.7746	1.8385	1.5123	1.4125
793	1.31807692307692	1.7866	1.8575	1.4517	1.4262
794	1.34207692307692	1.7818	1.8406	1.4597	1.4182
795	1.35392307692308	1.7701	1.8616	1.3871	1.4204
796	1.38023076923077	1.8175	1.8169	1.3811	1.4189
797	1.42538461538462	1.7443	1.8445	1.4029	1.3896
798	1.42830769230769	1.8129	1.7787	1.4185	1.3811
799	1.41407692307692	1.7759	1.7538	1.4353	1.3544
800	1.40030769230769	1.7236	1.8248	1.3888	1.3518
801	1.434	1.7652	1.8465	1.3973	1.3543
802	1.44746153846154	1.7775	1.8796	1.3252	1.3713
803	1.35892307692308	1.7192	1.9294	1.3439	1.3605
804	1.35315384615385	1.6815	1.8972	1.3575	1.4109
805	1.33023076923077	1.7096	1.9435	1.3624	1.4175
806	1.31576923076923	1.7709	1.9511	1.3327	1.4466
807	1.30907692307692	1.7422	1.947	1.3406	1.4373
808	1.32776923076923	1.7424	1.9549	1.3079	1.4642
809	1.32853846153846	1.7551	1.8824	1.2924	1.4418
810	1.29315384615385	1.8133	1.8828	1.297	1.4163
811	1.35376923076923	1.8455	1.9266	1.2818	1.4358
812	1.34830769230769	1.8042	1.9889	1.286	1.4568
813	1.35915384615385	1.8554	2.0321	1.3356	1.492
814	1.32184615384615	1.7931	2.0072	1.3266	1.5613
815	1.33892307692308	1.7705	1.9968	1.3278	1.5369
816	1.37869230769231	1.7985	1.9555	1.3118	1.4621
817	1.33869230769231	1.8252	1.9688	1.2908	1.4913
818	1.36076923076923	1.8401	1.9321	1.2662	1.3962
819	1.37346153846154	1.7805	1.8667	1.2954	1.4364
820	1.37538461538462	1.8303	1.8712	1.2646	1.4152
821	1.38276923076923	1.7517	1.8884	1.2271	1.4129
822	1.38823076923077	1.7513	1.9416	1.24	1.4375
823	1.35153846153846	1.7917	1.9043	1.2266	1.4311
824	1.29253846153846	1.7624	1.9714	1.1329	1.3894
825	1.31230769230769	1.729	1.9851	1.1581	1.4088
826	1.27746153846154	1.7772	1.9197	1.1559	1.3637
827	1.24415384615385	1.8312	1.9785	1.1799	1.4117
828	1.27269230769231	1.8171	1.9912	1.1481	1.4396
829	1.27753846153846	1.827	1.9003	1.1491	1.3786
830	1.25415384615385	1.8919	1.9189	1.2337	1.3694
831	1.30246153846154	1.8859	1.8674	1.2186	1.3278
832	1.305	1.8562	1.8611	1.3105	1.2881
833	1.31646153846154	1.8115	1.8097	1.3186	1.3011
834	1.32053846153846	1.8494	1.8466	1.3325	1.3464
835	1.29215384615385	1.8703	1.8171	1.3852	1.3361
836	1.30669230769231	1.886	1.8204	1.3739	1.3707
837	1.32330769230769	1.9037	1.7673	1.4156	1.3637
838	1.31853846153846	1.9388	1.7559	1.3687	1.3158
839	1.32207692307692	1.9632	1.7085	1.4158	1.339
840	1.28192307692308	1.8655	1.7383	1.4459	1.3027
841	1.32307692307692	1.85	1.7463	1.3991	1.338
842	1.34161538461538	1.8752	1.7136	1.4456	1.3717
843	1.35076923076923	1.9393	1.7723	1.4371	1.3468
844	1.34484615384615	1.9014	1.7338	1.4346	1.3111
845	1.34484615384615	1.8988	1.6813	1.35	1.3397
846	1.37076923076923	1.8779	1.6804	1.3965	1.3098
847	1.40515384615385	1.8772	1.6919	1.3972	1.302
848	1.38784615384615	1.8989	1.6465	1.423	1.2723
849	1.34884615384615	1.8641	1.7419	1.4544	1.3089
850	1.281	1.8685	1.7195	1.4271	1.2672
851	1.23992307692308	1.9573	1.7361	1.4401	1.3095
852	1.25684615384615	1.9212	1.7604	1.4026	1.2478
853	1.28653846153846	1.8769	1.7377	1.3926	1.2709
854	1.25438461538462	1.9149	1.7532	1.4012	1.2838
855	1.26346153846154	1.9469	1.6945	1.3628	1.2831
856	1.30761538461538	1.9522	1.7179	1.3654	1.3265
857	1.30269230769231	1.924	1.6753	1.3452	1.2964
858	1.31584615384615	1.9322	1.6979	1.4039	1.3196
859	1.34592307692308	1.8556	1.6607	1.3583	1.3375
860	1.37846153846154	1.8624	1.6565	1.3477	1.3568
861	1.393	1.8003	1.6636	1.3601	1.3521
862	1.366	1.8054	1.7259	1.3912	1.3726
863	1.37892307692308	1.8106	1.7712	1.4044	1.3387
864	1.395	1.8384	1.8301	1.4813	1.289
865	1.386	1.855	1.8344	1.4803	1.3518
866	1.37215384615385	1.8419	1.7695	1.4508	1.3545
867	1.36807692307692	1.8736	1.8073	1.463	1.3435
868	1.35853846153846	1.9295	1.8148	1.5004	1.3983
869	1.35515384615385	1.9435	1.802	1.4748	1.37
870	1.33507692307692	1.9936	1.8086	1.4389	1.4133
871	1.36323076923077	1.9834	1.8638	1.4777	1.3638
872	1.36392307692308	1.9972	1.7983	1.5173	1.3631
873	1.39723076923077	1.9223	1.8148	1.3884	1.4363
874	1.36646153846154	1.8902	1.7741	1.3735	1.4221
875	1.37961538461538	1.8913	1.7466	1.3858	1.4179
876	1.34984615384615	1.9002	1.7563	1.4134	1.4475
877	1.38953846153846	1.8841	1.7359	1.3239	1.4545
878	1.41507692307692	1.9718	1.7466	1.3449	1.4493
879	1.42215384615385	1.9485	1.7451	1.4034	1.427
880	1.38884615384615	1.9804	1.7502	1.3873	1.4439
881	1.35753846153846	2.0012	1.6902	1.3315	1.4367
882	1.34369230769231	1.9673	1.6939	1.46	1.4701
883	1.37869230769231	2.0383	1.7286	1.441	1.4714
884	1.28692307692308	2.0674	1.722	1.4477	1.4458
885	1.33669230769231	2.0615	1.7392	1.5575	1.3777
886	1.31876923076923	2.015	1.7221	1.5139	1.4192
887	1.35092307692308	1.9438	1.7526	1.4541	1.3837
888	1.34646153846154	2.0092	1.7823	1.4391	1.3754
889	1.35461538461538	1.9659	1.7532	1.4942	1.385
890	1.27707692307692	2.0261	1.7991	1.5002	1.3558
891	1.27369230769231	2.0427	1.8095	1.509	1.3404
892	1.27892307692308	1.9777	1.7695	1.4961	1.4076
893	1.256	2.0107	1.8668	1.4615	1.3736
894	1.29746153846154	1.9979	1.9015	1.4326	1.3857
895	1.30407692307692	2.0485	1.8163	1.4644	1.349
896	1.24284615384615	2.0628	1.8463	1.4705	1.3347
897	1.271	2.0689	1.8651	1.5112	1.345
898	1.30661538461538	2.0951	1.7992	1.5288	1.3913
899	1.282	2.0907	1.8049	1.5243	1.379
900	1.31115384615385	2.0306	1.8345	1.4873	1.3364
901	1.32361538461538	2.1146	1.8207	1.5008	1.3383
902	1.27	2.1345	1.788	1.4675	1.3149
903	1.26161538461538	2.1535	1.7438	1.5396	1.2858
904	1.27530769230769	2.1744	1.7015	1.4566	1.3086
905	1.30969230769231	2.1298	1.6793	1.472	1.3034
906	1.33338461538462	2.1185	1.6893	1.4858	1.3502
907	1.31984615384615	2.1949	1.7099	1.4429	1.3
908	1.28953846153846	2.1498	1.768	1.3627	1.3558
909	1.28246153846154	2.1835	1.676	1.4138	1.3134
910	1.27561538461538	2.148	1.6537	1.3946	1.3112
911	1.27515384615385	2.1163	1.7383	1.3871	1.3044
912	1.26792307692308	2.08	1.687	1.4176	1.3724
913	1.26769230769231	2.0394	1.6959	1.3962	1.2902
914	1.29530769230769	2.0254	1.7163	1.3322	1.2715
915	1.26	2.0318	1.7206	1.4689	1.3276
916	1.28415384615385	2.0164	1.7603	1.375	1.3748
917	1.294	1.9602	1.7903	1.4217	1.3243
918	1.25230769230769	2.0036	1.8263	1.441	1.3651
919	1.28438461538462	1.9252	1.8389	1.3928	1.3902
920	1.33238461538462	1.9401	1.8319	1.4155	1.3668
921	1.33323076923077	1.9512	1.7795	1.5021	1.3569
922	1.387	1.8906	1.7861	1.4353	1.3667
923	1.44	1.9202	1.7609	1.4091	1.3507
924	1.41146153846154	1.9027	1.7539	1.459	1.4023
925	1.45269230769231	1.9119	1.7902	1.4848	1.364
926	1.38738461538462	1.8911	1.7441	1.5178	1.3834
927	1.39976923076923	1.877	1.6641	1.5397	1.3678
928	1.37069230769231	1.8893	1.7385	1.5524	1.356
929	1.35438461538462	1.8622	1.7386	1.5368	1.4128
930	1.33761538461538	1.8455	1.785	1.5404	1.3761
931	1.32146153846154	1.8387	1.8144	1.5375	1.4053
932	1.29861538461538	1.9008	1.8914	1.5282	1.41
933	1.28846153846154	1.8937	1.839	1.5019	1.3821
934	1.27607692307692	1.9287	1.8619	1.5132	1.3972
935	1.24423076923077	1.9102	1.8907	1.4501	1.4178
936	1.23023076923077	1.9284	1.8793	1.4894	1.3439
937	1.24061538461538	2.0248	1.833	1.5488	1.3323
938	1.21338461538462	1.9632	1.8105	1.5145	1.3278
939	1.18076923076923	1.9836	1.7786	1.4888	1.3122
940	1.206	1.9531	1.7777	1.4781	1.2999
941	1.20184615384615	1.9975	1.7957	1.4818	1.3487
942	1.18923076923077	2.0278	1.7748	1.4575	1.3026
943	1.21138461538462	1.9889	1.7368	1.3875	1.3422
944	1.23815384615385	2.0556	1.7436	1.4222	1.361
945	1.17946153846154	2.0675	1.7034	1.4111	1.3298
946	1.19884615384615	2.0715	1.6878	1.4016	1.3013
947	1.18523076923077	2.0781	1.7294	1.4114	1.3167
948	1.17284615384615	2.0321	1.7629	1.4664	1.3608
949	1.16176923076923	2.0063	1.7988	1.4196	1.3617
950	1.19746153846154	1.9729	1.8376	1.4607	1.3595
951	1.20238461538462	1.9566	1.8554	1.4952	1.4158
952	1.18630769230769	2.0202	1.8607	1.4248	1.3499
953	1.19	2.0709	1.8577	1.4102	1.3898
954	1.20361538461538	2.0251	1.8242	1.4073	1.3172
955	1.22223076923077	2.0574	1.8462	1.423	1.3665
956	1.19830769230769	2.0882	1.8017	1.4221	1.3827
957	1.23084615384615	2.0609	1.8411	1.3773	1.4237
958	1.24538461538462	1.9892	1.8493	1.3861	1.3183
959	1.26184615384615	2.0124	1.8509	1.4308	1.4276
960	1.24669230769231	2.0206	1.8537	1.4169	1.3358
961	1.25846153846154	1.9653	1.8751	1.4437	1.3467
962	1.27692307692308	2.0015	1.8051	1.4492	1.3478
963	1.24469230769231	2.0046	1.8742	1.3963	1.3008
964	1.28707692307692	1.9622	1.8341	1.4266	1.3515
965	1.31346153846154	1.934	1.8816	1.3853	1.3357
966	1.29746153846154	1.9821	1.8505	1.3888	1.3326
967	1.21	1.9755	1.8582	1.4082	1.347
968	1.20230769230769	1.9538	1.8883	1.3878	1.2964
969	1.19061538461538	1.9414	1.8161	1.3267	1.3142
970	1.22438461538462	1.9349	1.8013	1.4354	1.2965
971	1.27007692307692	1.9456	1.8142	1.4582	1.2647
972	1.28530769230769	1.9512	1.789	1.4398	1.2424
973	1.292	1.8842	1.7883	1.3982	1.2563
974	1.27938461538462	1.9106	1.8026	1.3892	1.2703
975	1.26946153846154	1.954	1.7656	1.4739	1.242
976	1.26553846153846	1.9759	1.8089	1.4947	1.269
977	1.30323076923077	1.9761	1.854	1.4294	1.2902
978	1.32330769230769	1.9603	1.8576	1.469	1.2986
979	1.34207692307692	1.9117	1.8847	1.4536	1.3049
980	1.33961538461538	1.8675	1.925	1.3957	1.3154
981	1.32353846153846	1.9049	1.9113	1.4408	1.3695
982	1.31484615384615	1.9597	1.8928	1.4192	1.3327
983	1.29253846153846	1.9673	1.9066	1.4204	1.3166
984	1.30676923076923	1.9376	1.8958	1.3721	1.3322
985	1.29153846153846	1.9447	1.8833	1.433	1.3557
986	1.27546153846154	1.9883	1.905	1.4267	1.3454
987	1.26415384615385	1.9301	1.843	1.4424	1.3677
988	1.29853846153846	1.9473	1.8491	1.4824	1.3511
989	1.29807692307692	1.9247	1.8819	1.4834	1.391
990	1.28907692307692	1.9358	1.9063	1.4167	1.352
991	1.38584615384615	1.9611	1.9257	1.428	1.3428
992	1.35523076923077	1.8905	1.9347	1.4959	1.399
993	1.31846153846154	1.9152	1.9727	1.4846	1.371
994	1.41646153846154	1.9129	1.9882	1.5035	1.338
995	1.44246153846154	2.0167	1.9835	1.4793	1.4423
996	1.37923076923077	1.9665	2.0146	1.5116	1.448
997	1.40084615384615	1.8659	1.9562	1.5836	1.4361
998	1.35215384615385	1.9051	1.9722	1.5608	1.329
999	1.32392307692308	1.8747	1.9931	1.5134	1.3717
1000	1.36192307692308	1.8707	1.9889	1.4491	1.3355
1001	1.31446153846154	1.9019	1.9487	1.4136	1.3148
1002	1.34123076923077	1.8604	1.9273	1.4378	1.3302
1003	1.42523076923077	1.9472	1.8919	1.4348	1.3513
1004	1.44338461538462	1.9121	1.955	1.4935	1.3558
1005	1.46230769230769	1.8788	1.9021	1.5075	1.3704
1006	1.45030769230769	1.8881	1.8892	1.4647	1.3832
1007	1.46769230769231	1.8128	1.84	1.4979	1.4415
1008	1.41769230769231	1.8323	1.8991	1.4881	1.3986
1009	1.45861538461538	1.8143	1.8913	1.4813	1.3636
1010	1.43738461538462	1.8522	1.905	1.4559	1.3198
1011	1.46769230769231	1.8204	1.9251	1.4172	1.292
1012	1.483	1.8076	1.9476	1.3751	1.2922
1013	1.47553846153846	1.8511	1.8975	1.3696	1.3373
1014	1.48823076923077	1.8018	1.8942	1.3927	1.3054
1015	1.45192307692308	1.8475	1.8546	1.3932	1.3027
1016	1.44984615384615	1.8713	1.8634	1.4051	1.3468
1017	1.44084615384615	1.9377	1.8426	1.446	1.3101
1018	1.45638461538462	1.8975	1.9648	1.5034	1.3369
1019	1.49838461538462	1.8663	1.9254	1.4866	1.4137
1020	1.47230769230769	1.8361	1.9019	1.4439	1.337
1021	1.42107692307692	1.8146	1.8954	1.5177	1.3528
1022	1.40276923076923	1.8281	1.8538	1.5177	1.3654
1023	1.41915384615385	1.8711	1.9408	1.4835	1.3581
1024	1.43546153846154	1.8901	1.9102	1.4748	1.333
1025	1.40861538461538	1.8641	1.9161	1.4414	1.3036
1026	1.48076923076923	1.8434	1.9728	1.4331	1.334
1027	1.49753846153846	1.8215	1.9623	1.4583	1.32
1028	1.46407692307692	1.8153	1.9097	1.4482	1.3478
1029	1.44853846153846	1.904	1.909	1.4767	1.3224
1030	1.49915384615385	1.9586	1.931	1.4609	1.3024
1031	1.49738461538462	1.9553	1.9429	1.5035	1.3117
1032	1.51692307692308	1.9952	1.93	1.4996	1.2528
1033	1.518	1.998	1.8938	1.5378	1.2994
1034	1.46315384615385	2.0095	1.8671	1.5235	1.295
1035	1.46515384615385	2.0135	1.892	1.52	1.2642
1036	1.44676923076923	2.0306	1.9057	1.4688	1.2778
1037	1.43730769230769	1.9969	1.9431	1.4736	1.3094
1038	1.468	1.9512	1.9946	1.5207	1.3367
1039	1.47707692307692	1.9504	1.9776	1.4858	1.3382
1040	1.48884615384615	1.9881	1.9294	1.4687	1.3939
1041	1.52238461538462	1.8882	1.9634	1.456	1.3586
1042	1.47638461538462	1.9066	2.0312	1.4355	1.3464
1043	1.50353846153846	1.8445	2.02	1.4575	1.3074
1044	1.55030769230769	1.7933	2.004	1.4108	1.3137
1045	1.571	1.7536	2.0427	1.4268	1.3364
1046	1.511	1.8261	2.071	1.346	1.355
1047	1.49492307692308	1.8397	2.1095	1.311	1.4049
1048	1.497	1.8213	2.1036	1.3699	1.3953
1049	1.53323076923077	1.8544	2.155	1.4343	1.395
1050	1.50584615384615	1.8435	2.142	1.4214	1.3824
1051	1.50246153846154	1.8073	2.1684	1.4628	1.3613
1052	1.48523076923077	1.7811	2.1427	1.4578	1.4001
1053	1.44815384615385	1.7396	2.0932	1.4143	1.3502
1054	1.46246153846154	1.7855	2.0432	1.4768	1.3184
1055	1.48038461538462	1.793	2.0903	1.4613	1.3223
1056	1.44892307692308	1.8164	2.0996	1.4741	1.3447
1057	1.45030769230769	1.872	2.078	1.537	1.3685
1058	1.43215384615385	1.8677	2.08	1.498	1.3521
1059	1.39323076923077	1.8569	1.9948	1.5099	1.3296
1060	1.39723076923077	1.796	1.9684	1.5063	1.3228
1061	1.34646153846154	1.8103	1.9975	1.5552	1.3211
1062	1.37115384615385	1.8154	2.0805	1.5449	1.3097
1063	1.41123076923077	1.8079	1.9991	1.5787	1.2945
1064	1.41207692307692	1.7881	2.0278	1.6037	1.2499
1065	1.42592307692308	1.8387	2.0374	1.5523	1.289
1066	1.42669230769231	1.8101	2.0336	1.5636	1.3308
1067	1.35223076923077	1.8165	2.039	1.5508	1.329
1068	1.38569230769231	1.7742	2.0024	1.5714	1.393
1069	1.39346153846154	1.8429	2.0102	1.5886	1.3569
1070	1.41792307692308	1.868	1.9618	1.6616	1.3861
1071	1.41261538461538	1.9162	1.9207	1.6152	1.3398
1072	1.40369230769231	1.9404	1.8902	1.6576	1.3025
1073	1.37292307692308	1.9129	1.8553	1.6164	1.3292
1074	1.389	1.9496	1.8179	1.6179	1.3236
1075	1.40246153846154	1.9079	1.8398	1.593	1.3924
1076	1.39653846153846	1.918	1.6828	1.5639	1.3478
1077	1.40007692307692	1.9462	1.6484	1.5376	1.3434
1078	1.40976923076923	1.9366	1.6436	1.5058	1.4009
1079	1.42584615384615	1.9101	1.6669	1.5092	1.4224
1080	1.43907692307692	1.9335	1.6409	1.524	1.3675
1081	1.43276923076923	1.8814	1.6311	1.5641	1.3471
1082	1.47307692307692	1.9009	1.6023	1.5811	1.4142
1083	1.42	1.875	1.5958	1.5849	1.4125
1084	1.45869230769231	1.8671	1.6387	1.5559	1.3783
1085	1.42307692307692	1.8764	1.6368	1.5263	1.4055
1086	1.40492307692308	1.906	1.6313	1.5023	1.3335
1087	1.403	1.844	1.6649	1.4826	1.339
1088	1.40669230769231	1.8209	1.6884	1.4675	1.3972
1089	1.38623076923077	1.8111	1.7037	1.4574	1.3673
1090	1.41984615384615	1.8415	1.735	1.3563	1.416
1091	1.39192307692308	1.7774	1.7066	1.3418	1.4553
1092	1.35084615384615	1.8168	1.643	1.3895	1.3951
1093	1.32923076923077	1.7459	1.6857	1.3789	1.3927
1094	1.33792307692308	1.8291	1.7426	1.4122	1.3908
1095	1.30784615384615	1.8289	1.7406	1.3449	1.3747
1096	1.30138461538462	1.8317	1.7572	1.3346	1.4037
1097	1.31246153846154	1.8622	1.8172	1.357	1.4442
1098	1.30984615384615	1.8242	1.7855	1.3613	1.4678
1099	1.30169230769231	1.852	1.7585	1.3387	1.452
1100	1.29276923076923	1.8157	1.772	1.3644	1.4358
1101	1.26415384615385	1.8917	1.7409	1.3486	1.4203
1102	1.20676923076923	1.8962	1.747	1.3463	1.4752
1103	1.246	1.9345	1.6988	1.3544	1.3784
1104	1.26946153846154	1.9337	1.6987	1.3527	1.4011
1105	1.27284615384615	1.9535	1.6339	1.3692	1.4435
1106	1.28515384615385	1.9279	1.6239	1.3679	1.4383
1107	1.25446153846154	1.9273	1.6851	1.4123	1.4376
1108	1.3	1.9618	1.6957	1.4664	1.4549
1109	1.29684615384615	1.9158	1.7036	1.4442	1.4835
1110	1.24653846153846	1.9153	1.6905	1.4538	1.4406
1111	1.21684615384615	1.9277	1.6491	1.4626	1.5435
1112	1.25776923076923	1.9138	1.5976	1.4852	1.5502
1113	1.28561538461538	1.9656	1.5949	1.4829	1.5458
1114	1.26776923076923	1.9143	1.6138	1.3926	1.5917
1115	1.27707692307692	1.9293	1.5919	1.3829	1.6114
1116	1.223	1.9422	1.5798	1.334	1.5375
1117	1.21915384615385	1.9184	1.5795	1.3597	1.4897
1118	1.18107692307692	1.9245	1.6039	1.3475	1.496
1119	1.23084615384615	1.9724	1.5946	1.3917	1.4765
1120	1.21230769230769	1.9361	1.6115	1.4127	1.5416
1121	1.25815384615385	1.9999	1.6568	1.3962	1.5081
1122	1.26392307692308	2.0437	1.6356	1.4153	1.5422
1123	1.30530769230769	2.0416	1.6398	1.4024	1.5151
1124	1.34407692307692	1.9749	1.6214	1.4094	1.4698
1125	1.35638461538462	1.9777	1.6079	1.3732	1.4311
1126	1.33661538461538	2.0102	1.6052	1.4135	1.4219
1127	1.30184615384615	2.0703	1.5953	1.465	1.4664
1128	1.30215384615385	2.0254	1.6466	1.4286	1.4767
1129	1.34723076923077	1.9506	1.6282	1.4045	1.5396
1130	1.33953846153846	1.9472	1.6094	1.4453	1.4839
1131	1.38407692307692	1.9113	1.6235	1.4233	1.4919
1132	1.359	1.9714	1.5914	1.4323	1.4805
1133	1.429	1.9687	1.5649	1.4971	1.503
1134	1.39076923076923	1.9234	1.6218	1.4743	1.4756
1135	1.36169230769231	1.9887	1.6528	1.4717	1.4548
1136	1.31030769230769	1.9773	1.6132	1.4915	1.5001
1137	1.31253846153846	1.9784	1.597	1.44	1.5209
1138	1.29876923076923	2.0108	1.5664	1.479	1.5066
1139	1.28223076923077	1.9684	1.5927	1.4869	1.4611
1140	1.24792307692308	1.9625	1.6041	1.4906	1.5229
1141	1.23676923076923	2.0015	1.6082	1.4599	1.5367
1142	1.23584615384615	1.9845	1.548	1.523	1.56
1143	1.27384615384615	1.9611	1.5465	1.4535	1.5968
1144	1.27253846153846	1.9981	1.5454	1.4629	1.527
1145	1.24169230769231	2.0069	1.506	1.4626	1.4589
1146	1.28276923076923	2.0057	1.5133	1.4373	1.4873
1147	1.234	2.022	1.5845	1.416	1.4965
1148	1.24215384615385	2.0095	1.6112	1.411	1.5339
1149	1.192	1.9381	1.5991	1.3959	1.5435
1150	1.22807692307692	1.9516	1.6287	1.4628	1.6002
1151	1.24646153846154	1.9653	1.6633	1.383	1.6062
1152	1.23930769230769	1.9478	1.6915	1.4424	1.6067
1153	1.28038461538462	1.9756	1.7405	1.4646	1.5869
1154	1.22330769230769	1.9395	1.6372	1.4225	1.6308
1155	1.20861538461538	1.9505	1.6452	1.4423	1.5985
1156	1.19746153846154	1.952	1.7248	1.4519	1.5962
1157	1.23861538461538	1.9263	1.7156	1.4273	1.5952
1158	1.24161538461538	1.969	1.7044	1.3877	1.5991
1159	1.23915384615385	1.9842	1.6789	1.4028	1.5897
1160	1.19830769230769	1.9715	1.6996	1.4088	1.5564
1161	1.11092307692308	1.9674	1.717	1.3742	1.6101
1162	1.12669230769231	1.9536	1.7281	1.3627	1.5545
1163	1.18453846153846	1.9633	1.6359	1.3508	1.557
1164	1.21030769230769	1.9784	1.647	1.3327	1.6105
1165	1.21330769230769	1.8973	1.6147	1.3508	1.5725
1166	1.20146153846154	1.8954	1.6455	1.4203	1.5338
1167	1.22246153846154	1.9089	1.6761	1.4339	1.5097
1168	1.16415384615385	1.9389	1.6569	1.3994	1.4969
1169	1.16407692307692	1.9287	1.6585	1.3949	1.5112
1170	1.20269230769231	1.9111	1.6853	1.4367	1.5912
1171	1.19707692307692	1.8887	1.702	1.3666	1.5132
1172	1.20830769230769	1.8455	1.7532	1.4254	1.5325
1173	1.24592307692308	1.9075	1.7199	1.4257	1.497
1174	1.26323076923077	1.9231	1.7291	1.4158	1.5104
1175	1.26946153846154	2.0103	1.7725	1.4139	1.483
1176	1.28130769230769	2.0319	1.7433	1.4076	1.5186
1177	1.24623076923077	2.0655	1.7463	1.395	1.4499
1178	1.22853846153846	2.0416	1.702	1.3896	1.4527
1179	1.23538461538462	1.9598	1.7438	1.3873	1.422
1180	1.18253846153846	1.9692	1.7232	1.3854	1.423
1181	1.21723076923077	1.9088	1.7631	1.3415	1.4492
1182	1.20969230769231	1.829	1.7508	1.2873	1.4678
1183	1.21915384615385	1.868	1.727	1.2697	1.4593
1184	1.20584615384615	1.8556	1.723	1.2744	1.4717
1185	1.24638461538462	1.8805	1.7176	1.2889	1.5279
1186	1.24576923076923	1.8126	1.7366	1.313	1.5255
1187	1.23538461538462	1.8276	1.7398	1.3549	1.4846
1188	1.21623076923077	1.8555	1.7413	1.3575	1.4881
1189	1.22438461538462	1.8726	1.769	1.4055	1.412
1190	1.26530769230769	1.9156	1.6973	1.3798	1.4143
1191	1.292	1.9526	1.7813	1.4257	1.4261
1192	1.27792307692308	1.9478	1.8215	1.403	1.4019
1193	1.27023076923077	1.9272	1.8611	1.3979	1.3974
1194	1.23	1.9366	1.8799	1.3443	1.3805
1195	1.22830769230769	1.9014	1.8762	1.3185	1.3206
1196	1.21176923076923	1.9418	1.8704	1.3331	1.3305
1197	1.184	1.9224	1.8555	1.3708	1.3119
1198	1.209	1.9986	1.7932	1.3936	1.3939
1199	1.24607692307692	1.9707	1.8241	1.3497	1.3355
1200	1.24053846153846	1.9556	1.8164	1.4008	1.3805
1201	1.20876923076923	2.0211	1.8142	1.3582	1.4071
1202	1.24307692307692	2.0648	1.8301	1.3703	1.3717
1203	1.26215384615385	2.038	1.7903	1.3582	1.3861
1204	1.26807692307692	1.9585	1.8592	1.3256	1.3987
1205	1.25276923076923	1.9322	1.799	1.3025	1.4521
1206	1.25638461538462	1.928	1.7843	1.3127	1.384
1207	1.28338461538462	1.9531	1.7727	1.3605	1.4048
1208	1.25561538461538	1.89	1.7621	1.3582	1.3987
1209	1.21684615384615	1.8895	1.7719	1.3663	1.3783
1210	1.23907692307692	1.8657	1.738	1.3449	1.3509
1211	1.26192307692308	1.8238	1.7902	1.3955	1.3589
1212	1.28169230769231	1.8264	1.7956	1.4101	1.3713
1213	1.26838461538462	1.8106	1.7831	1.3601	1.3501
1214	1.305	1.8664	1.7924	1.4005	1.3997
1215	1.30476923076923	1.9294	1.8175	1.3276	1.3537
1216	1.28923076923077	1.9244	1.8134	1.3654	1.3793
1217	1.29776923076923	1.8822	1.809	1.3924	1.3676
1218	1.28176923076923	1.8965	1.8371	1.3726	1.4022
1219	1.26807692307692	1.8844	1.8023	1.3548	1.4191
1220	1.29453846153846	1.8544	1.8695	1.3611	1.4254
1221	1.32546153846154	1.8391	1.9645	1.3773	1.4954
1222	1.34838461538462	1.8031	1.9557	1.4353	1.4107
1223	1.28730769230769	1.8034	1.9418	1.4196	1.396
1224	1.34669230769231	1.8656	1.9727	1.4601	1.3814
1225	1.35707692307692	1.929	2.0004	1.415	1.4069
1226	1.32723076923077	1.8547	1.9687	1.4224	1.3621
1227	1.33069230769231	1.8776	1.9475	1.4615	1.3452
1228	1.31092307692308	1.9202	1.9348	1.4847	1.3195
1229	1.28792307692308	1.9557	1.8491	1.4741	1.3237
1230	1.28684615384615	1.9144	1.8877	1.4398	1.3281
1231	1.29638461538462	1.8821	1.9345	1.4498	1.3629
1232	1.26830769230769	1.8543	1.9351	1.4243	1.3365
1233	1.28976923076923	1.8776	1.9219	1.4581	1.343
1234	1.25461538461538	1.8449	1.8419	1.456	1.3659
1235	1.27207692307692	1.9157	1.837	1.4113	1.3603
1236	1.30153846153846	1.9412	1.8797	1.397	1.3603
1237	1.347	1.9558	1.8993	1.3301	1.316
1238	1.352	1.9029	1.8699	1.3642	1.3974
1239	1.34407692307692	1.794	1.8525	1.322	1.3601
1240	1.36046153846154	1.8145	1.8996	1.3524	1.4087
1241	1.33238461538462	1.8256	1.8436	1.3603	1.3442
1242	1.32523076923077	1.783	1.8206	1.4482	1.3678
1243	1.40146153846154	1.8435	1.844	1.36	1.4469
1244	1.32907692307692	1.8398	1.8063	1.3371	1.4216
1245	1.31269230769231	1.8707	1.7875	1.3423	1.469
1246	1.34530769230769	1.8896	1.8282	1.2963	1.4359
1247	1.40007692307692	1.9282	1.8793	1.3082	1.4518
1248	1.39138461538462	1.9138	1.8647	1.2913	1.4611
1249	1.36815384615385	1.9526	1.7951	1.3054	1.4374
1250	1.37961538461538	1.9281	1.8063	1.3084	1.4084
1251	1.39984615384615	1.9687	1.7629	1.321	1.39
1252	1.40538461538462	1.9437	1.8198	1.3151	1.4631
1253	1.373	1.8692	1.7629	1.2975	1.4837
1254	1.35169230769231	1.9459	1.8041	1.3013	1.456
1255	1.40646153846154	1.9236	1.7758	1.2712	1.433
1256	1.37169230769231	1.9188	1.8134	1.3213	1.4185
1257	1.34638461538462	1.9168	1.8176	1.3403	1.407
1258	1.34623076923077	1.9167	1.8399	1.2913	1.3669
1259	1.339	1.936	1.8414	1.2931	1.3895
1260	1.38876923076923	1.9798	1.8262	1.2137	1.3903
1261	1.43423076923077	1.9584	1.774	1.2925	1.3842
1262	1.41138461538462	1.938	1.8239	1.2844	1.377
1263	1.35253846153846	1.8872	1.823	1.2987	1.41
1264	1.34430769230769	1.8522	1.8767	1.2713	1.396
1265	1.38392307692308	1.8313	1.7961	1.2905	1.4384
1266	1.356	1.7907	1.8566	1.2747	1.3751
1267	1.38423076923077	1.8144	1.9375	1.2687	1.4302
1268	1.40446153846154	1.8046	1.9207	1.2575	1.391
1269	1.38746153846154	1.8184	1.8798	1.2589	1.4039
1270	1.39415384615385	1.8199	1.8901	1.2723	1.3798
1271	1.40315384615385	1.8383	1.8884	1.2473	1.3688
1272	1.403	1.8033	1.8453	1.2182	1.3161
1273	1.41538461538462	1.8084	1.8313	1.2375	1.452
1274	1.40553846153846	1.7609	1.7983	1.1896	1.4643
1275	1.336	1.7557	1.8027	1.2378	1.4025
1276	1.34284615384615	1.8225	1.7865	1.1891	1.4157
1277	1.36369230769231	1.827	1.8127	1.2364	1.4286
1278	1.29307692307692	1.8647	1.7998	1.2345	1.474
1279	1.30946153846154	1.894	1.8017	1.2639	1.426
1280	1.33638461538462	1.9128	1.7868	1.2352	1.3942
1281	1.31761538461538	1.8685	1.835	1.3109	1.4075
1282	1.35038461538462	1.9077	1.821	1.3099	1.4352
1283	1.40015384615385	1.9119	1.8524	1.3499	1.4072
1284	1.44223076923077	1.9374	1.8709	1.3013	1.4128
1285	1.40476923076923	1.9679	1.9018	1.3028	1.4041
1286	1.39423076923077	1.9955	1.9364	1.3308	1.4386
1287	1.43061538461538	1.9883	1.9623	1.3589	1.4609
1288	1.39407692307692	2.0107	1.9289	1.3454	1.4859
1289	1.39292307692308	2.0256	1.8852	1.3585	1.4847
1290	1.32953846153846	1.9937	1.8786	1.3872	1.4025
1291	1.32969230769231	1.9733	1.8367	1.3439	1.3962
1292	1.40984615384615	1.9589	1.8299	1.3171	1.4784
1293	1.423	1.9257	1.8222	1.3618	1.4518
1294	1.41338461538462	1.9899	1.7757	1.4028	1.4713
1295	1.38215384615385	1.9791	1.7764	1.3837	1.5015
1296	1.36376923076923	1.9981	1.8051	1.4308	1.5089
1297	1.42346153846154	2.0189	1.874	1.3948	1.4893
1298	1.38207692307692	1.9321	1.88	1.3711	1.4988
1299	1.40192307692308	1.9218	1.8506	1.4322	1.516
1300	1.31392307692308	2.0063	1.773	1.4516	1.5014
1301	1.36346153846154	2.0798	1.7693	1.4185	1.4856
1302	1.33338461538462	2.0844	1.8223	1.4568	1.5512
1303	1.39023076923077	2.0444	1.7718	1.4475	1.5323
1304	1.39392307692308	2.0498	1.7704	1.4194	1.4782
1305	1.39369230769231	1.9984	1.7599	1.3746	1.5344
1306	1.421	2.0165	1.7841	1.4128	1.4711
1307	1.45076923076923	2.0273	1.7098	1.4384	1.5143
1308	1.504	2.0958	1.7053	1.4301	1.5633
1309	1.48730769230769	2.1128	1.6957	1.436	1.536
1310	1.49484615384615	2.1649	1.6854	1.5211	1.5727
1311	1.47161538461538	2.2198	1.715	1.5189	1.5157
1312	1.48938461538462	2.1871	1.7218	1.45	1.4279
1313	1.51453846153846	2.1256	1.7585	1.4989	1.496
1314	1.5	2.1032	1.75	1.5251	1.4991
1315	1.50446153846154	2.1628	1.7049	1.5093	1.4643
1316	1.51176923076923	2.124	1.7565	1.514	1.5087
1317	1.50469230769231	2.1258	1.7457	1.4381	1.4609
1318	1.49453846153846	2.0926	1.7441	1.4813	1.5539
1319	1.50453846153846	2.1123	1.773	1.4424	1.4837
1320	1.50346153846154	2.099	1.7638	1.4928	1.4796
1321	1.53484615384615	2.0975	1.8227	1.5096	1.5619
1322	1.47369230769231	2.0483	1.8537	1.5027	1.551
1323	1.52415384615385	2.0155	1.7997	1.4568	1.5056
1324	1.49107692307692	2.012	1.8521	1.4606	1.4907
1325	1.50084615384615	1.962	1.9251	1.4918	1.4959
1326	1.44507692307692	1.979	1.9347	1.4732	1.5495
1327	1.45015384615385	2.0187	1.9026	1.4354	1.5994
1328	1.46692307692308	1.9453	1.9422	1.4496	1.5702
1329	1.43915384615385	1.916	1.9678	1.4796	1.5437
1330	1.44846153846154	1.9281	1.9608	1.4176	1.5807
1331	1.39484615384615	1.8842	1.9524	1.4378	1.5855
1332	1.41607692307692	1.8709	1.9583	1.4147	1.544
1333	1.45530769230769	1.8999	1.8612	1.4364	1.5804
1334	1.40861538461538	1.8684	1.8643	1.467	1.607
1335	1.445	1.8606	1.8771	1.5161	1.5653
1336	1.52192307692308	1.8929	1.8589	1.4694	1.607
1337	1.51369230769231	1.8504	1.7895	1.4846	1.604
1338	1.49330769230769	1.8333	1.7796	1.3968	1.565
1339	1.498	1.7789	1.7721	1.3916	1.6423
1340	1.479	1.7423	1.7921	1.3621	1.6271
1341	1.47553846153846	1.7998	1.8387	1.3347	1.6791
1342	1.43176923076923	1.8586	1.7939	1.3639	1.6995
1343	1.44330769230769	1.8176	1.7576	1.3538	1.6494
1344	1.47861538461538	1.8316	1.7324	1.2876	1.6473
1345	1.46161538461538	1.8793	1.6949	1.3383	1.7271
1346	1.46707692307692	1.8684	1.7518	1.3384	1.7605
1347	1.49323076923077	1.9013	1.7482	1.3448	1.78
1348	1.49223076923077	1.8991	1.7861	1.3083	1.7447
1349	1.52838461538462	1.9181	1.7961	1.3702	1.728
1350	1.47015384615385	1.8986	1.8174	1.2905	1.7062
1351	1.47192307692308	1.9338	1.8498	1.2881	1.7068
1352	1.51869230769231	1.9235	1.8655	1.3737	1.7002
1353	1.47184615384615	1.9306	1.8437	1.3195	1.7481
1354	1.42307692307692	1.8919	1.9029	1.3091	1.7437
1355	1.40784615384615	1.9597	1.8653	1.3483	1.7821
1356	1.45823076923077	1.8187	1.8926	1.3533	1.6822
1357	1.48730769230769	1.7957	1.9645	1.3167	1.6681
1358	1.45792307692308	1.7792	1.9511	1.3242	1.6413
1359	1.48	1.7773	1.9035	1.3483	1.6059
1360	1.46053846153846	1.7853	1.9317	1.2936	1.568
1361	1.45153846153846	1.7631	1.9072	1.2868	1.6278
1362	1.46530769230769	1.8028	1.8772	1.2793	1.5719
1363	1.48723076923077	1.7897	1.8755	1.2793	1.519
1364	1.52753846153846	1.7274	1.7753	1.3095	1.5267
1365	1.49830769230769	1.7393	1.8463	1.2975	1.5288
1366	1.46453846153846	1.7344	1.7383	1.3014	1.5198
1367	1.50161538461538	1.7219	1.7013	1.3242	1.4931
1368	1.49538461538462	1.7502	1.6229	1.3177	1.4964
1369	1.49415384615385	1.7271	1.6672	1.3256	1.4758
1370	1.47676923076923	1.6806	1.6764	1.2463	1.5346
1371	1.48084615384615	1.6642	1.7161	1.2897	1.5884
1372	1.49346153846154	1.6739	1.6946	1.2478	1.5489
1373	1.48361538461538	1.7142	1.6603	1.2594	1.5155
1374	1.54607692307692	1.7701	1.7116	1.3065	1.5223
1375	1.531	1.7635	1.6341	1.2487	1.5099
1376	1.50738461538462	1.7918	1.6722	1.2869	1.5588
1377	1.50230769230769	1.7753	1.5996	1.3021	1.6057
1378	1.46023076923077	1.8361	1.628	1.2882	1.6065
1379	1.44861538461538	1.833	1.6423	1.223	1.6231
1380	1.51669230769231	1.808	1.687	1.2303	1.6096
1381	1.49776923076923	1.7691	1.7115	1.2405	1.5719
1382	1.47615384615385	1.7778	1.7583	1.2435	1.5983
1383	1.42353846153846	1.7772	1.731	1.2369	1.5799
1384	1.41738461538462	1.7921	1.7195	1.2145	1.5949
1385	1.49076923076923	1.7909	1.77	1.2435	1.6159
1386	1.54392307692308	1.8445	1.7794	1.1877	1.5942
1387	1.51661538461538	1.8679	1.8335	1.2628	1.5993
1388	1.52861538461538	1.8464	1.8792	1.2778	1.597
1389	1.55884615384615	1.8817	1.835	1.3353	1.5681
1390	1.54761538461538	1.975	1.8658	1.3253	1.5847
1391	1.61230769230769	1.9012	1.8931	1.322	1.6273
1392	1.61576923076923	1.8729	1.8298	1.3531	1.6195
1393	1.56107692307692	1.8735	1.8449	1.3214	1.6063
1394	1.60492307692308	1.7923	1.7831	1.3377	1.6087
1395	1.55915384615385	1.89	1.7458	1.3641	1.6242
1396	1.55530769230769	1.8822	1.7263	1.3736	1.6546
1397	1.56130769230769	1.848	1.69	1.3663	1.6069
1398	1.56853846153846	1.8958	1.6743	1.2969	1.5604
1399	1.57261538461538	1.9191	1.668	1.39	1.5736
1400	1.55661538461538	1.836	1.7223	1.3717	1.6163
1401	1.57715384615385	1.8441	1.751	1.3784	1.6652
1402	1.54969230769231	1.9076	1.7296	1.3494	1.6616
1403	1.59061538461538	1.8663	1.7814	1.3893	1.6208
1404	1.60738461538462	1.8338	1.7815	1.4001	1.6051
1405	1.59284615384615	1.8457	1.7748	1.4134	1.5985
1406	1.58607692307692	1.8485	1.756	1.3923	1.5439
1407	1.57446153846154	1.9077	1.7965	1.3655	1.5721
1408	1.58915384615385	1.9287	1.7865	1.4047	1.5687
1409	1.63169230769231	1.8844	1.7565	1.3868	1.5305
1410	1.635	1.8489	1.7212	1.388	1.5709
1411	1.66684615384615	1.913	1.7899	1.3405	1.5083
1412	1.73192307692308	1.8965	1.7453	1.393	1.4516
1413	1.75923076923077	1.8798	1.8096	1.3875	1.467
1414	1.77123076923077	1.9278	1.8477	1.4021	1.5067
1415	1.76738461538462	1.9348	1.8462	1.41	1.5228
1416	1.74046153846154	1.9164	1.8254	1.3825	1.4962
1417	1.72769230769231	1.9006	1.8286	1.4044	1.5471
1418	1.70761538461538	1.9328	1.792	1.3601	1.565
1419	1.70323076923077	1.9514	1.8761	1.3786	1.5866
1420	1.68223076923077	1.9258	1.9285	1.3549	1.6141
1421	1.70346153846154	1.9159	1.8694	1.3338	1.648
1422	1.74269230769231	1.8902	1.8695	1.3454	1.6241
1423	1.67323076923077	1.9566	1.8168	1.3981	1.6235
1424	1.66869230769231	1.945	1.7903	1.3392	1.5924
1425	1.71192307692308	1.9235	1.7789	1.3724	1.6433
1426	1.73215384615385	1.9496	1.815	1.3786	1.607
1427	1.718	1.9222	1.8299	1.3736	1.6223
1428	1.72423076923077	1.9359	1.8715	1.2884	1.6596
1429	1.72107692307692	1.8671	1.8146	1.3074	1.6135
1430	1.72653846153846	1.8106	1.8603	1.3554	1.5797
1431	1.79115384615385	1.8737	1.8401	1.4381	1.5821
1432	1.76446153846154	1.8613	1.7551	1.3925	1.5944
1433	1.73	1.8415	1.7552	1.4821	1.6012
1434	1.67761538461538	1.8053	1.7273	1.4326	1.6077
1435	1.74346153846154	1.739	1.6443	1.4556	1.6342
1436	1.68684615384615	1.7556	1.6577	1.4098	1.562
1437	1.64484615384615	1.8299	1.6732	1.4474	1.5679
1438	1.64976923076923	1.7486	1.6813	1.4026	1.5772
1439	1.66515384615385	1.7409	1.6411	1.4614	1.5768
1440	1.65123076923077	1.7175	1.623	1.3968	1.522
1441	1.65523076923077	1.8116	1.6283	1.4895	1.515
1442	1.69092307692308	1.7333	1.6622	1.4753	1.4847
1443	1.72330769230769	1.7723	1.7148	1.4829	1.498
1444	1.73176923076923	1.7846	1.7225	1.4443	1.4667
1445	1.68023076923077	1.7311	1.7013	1.436	1.4647
1446	1.69923076923077	1.7014	1.6917	1.4452	1.4729
1447	1.707	1.6964	1.6418	1.4191	1.5008
1448	1.732	1.6638	1.6873	1.4411	1.5056
1449	1.76846153846154	1.6444	1.6721	1.5314	1.5044
1450	1.81353846153846	1.6317	1.7424	1.4815	1.4998
1451	1.79930769230769	1.666	1.7113	1.4124	1.5073
1452	1.83269230769231	1.6234	1.7199	1.3842	1.5346
1453	1.84007692307692	1.6435	1.7195	1.4285	1.4965
1454	1.82723076923077	1.6798	1.7144	1.3574	1.5692
1455	1.82953846153846	1.7223	1.6443	1.4239	1.542
1456	1.86669230769231	1.7428	1.7188	1.4668	1.5676
1457	1.88338461538462	1.6902	1.6989	1.516	1.5765
1458	1.88153846153846	1.6781	1.7542	1.506	1.5701
1459	1.79630769230769	1.729	1.7427	1.5498	1.519
1460	1.83215384615385	1.7162	1.7062	1.5277	1.6029
1461	1.78961538461538	1.6913	1.7039	1.4926	1.5021
1462	1.76084615384615	1.7305	1.7099	1.5127	1.5211
1463	1.80023076923077	1.6897	1.6884	1.5043	1.4826
1464	1.86638461538462	1.7369	1.6809	1.3981	1.4794
1465	1.83438461538462	1.6982	1.6957	1.3922	1.4568
1466	1.84392307692308	1.6727	1.6987	1.4157	1.4594
1467	1.85584615384615	1.6491	1.7146	1.453	1.4859
1468	1.89261538461538	1.6517	1.727	1.4438	1.5202
1469	1.83615384615385	1.7005	1.7211	1.5086	1.5304
1470	1.83884615384615	1.7509	1.7807	1.4758	1.5538
1471	1.81323076923077	1.7458	1.7743	1.4484	1.5302
1472	1.83253846153846	1.7889	1.7016	1.4222	1.5639
1473	1.85784615384615	1.7519	1.7911	1.428	1.5885
1474	1.91484615384615	1.8223	1.8062	1.425	1.5888
1475	1.89253846153846	1.8271	1.7547	1.3628	1.5574
1476	1.90023076923077	1.7914	1.7954	1.3393	1.4958
1477	1.89838461538462	1.7969	1.8336	1.4164	1.495
1478	1.92846153846154	1.7871	1.818	1.3746	1.5113
1479	1.91646153846154	1.7875	1.7989	1.3747	1.5241
1480	1.90007692307692	1.7643	1.8031	1.3817	1.5234
1481	1.97623076923077	1.7341	1.754	1.4562	1.53
1482	1.95530769230769	1.7468	1.8857	1.4769	1.5453
1483	1.95946153846154	1.7202	1.862	1.3939	1.563
1484	1.91869230769231	1.6942	1.8428	1.4377	1.4976
1485	1.93123076923077	1.6701	1.8272	1.4619	1.5059
1486	1.85707692307692	1.7092	1.8318	1.4534	1.4699
1487	1.87169230769231	1.6973	1.8056	1.4115	1.4584
1488	1.876	1.6429	1.8288	1.4242	1.4835
1489	1.87884615384615	1.608	1.875	1.4676	1.465
1490	1.88246153846154	1.6285	1.8119	1.4799	1.4605
1491	1.91615384615385	1.6795	1.8113	1.4907	1.5087
1492	1.86646153846154	1.6734	1.838	1.5089	1.5528
1493	1.90530769230769	1.6885	1.8546	1.5058	1.5961
1494	1.88623076923077	1.7042	1.8132	1.5365	1.5378
1495	1.84753846153846	1.6923	1.8341	1.5171	1.5184
1496	1.86907692307692	1.6601	1.8297	1.4791	1.528
1497	1.86646153846154	1.7048	1.8289	1.4858	1.5061
1498	1.84430769230769	1.6816	1.8866	1.5043	1.4861
1499	1.80853846153846	1.7135	1.9046	1.4256	1.54
1500	1.83738461538462	1.7085	1.9621	1.401	1.4898
1501	1.82330769230769	1.632	1.8373	1.4713	1.4908
1502	1.85053846153846	1.6064	1.7967	1.4843	1.532
1503	1.82515384615385	1.6552	1.8161	1.4815	1.4807
1504	1.86515384615385	1.6559	1.7196	1.4424	1.4798
1505	1.85446153846154	1.7062	1.8139	1.4083	1.4351
1506	1.85415384615385	1.6528	1.7909	1.4387	1.4277
1507	1.85284615384615	1.6992	1.7512	1.3942	1.4191
1508	1.80346153846154	1.6268	1.7322	1.3686	1.4392
1509	1.81369230769231	1.6446	1.7444	1.4564	1.3746
1510	1.82338461538462	1.6136	1.6793	1.3713	1.4111
1511	1.78792307692308	1.6364	1.716	1.3899	1.4652
1512	1.76815384615385	1.6428	1.7067	1.3767	1.4771
1513	1.76776923076923	1.6378	1.7156	1.3845	1.4562
1514	1.78784615384615	1.6371	1.6899	1.452	1.4616
1515	1.75561538461538	1.663	1.745	1.3585	1.4542
1516	1.781	1.6297	1.7882	1.3774	1.4696
1517	1.79446153846154	1.6222	1.8421	1.4213	1.4557
1518	1.79007692307692	1.6259	1.8696	1.4032	1.4764
1519	1.741	1.6299	1.8572	1.4083	1.438
1520	1.745	1.6603	1.7986	1.417	1.4423
1521	1.76276923076923	1.6325	1.8053	1.4106	1.4711
1522	1.83346153846154	1.6829	1.7672	1.4531	1.4881
1523	1.79161538461538	1.6756	1.7499	1.4314	1.4915
1524	1.82469230769231	1.7278	1.7305	1.4225	1.4931
1525	1.80538461538462	1.6946	1.703	1.4796	1.4506
1526	1.84776923076923	1.6385	1.7307	1.4523	1.4706
1527	1.84015384615385	1.6334	1.7769	1.4445	1.4677
1528	1.83684615384615	1.6587	1.7661	1.4564	1.486
1529	1.83923076923077	1.6873	1.7898	1.5045	1.487
1530	1.79469230769231	1.6084	1.8517	1.5316	1.5193
1531	1.81207692307692	1.65	1.8087	1.5288	1.5362
1532	1.74030769230769	1.6923	1.8031	1.5063	1.5354
1533	1.74576923076923	1.6502	1.807	1.5525	1.5534
1534	1.739	1.6846	1.7655	1.5194	1.5698
1535	1.77992307692308	1.666	1.7497	1.4468	1.5737
1536	1.73476923076923	1.7001	1.7307	1.4557	1.6399
1537	1.72538461538462	1.7724	1.7588	1.4981	1.569
1538	1.69861538461538	1.6688	1.7288	1.4529	1.5899
1539	1.68953846153846	1.6834	1.7227	1.5669	1.5498
1540	1.70584615384615	1.7184	1.7127	1.5652	1.5543
1541	1.76038461538462	1.6776	1.7005	1.617	1.5497
1542	1.77976923076923	1.6872	1.6838	1.5647	1.5687
1543	1.69930769230769	1.7128	1.7409	1.5027	1.5362
1544	1.76038461538462	1.6772	1.7282	1.4886	1.552
1545	1.73546153846154	1.6944	1.7067	1.5242	1.5972
1546	1.783	1.6871	1.7455	1.577	1.5946
1547	1.75746153846154	1.6575	1.7755	1.5124	1.5929
1548	1.75084615384615	1.6495	1.7898	1.5157	1.5757
1549	1.70738461538462	1.6735	1.7489	1.5314	1.5742
1550	1.70676923076923	1.6794	1.8079	1.4489	1.6302
1551	1.768	1.5524	1.7929	1.5284	1.5811
1552	1.75915384615385	1.6024	1.7426	1.5142	1.6013
1553	1.764	1.6011	1.7552	1.5548	1.6055
1554	1.76223076923077	1.6042	1.7712	1.5856	1.5591
1555	1.74415384615385	1.5854	1.7392	1.6029	1.517
1556	1.73469230769231	1.5677	1.7611	1.5876	1.5568
1557	1.76461538461538	1.4897	1.7157	1.622	1.579
1558	1.78146153846154	1.4858	1.673	1.6285	1.4751
1559	1.78076923076923	1.551	1.7435	1.5634	1.4412
1560	1.78792307692308	1.5594	1.7511	1.5511	1.4365
1561	1.73469230769231	1.549	1.6878	1.5316	1.4384
1562	1.726	1.6378	1.6598	1.5626	1.4462
1563	1.78823076923077	1.5756	1.694	1.521	1.4869
1564	1.72807692307692	1.5488	1.6749	1.543	1.4821
1565	1.71207692307692	1.5213	1.696	1.5213	1.4614
1566	1.73876923076923	1.571	1.7459	1.5941	1.482
1567	1.73046153846154	1.621	1.7656	1.5675	1.5184
1568	1.76853846153846	1.5878	1.7514	1.5333	1.544
1569	1.81207692307692	1.532	1.7925	1.5408	1.496
1570	1.81884615384615	1.6027	1.821	1.5378	1.447
1571	1.84884615384615	1.5616	1.8137	1.6195	1.4493
1572	1.85238461538462	1.5737	1.8005	1.5972	1.397
1573	1.83815384615385	1.593	1.7767	1.6265	1.4327
1574	1.84615384615385	1.6229	1.836	1.6503	1.3974
1575	1.84307692307692	1.649	1.8551	1.6626	1.4677
1576	1.88153846153846	1.6186	1.7642	1.7064	1.4984
1577	1.87930769230769	1.5896	1.8019	1.7017	1.5386
1578	1.911	1.627	1.8104	1.6699	1.5229
1579	1.91007692307692	1.6762	1.8717	1.7051	1.5176
1580	1.92615384615385	1.6589	1.9022	1.6674	1.5397
1581	1.92661538461538	1.6868	1.9108	1.6415	1.5078
1582	1.90369230769231	1.6831	1.9134	1.6311	1.5336
1583	1.835	1.7469	1.9159	1.6627	1.5155
1584	1.85761538461538	1.7252	1.9277	1.6801	1.4908
1585	1.883	1.7398	1.9253	1.7088	1.451
1586	1.84176923076923	1.7228	1.9583	1.701	1.4725
1587	1.82830769230769	1.7002	1.9549	1.731	1.4342
1588	1.83323076923077	1.729	1.9864	1.6827	1.4898
1589	1.78492307692308	1.6932	2.0198	1.6833	1.4514
1590	1.81330769230769	1.6419	1.9547	1.6501	1.4721
1591	1.81784615384615	1.7354	1.9823	1.6948	1.5099
1592	1.85030769230769	1.7044	2.0198	1.734	1.4655
1593	1.80315384615385	1.6847	2.018	1.7007	1.4741
1594	1.77476923076923	1.6678	1.9773	1.6276	1.5146
1595	1.75207692307692	1.6309	2.0063	1.6777	1.5274
1596	1.78661538461538	1.6243	1.9578	1.6594	1.551
1597	1.71576923076923	1.6329	1.9752	1.6585	1.514
1598	1.76446153846154	1.6845	1.9783	1.6554	1.4775
1599	1.805	1.6631	2.0189	1.7216	1.4899
1600	1.823	1.6384	1.9609	1.6008	1.5261
1601	1.744	1.6487	2.0043	1.6594	1.5515
1602	1.84084615384615	1.6646	2.0054	1.6315	1.4943
1603	1.79315384615385	1.6064	1.9866	1.5787	1.4869
1604	1.77184615384615	1.6461	1.952	1.5938	1.5346
1605	1.80576923076923	1.6196	1.9813	1.64	1.592
1606	1.79330769230769	1.7143	2.0278	1.6927	1.6077
1607	1.80153846153846	1.6987	1.9608	1.6509	1.5922
1608	1.775	1.7613	1.9407	1.6328	1.5351
1609	1.78715384615385	1.7448	1.9406	1.6386	1.5255
1610	1.78753846153846	1.7871	1.9754	1.58	1.5166
1611	1.80646153846154	1.7643	1.989	1.5974	1.4998
1612	1.78138461538462	1.6823	2.0062	1.59	1.5814
1613	1.83738461538462	1.7295	2.0495	1.6137	1.5627
1614	1.87169230769231	1.7822	2.0261	1.6336	1.5372
1615	1.83169230769231	1.6925	1.9773	1.5498	1.4836
1616	1.83592307692308	1.7409	2.0125	1.5013	1.5165
1617	1.85569230769231	1.6861	2.0775	1.539	1.565
1618	1.83746153846154	1.6163	2.0746	1.5566	1.5335
1619	1.82092307692308	1.5975	2.1398	1.5624	1.4981
1620	1.86292307692308	1.5956	2.1259	1.5034	1.5364
1621	1.86161538461538	1.6213	2.0841	1.5212	1.5114
1622	1.81961538461538	1.6328	2.0582	1.5083	1.5124
1623	1.79453846153846	1.6237	2.0374	1.5328	1.5814
1624	1.825	1.6228	2.0182	1.5072	1.5679
1625	1.77446153846154	1.5798	2.0294	1.5271	1.5979
1626	1.77938461538462	1.5251	1.9418	1.5247	1.579
1627	1.82415384615385	1.5803	1.9755	1.5661	1.611
1628	1.82392307692308	1.5774	1.9275	1.6042	1.5438
1629	1.86869230769231	1.566	1.9048	1.6019	1.6117
1630	1.88492307692308	1.5924	1.8863	1.6129	1.6024
1631	1.85938461538462	1.4638	1.8691	1.6056	1.6503
1632	1.90453846153846	1.5014	1.9172	1.6133	1.682
1633	1.83030769230769	1.568	1.8837	1.6278	1.6726
1634	1.82292307692308	1.5381	1.9	1.6127	1.6931
1635	1.81561538461538	1.5736	1.91	1.5051	1.7188
1636	1.80215384615385	1.5731	1.9435	1.5247	1.7891
1637	1.78592307692308	1.5779	1.969	1.5169	1.7689
1638	1.743	1.5694	1.9835	1.5331	1.7528
1639	1.71169230769231	1.5906	1.9973	1.5741	1.7077
1640	1.71707692307692	1.5178	2.0011	1.5571	1.6778
1641	1.73507692307692	1.4519	2.0597	1.5495	1.673
1642	1.75776923076923	1.4484	2.0309	1.5324	1.6385
1643	1.80830769230769	1.5148	1.9887	1.5108	1.6755
1644	1.80884615384615	1.5294	1.9948	1.5219	1.6623
1645	1.78623076923077	1.5391	1.9335	1.6291	1.6569
1646	1.76192307692308	1.5607	1.927	1.6287	1.6945
1647	1.76461538461538	1.5421	1.9198	1.5889	1.6291
1648	1.73730769230769	1.4985	1.8917	1.5873	1.6404
1649	1.74630769230769	1.5133	1.8155	1.5783	1.6808
1650	1.75815384615385	1.5293	1.7969	1.6347	1.7592
1651	1.71553846153846	1.4761	1.8325	1.6458	1.6731
1652	1.70292307692308	1.4894	1.8181	1.5756	1.6755
1653	1.67215384615385	1.4799	1.851	1.5747	1.6854
1654	1.67676923076923	1.5243	1.8575	1.5816	1.694
1655	1.72553846153846	1.5339	1.8615	1.5747	1.6859
1656	1.74061538461538	1.5224	1.8595	1.6847	1.6983
1657	1.74161538461538	1.4975	1.8097	1.7406	1.7058
1658	1.7	1.5017	1.8369	1.6982	1.6654
1659	1.68015384615385	1.4751	1.7754	1.6557	1.6156
1660	1.74761538461538	1.5032	1.7807	1.6999	1.7052
1661	1.77361538461538	1.5087	1.8048	1.678	1.6704
1662	1.75046153846154	1.4628	1.84	1.6308	1.7378
1663	1.71792307692308	1.532	1.8898	1.6224	1.6914
1664	1.72146153846154	1.5062	1.8756	1.5941	1.7025
1665	1.73553846153846	1.5792	1.9224	1.5931	1.727
1666	1.72923076923077	1.5677	1.9113	1.5793	1.6762
1667	1.77930769230769	1.564	1.9023	1.5515	1.6708
1668	1.71476923076923	1.6175	1.9066	1.5305	1.7366
1669	1.71453846153846	1.6805	1.9289	1.5448	1.7144
1670	1.71338461538462	1.6893	1.9741	1.5328	1.7546
1671	1.70338461538462	1.6454	1.9225	1.4929	1.7322
1672	1.72676923076923	1.6279	1.8987	1.4849	1.6862
1673	1.75338461538462	1.6663	1.8946	1.5106	1.6435
1674	1.78546153846154	1.6479	1.9004	1.4809	1.629
1675	1.81369230769231	1.6184	1.841	1.4858	1.5771
1676	1.82307692307692	1.5864	1.9069	1.53	1.6317
1677	1.79969230769231	1.6189	1.9374	1.5129	1.5255
1678	1.81392307692308	1.629	1.947	1.494	1.5787
1679	1.76830769230769	1.657	1.8716	1.573	1.5318
1680	1.72730769230769	1.6357	1.9017	1.5443	1.5436
1681	1.702	1.6012	1.8639	1.5862	1.581
1682	1.74246153846154	1.6082	1.9015	1.5559	1.5306
1683	1.74776923076923	1.6468	1.8146	1.5444	1.555
1684	1.79138461538462	1.6941	1.7652	1.5111	1.5629
1685	1.77315384615385	1.6228	1.7803	1.5705	1.5455
1686	1.79730769230769	1.6021	1.7621	1.56	1.5269
1687	1.81276923076923	1.6157	1.7888	1.594	1.5698
1688	1.82061538461538	1.6331	1.7871	1.6219	1.4986
1689	1.86646153846154	1.6098	1.7764	1.6161	1.5584
1690	1.84184615384615	1.5858	1.7812	1.5849	1.5475
1691	1.87276923076923	1.5899	1.7367	1.5703	1.5608
1692	1.84438461538462	1.5913	1.7707	1.5134	1.563
1693	1.83661538461538	1.6047	1.7685	1.5354	1.5627
1694	1.81369230769231	1.5899	1.7598	1.5635	1.547
1695	1.79153846153846	1.4824	1.7832	1.5853	1.527
1696	1.82130769230769	1.5274	1.7705	1.5586	1.5153
1697	1.78807692307692	1.55	1.7629	1.5564	1.5402
1698	1.73523076923077	1.5345	1.8126	1.5275	1.5383
1699	1.72846153846154	1.5337	1.8646	1.5427	1.5114
1700	1.78269230769231	1.4301	1.8392	1.5215	1.5205
1701	1.75215384615385	1.4457	1.9045	1.5383	1.5245
1702	1.76938461538462	1.4534	1.9218	1.5037	1.4568
1703	1.75346153846154	1.4912	1.8992	1.4379	1.4351
1704	1.76907692307692	1.5083	1.9262	1.5429	1.436
1705	1.81161538461538	1.4876	1.8896	1.4967	1.4983
1706	1.805	1.4679	1.8476	1.5134	1.4548
1707	1.80476923076923	1.5198	1.8303	1.5001	1.4659
1708	1.79607692307692	1.5474	1.7791	1.4951	1.4636
1709	1.79946153846154	1.5643	1.7842	1.5295	1.5129
1710	1.77184615384615	1.5302	1.8172	1.5075	1.4456
1711	1.77192307692308	1.5057	1.8565	1.4762	1.4088
1712	1.76576923076923	1.4832	1.8816	1.4325	1.3554
1713	1.73838461538462	1.5437	1.8695	1.4268	1.4398
1714	1.77038461538462	1.5508	1.9171	1.4021	1.4502
1715	1.74961538461538	1.4911	1.922	1.3613	1.4534
1716	1.71753846153846	1.5602	1.9441	1.4154	1.4162
1717	1.75776923076923	1.4842	1.9241	1.3691	1.4125
1718	1.75753846153846	1.5684	1.8815	1.3737	1.4397
1719	1.76384615384615	1.5147	1.977	1.4031	1.3867
1720	1.809	1.5177	1.9724	1.3834	1.419
1721	1.71484615384615	1.5444	1.9427	1.3476	1.4241
1722	1.70607692307692	1.5172	1.9043	1.3112	1.4259
1723	1.73530769230769	1.4975	1.942	1.3377	1.4286
1724	1.69361538461538	1.5336	1.9096	1.3595	1.4425
1725	1.72030769230769	1.555	1.9768	1.3576	1.5053
1726	1.66384615384615	1.5156	2.0458	1.367	1.4743
1727	1.63861538461538	1.5309	2.0582	1.3508	1.4931
1728	1.62423076923077	1.561	2.0793	1.3823	1.4944
1729	1.59830769230769	1.551	2.0228	1.3883	1.4518
1730	1.662	1.5575	2.0221	1.401	1.4941
1731	1.66507692307692	1.6168	2.0287	1.4444	1.5333
1732	1.69415384615385	1.5829	2.0658	1.4503	1.5831
1733	1.67638461538462	1.6741	2.0609	1.415	1.5485
1734	1.65030769230769	1.6972	2.0532	1.4235	1.4881
1735	1.64838461538462	1.6763	2.0736	1.4249	1.5298
1736	1.65130769230769	1.6696	2.0941	1.4315	1.5267
1737	1.65592307692308	1.6969	2.0728	1.3459	1.5279
1738	1.61784615384615	1.6531	2.078	1.3662	1.5547
1739	1.57638461538462	1.6895	2.0537	1.3375	1.4959
1740	1.58276923076923	1.661	2.0544	1.2975	1.5382
1741	1.62938461538462	1.6847	2.0792	1.3478	1.4669
1742	1.65015384615385	1.68	2.0525	1.3824	1.5031
1743	1.61784615384615	1.6322	2.0296	1.3682	1.5143
1744	1.62084615384615	1.6662	2.0671	1.3686	1.5169
1745	1.64538461538462	1.6888	2.0778	1.3878	1.5315
1746	1.67423076923077	1.6557	2.0905	1.3346	1.5325
1747	1.63976923076923	1.6539	2.1089	1.384	1.5866
1748	1.68407692307692	1.6329	2.1051	1.4027	1.5866
1749	1.68484615384615	1.6464	2.1527	1.3526	1.6068
1750	1.67246153846154	1.6177	2.1335	1.4029	1.6178
1751	1.68061538461538	1.5938	2.0941	1.4035	1.6374
1752	1.67669230769231	1.5778	2.0537	1.3871	1.6272
1753	1.65169230769231	1.6204	2.0616	1.4373	1.6257
1754	1.64007692307692	1.6733	2.035	1.3822	1.5955
1755	1.62453846153846	1.6465	2.1019	1.3785	1.6313
1756	1.63992307692308	1.6678	2.0439	1.3396	1.5822
1757	1.64730769230769	1.6451	2.0164	1.3624	1.5609
1758	1.65261538461538	1.6004	2.0178	1.3653	1.5585
1759	1.67453846153846	1.663	1.9992	1.3841	1.5623
1760	1.67946153846154	1.6693	1.9745	1.3828	1.5706
1761	1.66738461538462	1.7031	1.9928	1.3635	1.5264
1762	1.72561538461538	1.696	2.0272	1.3729	1.5243
1763	1.747	1.7562	2.0082	1.3544	1.5762
1764	1.76346153846154	1.7077	1.9496	1.3439	1.5011
1765	1.746	1.6713	1.9786	1.419	1.4973
1766	1.77046153846154	1.7136	1.9511	1.4316	1.5333
1767	1.68523076923077	1.8069	2.0009	1.407	1.4935
1768	1.71130769230769	1.7978	2.0281	1.4241	1.4988
1769	1.73669230769231	1.785	1.9996	1.3676	1.5561
1770	1.75046153846154	1.6952	1.9736	1.348	1.5978
1771	1.77061538461538	1.7092	1.9363	1.3996	1.5207
1772	1.79230769230769	1.7022	1.9479	1.3635	1.5355
1773	1.80023076923077	1.7633	1.8731	1.3688	1.5522
1774	1.77446153846154	1.7346	1.9401	1.417	1.555
1775	1.81676923076923	1.7692	1.9567	1.4338	1.5993
1776	1.76861538461538	1.7203	1.9843	1.4632	1.5875
1777	1.82153846153846	1.7086	1.9702	1.4514	1.5876
1778	1.79376923076923	1.7848	1.9793	1.4448	1.5783
1779	1.83361538461538	1.7223	1.9609	1.482	1.5587
1780	1.783	1.7288	1.9507	1.4793	1.5712
1781	1.76730769230769	1.7913	1.9516	1.5094	1.6456
1782	1.74861538461538	1.7712	1.9316	1.4954	1.6234
1783	1.72376923076923	1.7141	1.9072	1.5066	1.6422
1784	1.66761538461538	1.8422	1.9679	1.4828	1.6021
1785	1.67823076923077	1.7749	1.987	1.4484	1.5838
1786	1.67630769230769	1.7363	1.9329	1.4939	1.6079
1787	1.64792307692308	1.8416	1.8728	1.4958	1.6345
1788	1.681	1.8556	1.928	1.5578	1.6493
1789	1.69723076923077	1.8028	1.9124	1.6011	1.6554
1790	1.73153846153846	1.794	1.8504	1.5539	1.6011
1791	1.69284615384615	1.721	1.82	1.5395	1.5814
1792	1.74807692307692	1.7464	1.8182	1.4702	1.6242
1793	1.71946153846154	1.7435	1.8201	1.4969	1.6383
1794	1.71861538461538	1.752	1.9068	1.5428	1.6539
1795	1.73669230769231	1.6931	1.9178	1.5321	1.7247
1796	1.761	1.7071	1.951	1.5172	1.646
1797	1.75392307692308	1.74	1.9202	1.5157	1.6993
1798	1.71907692307692	1.7834	1.9216	1.504	1.7186
1799	1.717	1.7281	1.916	1.4816	1.7567
1800	1.66892307692308	1.796	1.9455	1.5074	1.8006
1801	1.67492307692308	1.7922	1.9859	1.4748	1.7958
1802	1.71038461538462	1.7354	1.9515	1.5048	1.8021
1803	1.70638461538462	1.7492	1.9393	1.4688	1.7772
1804	1.71953846153846	1.735	1.9992	1.483	1.7108
1805	1.69576923076923	1.713	1.9304	1.559	1.7148
1806	1.73707692307692	1.6636	1.9878	1.5573	1.8144
1807	1.74007692307692	1.6968	1.9652	1.5583	1.7805
1808	1.73653846153846	1.7734	2.0098	1.5292	1.7471
1809	1.71346153846154	1.7019	2.0424	1.5494	1.6771
1810	1.73892307692308	1.6968	2.0245	1.5335	1.7095
1811	1.71946153846154	1.7545	2.0597	1.5771	1.6867
1812	1.75115384615385	1.6793	2.0011	1.5493	1.69
1813	1.70976923076923	1.7024	1.9779	1.5435	1.6556
1814	1.72861538461538	1.7106	2.0289	1.5775	1.6837
1815	1.72638461538462	1.6711	2.0419	1.5968	1.7304
1816	1.71576923076923	1.6338	2.0699	1.5206	1.7353
1817	1.73330769230769	1.6236	2.0996	1.477	1.6875
1818	1.67769230769231	1.6133	2.024	1.4579	1.7384
1819	1.67976923076923	1.6646	2.0205	1.5474	1.6418
1820	1.66946153846154	1.6283	2.0039	1.4862	1.6599
1821	1.70984615384615	1.6323	2.0163	1.5135	1.705
1822	1.70376923076923	1.6512	2.0249	1.5806	1.644
1823	1.69515384615385	1.7186	1.9986	1.5772	1.7124
1824	1.71115384615385	1.7132	1.9996	1.5244	1.7073
1825	1.70269230769231	1.7381	1.9691	1.5946	1.6976
1826	1.65630769230769	1.73	1.919	1.6143	1.7155
1827	1.67907692307692	1.7344	1.8908	1.6121	1.7176
1828	1.67761538461538	1.6983	1.9195	1.5985	1.7072
1829	1.61669230769231	1.6653	1.8635	1.5819	1.6611
1830	1.60661538461538	1.6955	1.8663	1.5243	1.7167
1831	1.66369230769231	1.7938	1.9043	1.5249	1.7355
1832	1.66946153846154	1.7646	1.9372	1.4861	1.6442
1833	1.64246153846154	1.7582	1.9338	1.5432	1.7093
1834	1.63838461538462	1.7483	1.9242	1.6049	1.6837
1835	1.61092307692308	1.8763	1.9595	1.5769	1.7064
1836	1.60315384615385	1.8428	2.0055	1.5759	1.713
1837	1.65569230769231	1.9206	2.0217	1.6324	1.7347
1838	1.65869230769231	1.8807	2.0035	1.6187	1.6837
1839	1.64738461538462	1.9006	2.0107	1.5894	1.7026
1840	1.63561538461538	1.9053	1.9726	1.5896	1.6362
1841	1.69253846153846	1.9541	1.9759	1.5971	1.6375
1842	1.61123076923077	1.9835	1.9479	1.5432	1.6341
1843	1.66084615384615	1.9947	1.9576	1.5108	1.6787
1844	1.68076923076923	2.0304	1.9466	1.4589	1.6967
1845	1.68661538461538	2.0172	1.9583	1.5321	1.7547
1846	1.68692307692308	2.0565	2.0151	1.4861	1.7427
1847	1.61915384615385	2.0337	1.9898	1.5277	1.7927
1848	1.66823076923077	1.9838	1.966	1.5388	1.7876
1849	1.66892307692308	1.9468	1.975	1.5581	1.7364
1850	1.71723076923077	1.9185	1.9073	1.5129	1.8138
1851	1.73284615384615	1.9904	1.9466	1.532	1.7771
1852	1.71915384615385	1.9555	1.9308	1.4811	1.7212
1853	1.73223076923077	2.0392	1.8821	1.4802	1.7613
1854	1.70146153846154	2.0131	1.9819	1.5223	1.791
1855	1.69653846153846	2.0003	1.9672	1.5641	1.7943
1856	1.712	2.0396	1.9404	1.5676	1.7769
1857	1.68192307692308	2.0443	1.9559	1.5239	1.8313
1858	1.64284615384615	2.025	1.9449	1.565	1.8824
1859	1.64169230769231	2.0637	1.9067	1.5998	1.8846
1860	1.659	1.9495	1.9144	1.6315	1.9087
1861	1.67161538461538	1.9296	1.854	1.6831	1.9054
1862	1.64007692307692	1.9872	1.8007	1.6791	1.8193
1863	1.69484615384615	1.8947	1.7932	1.6689	1.8246
1864	1.65007692307692	1.8536	1.8508	1.6441	1.839
1865	1.70792307692308	1.8116	1.8303	1.6981	1.7966
1866	1.70461538461538	1.859	1.8102	1.6743	1.8324
1867	1.70476923076923	1.8363	1.8462	1.6321	1.8741
1868	1.71215384615385	1.8767	1.8285	1.6776	1.831
1869	1.68615384615385	1.8944	1.8379	1.7407	1.7937
1870	1.67246153846154	1.822	1.88	1.7721	1.837
1871	1.69261538461538	1.8556	1.8788	1.756	1.8121
1872	1.64815384615385	1.7986	1.9057	1.7357	1.8063
1873	1.67746153846154	1.8331	1.884	1.7353	1.8009
1874	1.67246153846154	1.789	1.9548	1.7377	1.7765
1875	1.71415384615385	1.7889	1.9856	1.7233	1.8105
1876	1.705	1.7393	1.9331	1.7341	1.8165
1877	1.69623076923077	1.76	1.9612	1.76	1.7496
1878	1.69584615384615	1.8222	1.9935	1.7344	1.7855
1879	1.71207692307692	1.7309	1.9923	1.7415	1.7468
1880	1.71692307692308	1.7305	1.9916	1.7031	1.7739
1881	1.71246153846154	1.6943	1.9931	1.6992	1.8043
1882	1.74523076923077	1.754	1.9866	1.6727	1.864
1883	1.69707692307692	1.7664	1.975	1.6566	1.8147
1884	1.67623076923077	1.7422	1.9702	1.6822	1.8134
1885	1.65215384615385	1.7695	1.964	1.6344	1.8377
1886	1.73438461538462	1.7349	1.9419	1.6064	1.8439
1887	1.72384615384615	1.7149	1.9534	1.6008	1.8187
1888	1.73553846153846	1.7733	1.9733	1.5973	1.8307
1889	1.77530769230769	1.742	1.9447	1.5914	1.8597
1890	1.78923076923077	1.7147	1.902	1.6054	1.8561
1891	1.79153846153846	1.6997	1.9132	1.5446	1.8598
1892	1.76730769230769	1.743	1.8403	1.6115	1.8477
1893	1.74215384615385	1.7562	1.9087	1.599	1.9145
1894	1.77023076923077	1.7232	1.9274	1.5624	1.8853
1895	1.78069230769231	1.7052	1.9307	1.56	1.8813
1896	1.80153846153846	1.7526	1.9454	1.5133	1.8884
1897	1.80376923076923	1.6641	1.9548	1.5297	1.8592
1898	1.81630769230769	1.6457	1.9041	1.5035	1.8551
1899	1.80230769230769	1.6648	1.9896	1.4936	1.8258
1900	1.78523076923077	1.6258	1.9831	1.5327	1.82
1901	1.82269230769231	1.575	2.0008	1.5458	1.7908
1902	1.75169230769231	1.627	2.0129	1.5392	1.8182
1903	1.77092307692308	1.6257	2.028	1.5399	1.7674
1904	1.80192307692308	1.6431	1.9878	1.5478	1.7973
1905	1.78376923076923	1.6417	2.086	1.5083	1.8511
1906	1.78684615384615	1.6423	2.1274	1.5554	1.859
1907	1.78484615384615	1.6839	2.0366	1.5618	1.8532
1908	1.83684615384615	1.7183	2.0173	1.5518	1.8087
1909	1.81346153846154	1.7141	2.0039	1.5751	1.8113
1910	1.82707692307692	1.7339	1.9906	1.5735	1.7975
1911	1.86569230769231	1.6741	2.0144	1.5641	1.7648
1912	1.84676923076923	1.6691	2.0363	1.5918	1.7791
1913	1.86753846153846	1.7578	2.031	1.591	1.7793
1914	1.853	1.6795	2.0595	1.6149	1.8099
1915	1.87146153846154	1.6548	2.017	1.658	1.8019
1916	1.816	1.6428	2.0197	1.7104	1.7945
1917	1.84723076923077	1.6306	2.0483	1.7126	1.6797
1918	1.87869230769231	1.6278	2.0701	1.6927	1.6915
1919	1.85323076923077	1.5634	2.0543	1.6817	1.7806
1920	1.84715384615385	1.562	2.0943	1.6337	1.7356
1921	1.86638461538462	1.5858	2.0549	1.6664	1.7512
1922	1.81323076923077	1.6129	2.1174	1.7133	1.7403
1923	1.80607692307692	1.5868	2.062	1.6125	1.7291
1924	1.83692307692308	1.6347	2.0666	1.6686	1.771
1925	1.87569230769231	1.7051	2.0773	1.637	1.7392
1926	1.86246153846154	1.7045	2.0942	1.7004	1.7615
1927	1.87307692307692	1.7479	2.1236	1.6872	1.8053
1928	1.79107692307692	1.809	2.111	1.7617	1.7708
1929	1.87130769230769	1.8582	2.1136	1.7441	1.7788
1930	1.88315384615385	1.8954	2.0702	1.6978	1.8133
1931	1.85953846153846	1.9289	2.0579	1.6575	1.79
1932	1.85084615384615	1.8939	2.0462	1.6721	1.8226
1933	1.90207692307692	1.8844	2.0982	1.6571	1.8554
1934	1.83238461538462	1.9239	2.0119	1.7471	1.8399
1935	1.82038461538462	1.9218	2.021	1.728	1.7935
1936	1.82069230769231	1.8758	2.0048	1.6985	1.8633
1937	1.83192307692308	1.875	2.0716	1.69	1.7343
1938	1.87792307692308	1.853	2.1407	1.7084	1.7831
1939	1.91230769230769	1.8571	2.1055	1.7179	1.7523
1940	1.93253846153846	1.801	2.0723	1.6625	1.7278
1941	1.96076923076923	1.7888	2.0853	1.6638	1.7704
1942	1.97076923076923	1.7865	2.102	1.6458	1.7762
1943	1.96153846153846	1.7429	2.1498	1.6318	1.7821
1944	1.90369230769231	1.7895	2.146	1.6786	1.7822
1945	1.90992307692308	1.8191	2.0729	1.7649	1.7602
1946	1.90584615384615	1.8168	2.101	1.736	1.7563
1947	1.877	1.7789	2.1483	1.7495	1.7563
1948	1.88707692307692	1.7751	2.1443	1.7679	1.7661
1949	1.94584615384615	1.8287	2.1074	1.7908	1.774
1950	1.92892307692308	1.8058	2.0479	1.7705	1.8354
1951	1.921	1.8809	2.1356	1.7536	1.823
1952	1.91476923076923	1.8222	2.1121	1.7278	1.7958
1953	1.93523076923077	1.8389	2.1345	1.6998	1.8464
1954	1.96084615384615	1.867	2.0986	1.6986	1.8345
1955	1.96184615384615	1.851	2.0408	1.7041	1.9248
1956	1.98461538461538	1.8173	2.0293	1.782	1.917
1957	1.93123076923077	1.8722	2.0857	1.7823	1.8781
1958	1.93992307692308	1.8498	2.1438	1.8035	1.8756
1959	1.89946153846154	1.9072	2.1578	1.8278	1.8993
1960	1.88184615384615	1.8658	2.1251	1.7563	1.9134
1961	1.88584615384615	1.8945	2.074	1.7638	1.8265
1962	1.86769230769231	1.8358	2.0624	1.8087	1.8162
1963	1.90246153846154	1.9021	2.0482	1.8147	1.8667
1964	1.89730769230769	1.7973	2.0129	1.7688	1.8728
1965	1.92584615384615	1.7607	2.0648	1.7816	1.8271
1966	1.93023076923077	1.8335	1.9493	1.8197	1.7646
1967	1.94576923076923	1.7568	2.0223	1.8403	1.7998
1968	1.935	1.7774	2.0333	1.878	1.7711
1969	1.92030769230769	1.8445	2.088	1.8484	1.7487
1970	1.93161538461538	1.8425	2.0866	1.8811	1.7214
1971	1.97707692307692	1.7745	2.0481	1.855	1.7283
1972	1.97715384615385	1.7976	2.0388	1.844	1.7376
1973	1.97807692307692	1.8136	2.0697	1.8614	1.7533
1974	1.98738461538462	1.8339	2.1122	1.8299	1.7438
1975	1.94907692307692	1.825	2.0965	1.8641	1.7406
1976	1.95923076923077	1.8001	2.0362	1.844	1.8161
1977	1.95584615384615	1.8082	2.0552	1.8002	1.732
1978	1.93746153846154	1.8313	2.0808	1.7854	1.7724
1979	1.90253846153846	1.8487	2.1016	1.7979	1.784
1980	1.89192307692308	1.871	2.0837	1.8347	1.7814
1981	1.88315384615385	1.8489	1.996	1.8381	1.7403
1982	1.91423076923077	1.8792	1.9889	1.8176	1.7082
1983	1.92638461538462	1.881	1.9806	1.7747	1.7167
1984	1.93246153846154	1.8374	2.0022	1.7644	1.7278
1985	1.89438461538462	1.8425	1.979	1.71	1.7673
1986	1.86823076923077	1.8145	1.9434	1.7512	1.7417
1987	1.86923076923077	1.8097	1.9794	1.7082	1.7266
1988	1.84307692307692	1.814	1.9612	1.6833	1.7476
1989	1.82653846153846	1.7799	1.9095	1.654	1.7526
1990	1.87615384615385	1.8801	1.9498	1.7265	1.7892
1991	1.87123076923077	1.8245	1.9744	1.7631	1.7385
1992	1.87807692307692	1.8564	2.0376	1.7582	1.7609
1993	1.88769230769231	1.8489	1.9909	1.7536	1.8182
1994	1.89446153846154	1.8298	1.9731	1.731	1.8224
1995	1.87746153846154	1.8866	2.0107	1.7841	1.7826
1996	1.891	1.9328	2.0162	1.7712	1.7673
1997	1.90307692307692	1.8925	2.0319	1.7427	1.7775
1998	1.90884615384615	1.8128	2.0749	1.7614	1.7797
1999	1.96046153846154	1.8165	2.0863	1.7373	1.7258
[truncated: 49,001 more rows]
