# Supplementary material for: Molecular mechanism of point mutation-induced Monopolar spindle 1 (Mps1/TTK) inhibitor resistance revealed by a comprehensive molecular modeling study
Source: PeerJ. 2019 Jan 21;7:e6299. doi: 10.7717/peerj.6299 (PMC6345219; doi:10.7717/peerj.6299)
Supplement: Data S1 [file peerj-07-6299-s001.zip › RAW data/Figure 8/RMSD-GaMD-ligand.csv]

	WT	I531M	I598F	C604Y	S611R
1	0	0	0	0	0
2	0.273538461538462	0.5482	0.3966	0.5985	0.3413
3	0.232	0.3614	0.2598	0.4996	0.4768
4	0.333846153846154	0.4025	0.4217	0.3819	0.717
5	0.254923076923077	0.5394	0.3771	0.543	0.6155
6	0.274230769230769	0.5392	0.5395	0.5042	0.6652
7	0.385307692307692	0.5674	0.6501	0.6521	0.6562
8	0.538076923076923	0.574	0.5102	0.8089	0.7475
9	0.397076923076923	0.5988	0.4859	0.8494	0.6104
10	0.466307692307692	0.7798	0.5497	0.8112	0.6846
11	0.447538461538462	0.6777	0.7784	0.8127	0.6266
12	0.471384615384615	0.7265	0.8837	0.9273	0.755
13	0.521230769230769	0.5916	0.8213	0.8121	0.6683
14	0.670076923076923	0.5443	0.8065	1.2323	0.6736
15	0.601	0.6067	0.6673	1.0677	0.8582
16	0.490923076923077	0.4731	0.7624	1.0148	0.7553
17	0.517615384615385	0.5136	0.4334	0.9244	0.7543
18	0.456461538461538	0.5806	0.8792	0.8592	0.6342
19	0.484846153846154	0.6103	0.6706	0.8768	0.6964
20	0.433307692307692	0.6439	0.6398	1.0362	0.5395
21	0.404461538461538	0.6725	0.6895	1.2412	0.7625
22	0.463307692307692	0.6632	0.6773	1.0413	0.5766
23	0.485538461538462	0.5718	0.9759	0.9362	0.7235
24	0.527076923076923	0.6021	0.8605	1.111	0.5992
25	0.449769230769231	0.6031	0.9093	1.0939	0.7437
26	0.471153846153846	0.6836	0.7864	1.1222	0.6942
27	0.299923076923077	0.6513	0.7823	0.9989	0.7597
28	0.286307692307692	0.7767	0.8612	1.0636	0.5878
29	0.373076923076923	0.7077	0.8898	0.909	0.6299
30	0.305769230769231	0.7474	0.8136	0.9878	0.5943
31	0.307769230769231	0.7986	0.9085	0.8837	0.7312
32	0.298538461538462	0.6721	0.7897	0.7148	0.7566
33	0.341307692307692	0.699	0.8076	0.7351	0.6825
34	0.350153846153846	0.6101	0.8382	0.8482	0.6395
35	0.367615384615385	0.5971	0.8156	0.7262	0.6668
36	0.380076923076923	0.7321	0.8371	0.6503	0.6707
37	0.437769230769231	0.6836	0.7778	0.6412	0.6951
38	0.539384615384615	0.6198	0.7657	0.6408	0.7853
39	0.422615384615385	0.5337	0.7038	0.6857	0.7177
40	0.558076923076923	0.738	0.7735	0.6818	0.6707
41	0.549538461538462	0.5032	0.8019	0.6293	0.6793
42	0.624846153846154	0.6593	0.6966	0.7821	0.7837
43	0.599	0.698	0.7141	0.6843	0.6035
44	0.598538461538462	0.7211	0.7208	0.6311	0.7996
45	0.576384615384615	0.7264	0.6943	0.7198	0.6732
46	0.656384615384615	0.6841	0.7163	0.7518	0.72
47	0.560923076923077	0.7234	0.4398	0.7221	0.5857
48	0.739384615384615	0.7956	0.5391	0.901	0.5943
49	0.726307692307692	0.6481	0.5242	0.6851	0.7281
50	0.662153846153846	0.585	0.5904	0.749	0.7548
51	0.721692307692308	0.5913	0.6786	0.6957	0.7662
52	0.625461538461539	0.6047	0.4386	0.6193	0.733
53	0.519923076923077	0.5916	0.5357	0.849	0.7209
54	0.656846153846154	0.6345	0.6227	0.6455	0.8627
55	0.437538461538461	0.7167	0.6607	0.7868	0.8026
56	0.580230769230769	0.742	0.6179	0.8168	0.8016
57	0.604692307692308	0.6498	0.6272	1.0509	0.8557
58	0.576461538461538	0.7535	0.4686	1.2244	0.864
59	0.620076923076923	0.8631	0.4076	1.2685	0.7338
60	0.526307692307692	0.8631	0.4137	1.3413	0.7622
61	0.598230769230769	0.8338	0.5168	1.323	0.763
62	0.473461538461538	0.8165	0.4681	1.2439	0.661
63	0.637615384615385	0.939	0.6472	1.3379	0.7339
64	0.567923076923077	0.8977	0.4435	1.2781	0.6866
65	0.467615384615385	0.9486	1.0121	1.2899	0.6368
66	0.622538461538461	1.0634	0.8642	1.2099	0.8529
67	0.617230769230769	1.0561	0.8339	1.2193	0.7225
68	0.683692307692308	1.1432	0.5815	1.0297	0.6514
69	0.606769230769231	1.0391	0.6613	1.0286	0.6703
70	0.600538461538461	1.0327	0.6393	1.2496	0.6512
71	0.578153846153846	1.1281	0.7733	1.0487	0.6364
72	0.625923076923077	0.7848	0.7384	1.0972	0.6608
73	0.551307692307692	0.7715	0.502	1.0483	0.5447
74	0.593769230769231	0.7288	0.5775	1.0647	0.7293
75	0.450538461538462	0.7374	0.576	0.9639	0.7023
76	0.616461538461538	0.7848	0.7556	1.1441	0.7297
77	0.593153846153846	0.7128	0.8737	1.2231	0.6846
78	0.600307692307692	0.7924	0.9232	1.0261	0.8702
79	0.551076923076923	1.0089	0.8207	1.0431	0.7626
80	0.523538461538462	1.0833	0.9164	0.905	0.7154
81	0.464230769230769	0.9439	0.8546	0.8415	0.7564
82	0.622923076923077	0.9097	0.7509	0.9034	0.8259
83	0.461461538461538	0.8722	0.7942	1.0763	0.8374
84	0.538615384615385	0.8243	0.7494	1.083	0.8842
85	0.558538461538462	0.89	0.7705	0.8329	0.7687
86	0.461	0.7704	0.7742	0.9706	0.7642
87	0.593692307692308	0.7604	0.7294	0.9658	0.7705
88	0.695846153846154	0.7968	0.7379	0.8899	0.7438
89	0.651076923076923	0.6567	0.9099	1.019	0.7054
90	0.648076923076923	0.6672	0.8302	0.9961	0.7091
91	0.590615384615385	0.7123	0.9875	0.9422	0.7756
92	0.833846153846154	0.7072	0.8833	0.9775	0.9027
93	0.608615384615385	0.7961	0.7345	1.0268	0.7922
94	0.603307692307692	0.8152	0.7668	1.0948	0.8092
95	0.561076923076923	0.6827	0.7715	1.0465	0.7549
96	0.568461538461538	0.5091	0.6658	0.9206	0.8112
97	0.595923076923077	0.5528	0.7312	0.9799	0.7096
98	0.593076923076923	0.6613	0.5702	1.0803	0.7886
99	0.656692307692308	0.6405	0.6804	1.0851	0.6742
100	0.645	0.6914	0.6558	1.1237	0.7537
101	0.529230769230769	0.7157	0.7268	0.9867	0.8704
102	0.619846153846154	0.7027	0.7537	1.012	0.763
103	0.723307692307692	0.643	0.791	1.0491	0.7583
104	0.629153846153846	0.8695	0.8036	1.0674	0.8467
105	0.634615384615385	0.5901	0.7967	1.1845	0.8559
106	0.764307692307692	0.6178	0.772	1.1387	0.7872
107	0.625538461538461	0.7951	0.7186	1.1477	0.7732
108	0.522692307692308	0.6739	0.9194	1.1309	0.8607
109	0.586769230769231	0.6703	0.8844	1.4022	0.7745
110	0.633	0.5882	0.6822	1.4815	0.905
111	0.589615384615385	0.7404	0.7715	1.3399	0.7813
112	0.603846153846154	0.5452	0.7075	1.4367	0.7614
113	0.570692307692308	0.6705	0.8251	1.1523	0.77
114	0.508	0.6737	0.8383	1.1399	0.8806
115	0.668076923076923	0.857	0.7451	1.3043	0.9278
116	0.609615384615385	0.7806	1.0316	1.3301	0.8466
117	0.722769230769231	0.7505	0.7962	1.4838	0.8498
118	0.589692307692308	0.6897	0.909	1.2825	0.7798
119	0.595692307692308	0.7482	0.7633	1.3434	0.7295
120	0.599307692307692	0.6564	0.6917	1.2	0.9062
121	0.764923076923077	0.6885	0.6351	1.1423	0.8603
122	0.794076923076923	0.6008	0.8176	1.0723	0.9737
123	0.654384615384615	0.5669	0.8838	1.1608	0.9041
124	0.568923076923077	0.5555	0.7808	1.3233	0.8408
125	0.722846153846154	0.6052	0.7888	1.1293	0.9471
126	0.629384615384615	0.6039	0.6666	1.1283	1.0098
127	0.805538461538461	0.5965	0.7021	1.3056	0.9609
128	0.633692307692308	0.5692	0.9478	1.2885	0.9055
129	0.894307692307692	0.5895	0.8602	1.3235	0.905
130	0.773153846153846	0.7701	0.8896	1.1923	1.0259
131	0.609230769230769	0.5292	0.8452	1.1255	1.0754
132	0.605230769230769	0.5682	0.8905	1.2157	1.0639
133	0.698615384615385	0.7132	0.7427	1.1243	0.8897
134	0.601923076923077	0.8111	0.8645	1.2439	1.019
135	0.583076923076923	0.6961	0.8168	1.2654	1.044
136	0.610692307692308	0.7521	0.825	1.3714	1.0445
137	0.643692307692308	0.7873	0.9391	1.3074	1.0453
138	0.608153846153846	0.8771	0.9952	1.0905	1.04
139	0.650230769230769	0.849	0.7726	1.2503	0.9318
140	0.643307692307692	0.9207	0.9185	1.3234	0.9208
141	0.491384615384615	0.8461	0.8162	1.2687	0.8046
142	0.592769230769231	0.8081	0.8723	1.1319	0.9967
143	0.556538461538462	0.8219	0.853	1.0182	0.8743
144	0.593384615384615	0.8136	0.9403	1.0748	0.7697
145	0.671076923076923	0.7043	0.973	0.9918	0.9292
146	0.490384615384615	0.6584	0.9813	1.2291	0.7475
147	0.611461538461539	0.8457	0.9627	1.1543	0.8776
148	0.474846153846154	0.734	0.8675	1.2476	0.9203
149	0.610384615384615	0.7777	0.7261	1.2059	0.9256
150	0.608769230769231	0.7272	0.9022	1.3235	0.7811
151	0.674923076923077	0.7833	1.0646	1.227	0.9558
152	0.619769230769231	0.724	0.8454	1.2175	0.8924
153	0.450615384615385	0.906	0.804	1.2203	0.9381
154	0.510076923076923	0.9313	0.8041	1.3561	0.885
155	0.540846153846154	0.9067	0.7209	1.2489	0.7558
156	0.497307692307692	0.7909	0.668	1.3149	0.911
157	0.568384615384615	0.8961	0.902	1.1693	0.9214
158	0.556230769230769	0.8424	0.8589	1.1946	0.9473
159	0.536076923076923	0.8002	0.7928	1.3236	0.7817
160	0.594	0.9203	0.8707	1.27	0.8469
161	0.605230769230769	0.8978	0.894	1.1025	0.9233
162	0.634230769230769	1.0271	0.8122	1.0937	0.7743
163	0.662769230769231	0.953	0.8492	1.2415	0.9594
164	0.673538461538462	0.9346	1.1362	1.2689	1.0007
165	0.822692307692308	0.8369	1.0308	1.2719	0.8862
166	0.821615384615385	0.7778	0.8855	1.222	0.9194
167	0.561230769230769	0.7436	0.9016	1.2386	0.8638
168	0.591692307692308	0.7214	0.6959	1.1999	0.9881
169	0.612692307692308	0.7504	0.8561	1.312	0.9274
170	0.543	0.8106	0.9387	1.1648	1.0041
171	0.530076923076923	0.6503	0.7172	1.0482	0.8788
172	0.578692307692308	0.5984	0.8587	1.1889	0.953
173	0.679538461538462	0.6873	0.8359	1.0707	0.8999
174	0.599384615384615	0.6813	0.8988	1.1428	0.9073
175	0.582	0.6104	0.8436	1.387	0.9127
176	0.500923076923077	0.626	0.8968	1.4271	0.9428
177	0.585538461538462	0.536	0.839	1.2211	1.0201
178	0.659153846153846	0.6029	0.8724	1.1943	1.054
179	0.595538461538462	0.6492	0.7917	1.2359	0.8677
180	0.714461538461538	0.7736	1.0202	1.159	1.0492
181	0.548923076923077	0.6698	0.7928	1.1306	0.961
182	0.602461538461538	0.6256	0.7925	1.2119	0.9773
183	0.691538461538462	0.8623	0.7485	1.084	0.9107
184	0.637076923076923	0.7775	0.8247	1.2016	1.0126
185	0.623615384615385	0.7388	0.7973	1.0914	0.8491
186	0.53	0.7117	0.7465	1.2476	0.8587
187	0.486076923076923	0.6718	0.7345	1.1481	1.0193
188	0.477384615384615	0.7619	0.9635	1.2264	0.9018
189	0.440230769230769	0.7557	0.8853	1.3536	0.9791
190	0.490461538461538	0.8218	0.8081	1.0195	1.049
191	0.491461538461538	0.8561	0.6365	1.1775	0.9006
192	0.524846153846154	0.5051	0.644	1.235	0.7414
193	0.667153846153846	0.7001	0.6121	1.2546	0.8396
194	0.546538461538462	0.6208	0.6413	1.2751	0.8479
195	0.533692307692308	0.6357	0.5885	1.2409	0.8295
196	0.496692307692308	0.6673	0.6314	1.2482	0.9419
197	0.453538461538462	0.6875	0.6255	1.3033	0.7983
198	0.663153846153846	0.6026	0.6938	1.3749	0.7289
199	0.583461538461538	0.6604	0.7267	1.5682	0.7449
200	0.587692307692308	0.7375	0.6787	1.4505	0.6485
201	0.619	0.8993	0.6814	1.5359	0.8499
202	0.527923076923077	0.806	0.7539	1.3547	0.8664
203	0.579461538461538	0.7516	0.8402	1.3229	0.955
204	0.574307692307692	0.6673	0.8054	1.3958	0.84
205	0.578538461538462	0.6957	0.9154	1.3263	0.8139
206	0.477230769230769	0.6833	0.8493	1.5009	0.8147
207	0.626076923076923	0.634	0.8748	1.4619	0.8427
208	0.783692307692308	0.6944	0.9083	1.3269	0.6834
209	0.650076923076923	0.7035	0.8291	1.2195	0.6515
210	0.622615384615385	1.0001	0.7632	1.0214	0.6915
211	0.675153846153846	1.0144	0.7832	1.2358	0.7242
212	0.540461538461538	0.9929	0.7464	1.351	0.7181
213	0.580923076923077	0.9904	0.706	1.3519	0.7164
214	0.468923076923077	0.9988	0.6777	1.1009	0.7195
215	0.552461538461538	0.9999	0.775	1.3006	0.7354
216	0.618538461538462	0.9116	0.9008	1.1439	0.7979
217	0.622461538461539	0.9713	0.9366	1.0586	0.6866
218	0.570846153846154	1.0929	0.6972	1.0615	0.7282
219	0.548846153846154	1.0819	0.7817	1.1546	0.7263
220	0.526076923076923	1.0291	0.6508	1.1399	0.6604
221	0.610076923076923	1.0985	0.6746	1.0189	0.5913
222	0.567384615384615	1.1421	0.8839	1.1274	0.6834
223	0.553076923076923	1.1956	0.6553	1.1696	0.6164
224	0.509846153846154	1.2224	0.7729	1.186	0.91
225	0.563846153846154	1.1998	0.9387	1.3161	0.8311
226	0.587	1.1764	0.7275	1.3054	0.8741
227	0.561769230769231	1.1706	0.7266	1.1764	0.7705
228	0.534923076923077	1.1651	0.9059	1.1382	0.7123
229	0.468230769230769	1.1108	0.9488	1.2735	0.8084
230	0.532769230769231	1.2038	0.8026	1.4314	1.0255
231	0.275769230769231	1.1768	1.0172	1.0284	0.9086
232	0.467230769230769	1.1467	0.8492	1.0088	0.8223
233	0.469153846153846	0.975	0.6771	1.1019	0.8251
234	0.502461538461538	1.0779	0.8583	1.1057	0.7222
235	0.463769230769231	1.1066	0.7778	1.088	0.7674
236	0.465923076923077	1.0641	0.765	1.3095	0.873
237	0.550307692307692	1.0974	0.688	1.169	0.7491
238	0.412692307692308	1.0912	0.7095	1.1391	0.9816
239	0.624461538461538	1.1108	0.7786	1.1551	0.7129
240	0.587384615384615	1.038	0.784	1.121	0.7809
241	0.562076923076923	1.0006	0.8918	1.1513	0.8746
242	0.568538461538462	1.0843	0.7791	1.3259	0.6662
243	0.559153846153846	1.0835	0.8737	1.0153	0.7432
244	0.539538461538462	1.2326	0.608	1.3572	0.6854
245	0.570923076923077	1.0781	0.8192	1.2742	0.6772
246	0.616615384615385	1.1748	0.6732	1.251	0.7897
247	0.652307692307692	1.2861	0.7253	1.194	0.6878
248	0.561769230769231	1.1643	0.8966	1.2905	0.6693
249	0.551076923076923	1.1898	0.8502	1.1932	0.6835
250	0.579076923076923	1.1597	1.0466	1.4226	0.6374
251	0.588	1.1498	1.0244	1.2298	0.8515
252	0.632153846153846	1.1505	1.1234	1.4469	0.7819
253	0.619846153846154	1.1537	1.0956	1.3853	0.7414
254	0.639923076923077	1.1801	0.8357	1.3456	0.745
255	0.638769230769231	1.1967	1.0446	1.4226	0.7312
256	0.667153846153846	1.0912	0.8756	1.5791	0.9484
257	0.660923076923077	1.138	1.0428	1.4162	0.7733
258	0.606923076923077	1.069	1.0811	1.4267	0.7512
259	0.654461538461538	1.0301	1.0339	1.3796	0.7739
260	0.667230769230769	1.1134	1.3837	1.2166	0.5887
261	0.881692307692308	1.0225	1.0575	1.2897	0.66
262	0.598769230769231	1.129	1.0987	1.1798	0.6884
263	0.564846153846154	1.0317	0.877	1.1762	0.697
264	0.610076923076923	1.0831	1.0975	1.314	0.8632
265	0.499	1.1088	0.7489	1.3311	0.6757
266	0.599692307692308	1.0214	0.824	1.4325	0.7698
267	0.610461538461538	1.256	0.7499	1.3963	0.6988
268	0.612923076923077	1.1139	0.8379	1.0381	0.696
269	0.663153846153846	1.1531	0.8927	1.3516	0.674
270	0.588230769230769	1.1468	0.9117	1.1456	0.8189
271	0.604076923076923	1.0774	0.7679	1.1044	0.8257
272	0.510692307692308	1.1754	0.9187	1.1799	0.6506
273	0.584307692307692	1.037	0.8996	1.1728	0.6523
274	0.543153846153846	1.0682	0.8747	1.114	0.5304
275	0.632692307692308	1.0543	0.8071	1.1097	0.5819
276	0.568461538461538	1.1729	0.6354	1.0611	0.6286
277	0.640230769230769	1.056	0.8855	1.1534	0.5591
278	0.640307692307692	1.1311	0.7896	1.2818	0.7269
279	0.701461538461538	1.1959	0.8133	1.0688	0.686
280	0.609076923076923	1.1442	0.9803	1.2175	0.6927
281	0.562	1.1549	0.904	1.3164	0.86
282	0.577153846153846	1.0866	0.9913	1.2694	0.6879
283	0.446846153846154	1.1503	1.0519	1.1719	0.6974
284	0.509076923076923	1.0653	0.8715	1.2207	0.6836
285	0.586923076923077	1.1055	0.8192	0.9463	0.6742
286	0.566461538461538	1.0536	0.8494	1.1181	0.7735
287	0.517769230769231	1.1289	0.8224	1.081	0.6926
288	0.471538461538462	0.9981	0.831	1.091	0.7566
289	0.691	1.1457	0.8233	1.2067	0.6576
290	0.750538461538461	1.0907	0.6723	1.1031	0.7265
291	0.605384615384615	1.1099	0.6948	1.0853	0.7705
292	0.614538461538462	1.1664	0.7355	1.1265	0.8914
293	0.716230769230769	1.1666	0.7981	0.9443	0.7835
294	0.604846153846154	1.1876	0.6639	1.1971	0.6399
295	0.600538461538461	1.1953	0.7955	1.2441	0.6798
296	0.597307692307692	1.201	0.7856	1.1912	0.8901
297	0.494769230769231	1.1728	0.7286	1.4384	0.8738
298	0.527230769230769	1.2668	0.7083	1.2749	0.8345
299	0.636538461538462	1.219	0.7332	1.266	0.8028
300	0.647076923076923	1.2564	0.7116	1.3066	0.908
301	0.528	1.3083	0.7324	1.3214	0.722
302	0.589846153846154	1.1484	0.7387	1.1865	0.7074
303	0.766384615384615	1.1126	0.9159	1.0305	0.7408
304	0.581307692307692	1.0969	0.87	1.1488	0.9099
305	0.520230769230769	1.0764	0.7635	1.1019	0.9114
306	0.499307692307692	1.0432	0.8169	1.2777	0.6725
307	0.519230769230769	1.0887	0.649	1.2842	0.7558
308	0.650538461538462	1.1391	0.6714	1.1016	0.7526
309	0.549538461538462	1.1754	0.7249	1.3217	0.7771
310	0.591538461538462	1.216	0.7374	1.1134	0.9693
311	0.588	1.1461	0.7949	1.3303	0.8305
312	0.710461538461538	1.1918	0.9144	1.2367	0.8809
313	0.690769230769231	1.1469	0.8372	1.1894	0.7281
314	0.483846153846154	1.101	0.8531	1.18	0.7906
315	0.564461538461538	1.0804	0.822	1.3004	1.0007
316	0.628923076923077	1.1916	0.7954	1.3964	0.8209
317	0.791538461538461	1.0791	0.8249	1.5734	0.7945
318	0.592384615384615	1.0801	0.8456	1.3684	0.836
319	0.653769230769231	1.1039	0.9438	1.3124	0.808
320	0.586076923076923	1.1913	0.8557	1.4296	0.8942
321	0.544230769230769	1.1489	0.8834	1.3905	0.9351
322	0.449384615384615	1.1542	0.8629	1.1961	0.7938
323	0.576153846153846	1.112	0.7977	1.3478	0.8424
324	0.555846153846154	1.088	0.6915	1.245	0.8549
325	0.554307692307692	1.0163	0.7786	1.3696	0.8999
326	0.569461538461538	1.0474	1.0218	1.3648	0.801
327	0.496384615384615	1.1174	0.7537	1.244	0.7708
328	0.491615384615385	1.1799	0.8663	1.013	0.7723
329	0.559538461538462	1.0581	0.6915	1.0458	0.8101
330	0.455769230769231	1.2752	0.6403	1.0453	0.762
331	0.541230769230769	1.2107	0.6876	1.0051	0.7712
332	0.425538461538462	1.1999	0.711	1.1697	0.7691
333	0.492923076923077	1.1039	0.6931	1.1674	0.8175
334	0.526769230769231	1.3132	0.6479	0.8855	0.8155
335	0.500307692307692	1.2129	0.6879	0.985	0.8879
336	0.676769230769231	1.2481	0.6795	0.9995	0.722
337	0.497	1.1213	0.7282	1.0821	0.6549
338	0.513153846153846	1.1964	0.7394	1.2019	0.7385
339	0.572307692307692	1.1487	0.8151	1.2311	0.7996
340	0.598615384615385	1.2206	0.7775	1.3436	0.7983
341	0.567076923076923	1.1158	0.7163	1.279	0.9304
342	0.599076923076923	1.235	0.68	1.0935	0.7516
343	0.667	1.1778	0.689	1.3938	0.7344
344	0.503923076923077	1.1458	0.8103	1.2978	0.7904
345	0.442230769230769	1.111	0.7001	1.3962	0.7459
346	0.420461538461538	1.1961	0.6914	1.3352	0.8644
347	0.423384615384615	1.1542	0.649	1.2666	0.8302
348	0.512153846153846	1.1324	0.6602	1.3372	0.8579
349	0.447846153846154	1.2975	0.6426	1.4032	0.7756
350	0.438461538461538	1.475	0.8164	1.1704	0.8475
351	0.532	1.4015	0.7408	1.2321	0.8155
352	0.632153846153846	1.4921	0.8137	1.1447	0.5803
353	0.605	1.4027	1.0615	1.381	0.5601
354	0.536153846153846	1.3452	0.9192	1.2327	0.6627
355	0.513923076923077	1.2776	0.6506	1.3061	0.7896
356	0.483692307692308	1.2324	0.7206	1.2805	0.6386
357	0.561076923076923	1.1554	0.8721	1.2286	0.6123
358	0.652307692307692	1.2693	0.8617	1.5069	0.7405
359	0.673615384615385	1.122	0.7196	1.3381	0.6228
360	0.578846153846154	1.1162	0.5856	1.3077	0.5606
361	0.578538461538462	1.1956	0.6497	1.2731	0.7329
362	0.664846153846154	1.0944	0.6239	1.144	0.6346
363	0.630384615384615	1.3327	0.6715	1.0376	0.9488
364	0.604076923076923	1.382	0.7015	1.1998	0.6574
365	0.665076923076923	1.3352	0.8377	1.1664	0.804
366	0.596615384615385	1.3561	0.6825	1.1916	0.7562
367	0.599846153846154	1.346	0.7854	1.3122	0.5806
368	0.472615384615385	1.1943	0.758	1.3212	0.8622
369	0.562153846153846	1.0795	0.7341	1.2932	0.6866
370	0.465076923076923	1.1941	0.8351	1.1879	0.6704
371	0.519923076923077	1.0782	0.7157	1.2669	0.6407
372	0.487384615384615	1.1751	0.8495	1.4015	0.5625
373	0.555307692307692	1.1081	0.8771	1.4986	0.8353
374	0.438461538461538	1.1868	0.7501	1.3676	0.9929
375	0.532461538461538	1.0782	1.0183	1.2231	0.8951
376	0.551692307692308	1.1999	1.0238	1.3464	0.7994
377	0.563615384615385	1.0889	0.7782	1.3188	0.8798
378	0.539538461538462	1.1237	0.9167	1.3547	0.6448
379	0.555307692307692	1.0176	1.0501	1.1257	0.7429
380	0.587384615384615	1.0812	0.9216	1.1051	0.6069
381	0.457846153846154	1.1544	0.9885	1.3558	0.6147
382	0.543384615384615	1.1584	1.0584	1.2485	0.7424
383	0.567153846153846	1.1509	0.9495	1.2573	0.6399
384	0.527384615384615	1.1526	0.977	1.0478	0.6017
385	0.569846153846154	1.1796	0.9016	1.1976	0.6893
386	0.583384615384615	1.1247	0.9707	1.1326	0.736
387	0.506846153846154	1.1804	0.9157	1.1405	0.8299
388	0.493307692307692	1.0524	0.8795	1.1082	0.7731
389	0.615615384615385	1.183	0.9479	0.8648	0.5785
390	0.503615384615385	1.074	0.7967	1.0825	0.6931
391	0.491076923076923	1.0149	1.0308	1.0239	0.9175
392	0.529615384615385	1.0354	0.8663	0.9468	0.6969
393	0.553615384615385	1.057	0.82	1.0819	0.7739
394	0.504538461538462	1.0936	1.0856	1.016	0.6396
395	0.418615384615385	1.0859	0.9453	1.1399	0.7923
396	0.558769230769231	1.031	1.0704	1.1354	0.8087
397	0.646153846153846	1.0495	0.919	1.1141	0.8265
398	0.637769230769231	1.031	0.9419	1.095	0.7369
399	0.590923076923077	1.0011	0.8078	1.1045	0.8057
400	0.572769230769231	1.0465	0.961	0.8795	0.7443
401	0.736692307692308	1.3531	0.9146	1.1181	0.7051
402	0.644769230769231	1.319	0.9124	1.0944	0.8225
403	0.678076923076923	1.3395	0.824	1.1891	0.7425
404	0.807384615384615	1.3547	0.8767	1.0941	0.6982
405	0.605230769230769	1.1076	0.9079	1.1556	0.7311
406	0.624461538461538	1.2633	0.9898	1.1283	0.7702
407	0.550076923076923	1.1141	0.9023	1.2522	0.7862
408	0.587307692307692	1.0359	0.9728	1.1855	0.7183
409	0.528384615384615	1.0266	0.8498	1.1836	0.8042
410	0.736615384615385	1.0078	0.9657	1.0757	0.8451
411	0.613153846153846	1.0904	0.9915	1.1468	0.8802
412	0.624230769230769	1.0457	0.893	1.306	0.7
413	0.564769230769231	1.2034	1.0096	1.2621	0.8732
414	0.420846153846154	1.2098	0.9827	1.2742	0.7642
415	0.433	1.3477	1.1324	1.0447	0.8697
416	0.646615384615385	1.4514	1.107	0.9965	0.7857
417	0.667846153846154	1.2876	1.1092	1.1693	0.6869
418	0.569615384615385	1.2791	0.9331	0.9309	0.7324
419	0.670076923076923	1.3503	0.8918	1.1571	0.69
420	0.863461538461539	1.2493	1.0375	1.2852	0.7768
421	0.792923076923077	1.1251	0.9432	1.213	0.7683
422	0.693153846153846	1.0788	0.8756	1.1242	0.802
423	0.692076923076923	1.1148	0.866	1.4121	0.7934
424	0.590846153846154	0.9287	0.8671	1.4021	0.7985
425	0.630615384615385	1.044	0.8497	1.3232	0.7337
426	0.634461538461538	0.9472	0.9369	1.263	0.7725
427	0.562615384615385	1.0249	0.9124	1.3553	0.8082
428	0.705923076923077	1.0693	1.0278	1.2836	0.7079
429	0.570153846153846	1.1314	0.8913	1.2296	0.8457
430	0.473615384615385	1.2549	0.9338	1.2192	0.6951
431	0.656923076923077	1.2291	1.0579	1.2775	0.7682
432	0.546461538461538	1.3551	0.9401	1.118	0.7106
433	0.701153846153846	1.4366	0.9327	1.1482	0.8285
434	0.627769230769231	1.3024	0.9737	0.9317	0.9316
435	0.562923076923077	1.2677	0.7822	1.2502	0.8291
436	0.650769230769231	1.2184	0.9178	1.3229	0.8368
437	0.829230769230769	1.2515	0.8823	1.2324	0.7772
438	0.842384615384615	1.3868	0.8413	1.3344	0.7819
439	0.733538461538461	1.4363	0.9907	1.1374	0.9468
440	0.843384615384615	1.3215	0.9132	1.339	0.7194
441	0.818153846153846	1.3575	0.9307	1.1885	0.7681
442	0.605615384615385	1.308	0.9048	1.3088	0.7303
443	0.648153846153846	1.5574	0.9104	1.3962	0.9502
444	0.564	1.3872	0.9601	1.2274	0.8826
445	0.665230769230769	1.4419	1.103	1.3222	0.8716
446	0.762076923076923	1.2964	0.9708	1.237	0.8067
447	0.573076923076923	1.3053	0.9347	1.1719	0.8061
448	0.528461538461539	1.3753	0.8953	1.1807	0.77
449	0.606307692307692	1.3463	0.8813	1.0561	0.8298
450	0.527307692307692	1.4269	1.0204	0.9994	0.815
451	0.530461538461538	1.3184	1.068	1.2136	0.7802
452	0.486384615384615	1.3224	0.9154	1.1073	0.8308
453	0.684923076923077	1.2475	1.0016	1.2095	0.8362
454	0.479307692307692	1.2112	0.9046	1.0918	0.7876
455	0.582307692307692	1.3068	0.9008	1.0117	0.8833
456	0.530769230769231	1.2715	0.9897	1.1514	0.8418
457	0.515769230769231	1.2446	0.9511	1.1909	0.7985
458	0.570615384615385	1.3284	0.9393	1.1421	0.8476
459	0.474923076923077	1.2663	1.0272	1.0803	0.7893
460	0.547307692307692	1.2326	0.8321	1.1829	0.9289
461	0.606692307692308	1.2677	0.9631	1.1519	0.9728
462	0.543769230769231	1.359	1.1962	1.2943	0.9859
463	0.529384615384615	1.4607	0.9031	1.213	0.853
464	0.607692307692308	1.2293	1.046	1.2296	0.8573
465	0.540076923076923	1.2342	0.9796	1.2412	0.8979
466	0.537923076923077	1.1912	1.0931	1.2606	0.8844
467	0.641923076923077	1.3766	1.0654	1.1658	0.889
468	0.570076923076923	1.3432	0.9641	1.1833	0.8618
469	0.549230769230769	1.3042	1.0939	1.1366	0.8634
470	0.481461538461538	1.3046	1.0305	1.1506	0.7309
471	0.405769230769231	1.2491	0.9428	1.1471	0.7729
472	0.396692307692308	1.2734	0.8919	1.204	0.705
473	0.290076923076923	1.2726	0.9884	1.2279	0.8035
474	0.268	1.2681	0.9632	1.2375	0.6265
475	0.560538461538462	1.2839	1.1287	1.1735	0.6884
476	0.445461538461538	1.1901	1.12	1.1922	0.871
477	0.465692307692308	1.2792	0.9577	1.0404	0.6267
478	0.508846153846154	1.3524	0.949	1.0904	0.8104
479	0.523769230769231	1.203	1.0447	1.1001	0.7619
480	0.441307692307692	1.2552	1.1071	1.2691	0.7938
481	0.522384615384615	1.2919	0.9421	1.325	0.7816
482	0.487461538461539	1.3418	0.9045	1.2625	0.7249
483	0.498461538461538	1.2294	0.9683	1.1007	0.9129
484	0.560846153846154	1.1602	0.9217	1.2997	0.7442
485	0.530538461538462	1.0161	0.7909	1.3526	0.7236
486	0.503	0.8234	0.8389	1.3629	0.8347
487	0.612461538461539	0.6737	0.8714	1.2841	0.8792
488	0.562153846153846	0.7914	1.0289	1.1668	0.8632
489	0.541923076923077	0.6962	0.8413	1.2439	0.9347
490	0.531153846153846	0.7018	0.9265	1.2111	0.7756
491	0.589461538461538	0.6983	1.0108	1.1804	0.8372
492	0.602153846153846	0.7766	0.9051	1.1914	0.879
493	0.641461538461538	0.7108	0.8363	1.0856	0.7059
494	0.557923076923077	0.7684	0.8132	1.2691	0.8206
495	0.600692307692308	0.8685	0.9164	1.2274	0.8543
496	0.541384615384615	0.7611	0.8147	1.2054	0.7957
497	0.670461538461538	0.6808	0.941	1.1976	0.7441
498	0.506769230769231	0.7327	0.7772	1.1365	0.9752
499	0.569923076923077	0.6683	0.8422	1.1737	0.8211
500	0.713461538461538	0.7121	0.905	1.1811	0.9823
501	0.571923076923077	0.566	1.0807	1.2091	0.982
502	0.630615384615385	0.7098	0.977	1.2239	0.8614
503	0.561307692307692	0.8042	0.9923	1.2923	0.9113
504	0.517153846153846	0.665	0.9902	1.2399	0.9952
505	0.548076923076923	0.6866	0.9319	1.1903	0.8961
506	0.602846153846154	0.7079	0.8628	1.2274	0.8201
507	0.595153846153846	0.6998	0.8659	1.1235	0.9251
508	0.569846153846154	0.7086	0.8868	1.0236	0.9152
509	0.602	0.765	0.9136	1.1497	0.8157
510	0.613	0.7545	0.9276	1.2259	0.9498
511	0.573076923076923	0.8441	0.865	1.1129	0.8252
512	0.697923076923077	0.8181	0.8109	1.1663	0.7987
513	0.597615384615385	0.7566	0.8144	1.236	0.8471
514	0.683153846153846	0.7739	0.9409	1.2535	0.959
515	0.642153846153846	0.6906	0.9879	1.3188	0.8309
516	0.599692307692308	0.8613	0.9273	1.1961	0.8096
517	0.594461538461538	0.7866	0.8357	1.1888	0.7615
518	0.664153846153846	0.9105	0.9093	1.1915	0.7198
519	0.565230769230769	0.7243	1.0895	1.1584	0.7135
520	0.545	0.7407	0.8566	1.1314	0.7628
521	0.691923076923077	0.7905	0.964	1.0765	0.7168
522	0.554769230769231	0.7323	0.927	1.1141	0.8693
523	0.597846153846154	0.7027	0.9399	1.0212	0.829
524	0.611692307692308	0.7751	0.9698	1.0284	0.7909
525	0.639769230769231	0.7224	0.9776	1.027	0.8855
526	0.771076923076923	0.7927	0.9941	1.0198	0.8231
527	0.686461538461538	0.7802	0.9845	1.1712	0.8794
528	0.667692307692308	0.8613	0.8575	1.171	0.8031
529	0.711153846153846	0.7427	0.9273	1.3309	0.8655
530	0.685230769230769	0.8236	0.8762	1.2063	0.8694
531	0.618076923076923	0.7618	0.9469	1.3498	0.8456
532	0.541461538461538	0.8894	1.0023	1.2795	0.7531
533	0.559230769230769	0.7262	1.1126	1.2029	0.8479
534	0.573230769230769	0.9053	0.9997	1.193	0.9577
535	0.657615384615385	0.8558	0.9243	1.2506	0.7509
536	0.597846153846154	0.8315	0.8514	1.2846	0.6363
537	0.586615384615385	0.7626	0.7661	1.0612	0.6646
538	0.598769230769231	0.727	0.9492	1.307	0.8823
539	0.612307692307692	0.7748	0.9003	1.2499	0.7095
540	0.39	0.7635	0.7414	1.3187	0.7423
541	0.418769230769231	0.8913	0.8769	1.1839	0.7896
542	0.388846153846154	0.742	0.8812	1.172	0.8187
543	0.47	0.7956	1.0032	1.2409	0.7463
544	0.473076923076923	0.8242	1.1196	1.2725	0.7933
545	0.486	0.7659	0.9361	1.1633	0.8452
546	0.390769230769231	0.6169	0.9438	1.2124	0.8629
547	0.413076923076923	0.7712	0.9103	1.1786	0.7678
548	0.583461538461538	0.6431	0.886	1.191	0.7063
549	0.665076923076923	0.7195	0.8775	1.2436	0.6902
550	0.679538461538462	0.6567	0.9568	1.268	0.839
551	0.599384615384615	0.6519	0.8371	1.2503	0.8468
552	0.570923076923077	0.6016	0.8368	1.4517	0.6898
553	0.660615384615385	0.593	0.9697	1.3047	0.7794
554	0.760615384615385	0.6436	0.9636	1.462	0.7418
555	0.639153846153846	0.5425	0.9428	1.5651	0.8829
556	0.599692307692308	0.6696	0.8601	1.3052	0.8377
557	0.555384615384615	0.7202	1.0913	1.3102	0.8162
558	0.602384615384615	0.6462	1.1569	1.3365	0.7978
559	0.673615384615385	0.7105	1.0083	1.2942	0.7923
560	0.593153846153846	0.7524	1.0136	1.3221	0.9242
561	0.624384615384615	0.9296	0.9567	1.4788	0.871
562	0.636615384615385	0.6702	1.0157	1.2885	0.6576
563	0.693076923076923	0.6669	0.947	1.3648	0.8147
564	0.600384615384615	0.696	0.8975	1.2469	0.4952
565	0.528307692307692	0.6659	0.8772	1.1087	0.6497
566	0.588230769230769	0.7131	0.8184	1.2151	0.7177
567	0.615846153846154	0.6908	0.856	1.2843	0.7966
568	0.595461538461538	0.5977	0.8173	1.2779	0.7601
569	0.704846153846154	0.6164	0.872	1.2626	0.76
570	0.718	0.6915	0.863	1.314	0.7489
571	0.674307692307692	0.7835	0.9754	1.3964	0.8175
572	0.641923076923077	0.6535	0.9729	1.145	0.819
573	0.681615384615385	0.653	1.0095	1.1709	0.8956
574	0.782923076923077	0.6238	0.9706	1.1115	0.805
575	0.697076923076923	0.6264	0.9638	1.1735	0.8851
576	0.834230769230769	0.6498	1.084	1.2022	0.7069
577	0.763692307692308	0.6	0.9669	1.1973	0.7239
578	0.636461538461538	0.6884	0.9339	1.2738	0.9654
579	0.810307692307692	0.8388	1.005	1.1296	0.6791
580	0.765615384615385	0.9999	1.0673	1.1942	0.7633
581	0.690538461538462	0.8854	0.9041	1.3147	0.7113
582	0.807692307692308	0.8839	0.9372	1.3922	0.7884
583	0.573230769230769	0.755	0.7983	1.3228	0.9351
584	0.736307692307692	0.7921	0.9775	1.2929	0.6827
585	0.697384615384615	0.8712	0.9759	1.1001	0.9331
586	0.570230769230769	0.8316	1.0747	1.1436	0.827
587	0.635461538461538	0.8449	0.9505	1.2977	0.7692
588	0.613384615384615	0.8052	0.9354	1.2232	0.762
589	0.561615384615385	0.8636	1.0581	1.1768	0.7853
590	0.624153846153846	0.863	0.9819	1.242	0.8267
591	0.587461538461538	0.6691	0.9085	1.3678	0.7308
592	0.672846153846154	0.6359	0.9073	1.1203	0.8093
593	0.801230769230769	0.7374	0.8895	1.3036	0.7757
594	0.813461538461539	0.7062	0.836	1.3197	0.8443
595	0.695	0.5948	0.9928	1.2633	0.86
596	0.858461538461539	0.6825	0.8814	1.1898	0.8533
597	0.812	0.6757	0.8386	1.1441	0.8278
598	0.745769230769231	0.6529	0.7836	1.2693	0.7766
599	0.585692307692308	0.7169	0.7446	1.1693	0.8616
600	0.719846153846154	0.7355	0.9058	1.1898	0.63
601	0.485692307692308	0.6119	0.7515	1.4265	0.666
602	0.686307692307692	0.655	0.8247	1.2164	0.7575
603	0.602	0.7394	0.7494	1.3233	0.8017
604	0.529692307692308	0.671	0.7419	1.3683	0.8207
605	0.696	0.6166	0.9447	1.3048	0.7865
606	0.643846153846154	0.6471	0.886	1.3824	0.8041
607	0.621076923076923	0.6848	0.8673	1.277	0.8925
608	0.625153846153846	0.6657	0.8375	1.3456	0.7471
609	0.629230769230769	0.66	0.8292	1.2679	0.6482
610	0.667153846153846	0.7864	0.8712	1.1495	0.6862
611	0.500923076923077	0.7208	0.7334	1.2176	0.7642
612	0.560769230769231	0.8909	0.8076	1.2225	0.7585
613	0.387384615384615	0.8794	0.7732	1.1217	0.691
614	0.502923076923077	0.7391	0.8572	1.3	0.6815
615	0.438769230769231	0.6895	1.028	1.2253	0.7608
616	0.432307692307692	0.7977	0.7156	1.2313	0.8541
617	0.357153846153846	0.7206	0.8601	1.2601	0.6728
618	0.418615384615385	0.6805	0.8591	1.2571	0.726
619	0.388076923076923	0.7556	0.7978	1.1809	0.8168
620	0.405615384615385	0.7859	0.9694	1.1139	0.7695
621	0.451153846153846	0.7698	0.9685	1.1534	0.9357
622	0.393	0.7586	0.9659	1.1085	0.7366
623	0.443	0.7732	0.7895	1.246	0.8498
624	0.635615384615385	0.6937	0.882	1.1374	0.8679
625	0.584538461538462	0.8825	0.8078	1.0622	0.7278
626	0.683923076923077	0.8263	0.7145	1.1586	0.9824
627	0.656692307692308	0.7841	0.9353	1.3545	0.7201
628	0.652846153846154	0.9704	0.8268	1.2683	0.7201
629	0.548307692307692	0.9199	0.9295	1.1155	0.8104
630	0.578384615384615	0.8539	0.8345	1.1478	1.0197
631	0.615769230769231	0.8551	0.765	1.2795	0.8554
632	0.758769230769231	0.8409	0.8064	1.1625	0.7481
633	0.800615384615385	0.8551	0.7343	1.1986	0.8466
634	0.783076923076923	0.973	0.7793	1.2507	0.9563
635	0.894384615384615	0.9395	0.8932	1.0472	0.7763
636	0.809461538461538	0.8589	0.7091	1.2941	0.8351
637	0.726692307692308	0.927	0.6938	1.4281	0.8041
638	0.716846153846154	0.89	0.7504	1.3815	0.754
639	0.773846153846154	0.9167	0.7298	1.1139	0.6727
640	0.829	0.9958	0.6693	1.2197	0.7953
641	0.710076923076923	0.9137	0.7874	1.2774	0.6259
642	0.671461538461538	0.8534	0.698	1.3708	0.7932
643	0.683384615384615	0.903	0.762	1.4573	0.6735
644	0.713769230769231	0.7411	0.803	1.3693	0.8276
645	0.623153846153846	0.8044	0.7968	1.1061	0.757
646	0.785846153846154	0.8817	0.8809	1.3564	0.6692
647	0.864923076923077	0.8554	0.8459	1.3837	0.7394
648	0.753923076923077	0.7967	0.8282	1.2547	0.7899
649	0.836461538461538	0.7235	0.8343	1.4976	0.6461
650	0.724	0.8613	0.8365	1.4106	0.7537
651	0.647923076923077	0.8752	0.8644	1.2014	0.728
652	0.738230769230769	0.8404	0.9982	1.3483	0.816
653	0.759923076923077	0.8033	0.7627	1.1303	0.7829
654	0.759384615384615	0.7837	0.8501	1.2525	0.6668
655	0.735461538461538	0.9405	0.8232	1.3086	0.8251
656	0.727384615384615	0.9286	0.795	1.4451	0.8865
657	0.743923076923077	0.8055	0.7618	1.4426	0.7862
658	0.683923076923077	0.8556	0.7902	1.3113	0.9015
659	0.753	0.8383	0.7918	1.3687	1.0163
660	0.739923076923077	0.8208	0.7955	1.3651	0.7758
661	0.783307692307692	0.8185	0.8594	1.3276	0.6872
662	0.752153846153846	0.8333	0.7266	1.2342	0.8069
663	0.680692307692308	0.7924	0.6541	1.2742	0.8197
664	0.747923076923077	0.6709	0.5668	1.1603	0.8799
665	0.787615384615385	0.6995	0.7409	1.3526	0.8995
666	0.854615384615385	0.6839	0.7555	1.3009	0.7923
667	0.788769230769231	0.6452	0.781	1.4807	0.9367
668	0.838769230769231	0.7747	0.5899	1.5696	0.8552
669	0.744153846153846	0.6803	0.6024	1.5267	0.81
670	0.743230769230769	0.7724	0.5393	1.5046	0.8979
671	0.834769230769231	0.7263	0.7963	1.3319	0.9261
672	0.814846153846154	0.6948	0.7561	1.269	0.7233
673	0.804538461538462	0.7022	0.8395	1.3463	0.8062
674	0.763153846153846	0.7908	0.7365	1.2485	0.6654
675	0.782846153846154	0.8741	0.8327	1.3192	0.8039
676	0.774846153846154	0.774	0.7869	1.4589	0.9175
677	0.802230769230769	0.9344	0.62	1.5628	0.7296
678	0.727	0.9629	0.6199	1.6207	0.7515
679	0.766769230769231	0.9296	0.8202	1.6529	0.8227
680	0.760230769230769	0.7759	0.7505	1.7191	0.81
681	0.633615384615385	0.7418	0.7095	1.6071	0.6522
682	0.667461538461538	0.6506	0.8297	1.604	0.807
683	0.636692307692308	0.7756	1.0491	1.7621	0.8546
684	0.656	0.7279	0.8976	1.5734	0.8103
685	0.712	0.9881	1.0377	1.4646	0.803
686	0.736923076923077	0.9124	0.9957	1.4318	0.7013
687	0.754307692307692	0.8001	1.0645	1.4955	0.8526
688	0.837769230769231	0.7567	0.9492	1.6199	0.7648
689	0.777230769230769	0.7295	0.8675	1.3454	0.8717
690	0.806615384615385	0.8555	0.8719	1.4387	0.8616
691	0.725846153846154	0.7067	0.9961	1.4789	0.9087
692	0.740076923076923	0.7599	0.9035	1.5512	0.6773
693	0.732538461538462	0.7278	0.7624	1.4391	0.7552
694	0.621076923076923	0.9475	0.9596	1.4651	0.8172
695	0.562846153846154	0.8072	0.9169	1.5576	0.8582
696	0.768692307692308	0.8503	1.044	1.4905	0.8427
697	0.811461538461538	0.7093	0.8382	1.628	0.945
698	0.793615384615385	0.7421	0.8498	1.5084	0.862
699	0.751615384615385	0.8243	0.8245	1.3594	1.0186
700	0.712538461538462	0.6065	0.8111	1.4312	0.8835
701	0.718	0.7868	0.7995	1.3781	0.9662
702	0.879307692307692	0.7574	0.8237	1.4921	0.8411
703	0.681461538461538	0.7682	0.8869	1.4953	0.8164
704	0.664	0.6592	1.0259	1.4966	0.8301
705	0.672538461538462	0.8332	0.9581	1.3633	0.7555
706	0.734538461538461	0.7361	0.7253	1.2533	0.8621
707	0.537692307692308	0.749	0.8812	1.3038	0.9069
708	0.687923076923077	0.7284	0.8061	1.296	0.8298
709	0.802538461538461	0.8102	0.781	1.399	0.9154
710	0.781692307692308	0.7513	0.8093	1.443	0.8295
711	0.856923076923077	0.6781	0.6899	1.5547	0.8461
712	0.750076923076923	0.7693	0.632	1.4556	0.7365
713	0.795769230769231	0.9421	0.5932	1.3775	0.7306
714	0.723461538461538	0.8257	0.9211	1.4577	0.7341
715	0.633230769230769	0.6824	0.6819	1.428	0.7746
716	0.671538461538462	0.6465	0.8297	1.345	0.7129
717	0.574846153846154	0.7614	0.7453	1.3088	0.7138
718	0.603076923076923	0.7661	0.6985	1.2695	0.7075
719	0.577384615384615	0.7251	0.7106	1.3026	0.7339
720	0.559153846153846	0.7392	0.7386	1.2363	0.7804
721	0.572307692307692	0.7645	0.8187	1.3133	0.879
722	0.560923076923077	0.7103	0.7522	1.2512	0.6771
723	0.570076923076923	0.7469	0.8113	1.2005	0.7476
724	0.596461538461538	0.671	0.9138	1.3817	0.8232
725	0.636769230769231	0.8202	0.8664	1.1688	0.9475
726	0.552230769230769	0.8093	0.8749	1.3264	0.8813
727	0.555769230769231	0.7222	0.8296	1.4571	0.7675
728	0.643384615384615	0.7518	0.7635	1.3573	0.9386
729	0.554846153846154	0.7648	0.9878	1.3306	0.825
730	0.552923076923077	0.7174	0.9323	1.3362	0.883
731	0.590076923076923	0.7874	0.8133	1.3434	0.8185
732	0.545230769230769	0.6757	0.914	1.257	0.8484
733	0.615307692307692	0.8424	0.8795	1.1851	0.9259
734	0.529538461538462	0.7052	1.0041	1.4118	0.9514
735	0.55	0.7998	0.7702	1.2609	0.9011
736	0.557153846153846	0.799	0.912	1.2854	1.0373
737	0.558538461538462	0.7617	0.8089	1.2373	1.0684
738	0.531538461538462	0.7176	0.9012	1.1681	0.9622
739	0.577230769230769	0.8039	0.868	1.0648	0.8331
740	0.790384615384615	0.8203	0.8342	0.9831	0.8291
741	0.590538461538462	0.7071	1.0271	1.0722	0.7927
742	0.642692307692308	0.7214	0.8925	1.2224	1.0024
743	0.749923076923077	0.7381	0.828	1.1486	0.9537
744	0.727846153846154	0.8019	0.827	1.0812	1.0509
745	0.829153846153846	0.7239	0.6475	1.2417	1.0009
746	0.684	0.8166	0.9268	1.2519	0.9902
747	0.634923076923077	0.8299	0.9196	1.2269	0.8588
748	0.689461538461538	0.9675	1.0734	1.2399	0.8524
749	0.76	0.8811	0.8696	1.156	0.9045
750	0.849307692307692	0.8659	0.8929	1.207	0.8957
751	0.940538461538461	0.8244	0.9078	1.2944	0.8053
752	0.902769230769231	0.8514	0.8408	1.2458	0.8374
753	0.828692307692308	0.9389	0.8583	1.0901	0.848
754	0.767923076923077	0.8921	0.9312	1.2906	0.898
755	0.796	0.8239	0.7698	1.1723	0.8672
756	0.758230769230769	0.8867	0.8727	1.1461	0.7267
757	0.737384615384615	0.8765	0.9281	1.1251	0.7432
758	0.869	0.8715	0.7558	1.0996	0.7751
759	0.742307692307692	1.0506	0.8161	1.1369	0.8535
760	0.759923076923077	1.4095	0.7003	1.285	0.7865
761	0.743076923076923	1.4414	0.8541	1.2558	0.7391
762	0.733076923076923	1.3501	0.7552	1.2288	0.8041
763	0.657692307692308	1.1404	0.6962	1.2611	0.7846
764	0.704	1.3122	0.6329	1.2898	0.7646
765	0.744615384615385	1.3013	0.5721	1.1752	0.8632
766	0.728538461538462	1.1785	0.6693	1.1558	0.7262
767	0.674923076923077	1.2536	0.6684	1.1311	0.756
768	0.768615384615385	1.393	0.7087	1.1012	0.7929
769	0.714692307692308	1.3111	0.8959	1.1852	0.7215
770	0.694461538461538	1.4251	0.7243	1.1167	0.8866
771	0.696230769230769	1.4445	0.6761	1.1167	0.8573
772	0.518615384615385	1.3066	0.5836	1.0332	0.9409
773	0.579769230769231	1.4269	0.624	0.9898	0.8398
774	0.488923076923077	1.356	0.6164	1.047	0.9868
775	0.544846153846154	1.5194	0.5966	1.0693	0.8005
776	0.602384615384615	1.4364	0.7355	1.0415	0.816
777	0.542076923076923	1.404	0.6486	1.1161	0.8695
778	0.531846153846154	1.3272	0.6203	1.1251	0.797
779	0.495923076923077	1.2943	0.6584	1.0654	0.742
780	0.529307692307692	1.4281	0.5812	1.0273	0.8734
781	0.587769230769231	1.4085	0.6075	1.0216	0.8012
782	0.627076923076923	1.428	0.5838	0.9795	0.9208
783	0.560923076923077	1.4141	0.6668	0.8953	0.9377
784	0.643461538461538	1.2319	0.5598	0.9783	0.8486
785	0.483384615384615	1.1982	0.521	0.9917	0.8324
786	0.630846153846154	1.1544	0.5957	0.9629	0.8863
787	0.657076923076923	1.1141	0.5534	0.8535	0.8236
788	0.565769230769231	1.1402	0.6093	0.9475	0.8774
789	0.566692307692308	1.0772	0.6315	1.0127	0.8506
790	0.544923076923077	1.0118	0.5906	1.1052	0.8409
791	0.601076923076923	1.0822	0.5636	1.141	0.7281
792	0.623846153846154	1.0361	0.6619	0.9887	0.7657
793	0.536153846153846	1.1405	0.8049	1.0057	0.7562
794	0.638846153846154	1.0799	0.7154	1.016	0.765
795	0.658769230769231	1.1074	0.6381	1.0238	0.916
796	0.526461538461538	1.2519	0.679	1.0433	0.8743
797	0.719076923076923	1.2713	0.6683	1.1623	0.8799
798	0.650923076923077	1.0876	0.7217	1.1223	0.8242
799	0.465461538461538	1.286	0.6515	1.1679	0.7407
800	0.408384615384615	1.2767	0.6259	1.1267	0.8135
801	0.390538461538462	1.1479	0.4868	0.9806	0.7447
802	0.369	1.2527	0.7826	0.9351	0.8043
803	0.397769230769231	1.112	0.6668	1.0422	0.8582
804	0.394461538461538	1.1938	0.6147	1.0627	0.7493
805	0.440461538461538	1.195	0.7388	1.0867	0.7707
806	0.517769230769231	1.1595	0.5482	0.9933	0.741
807	0.334923076923077	1.1786	0.6298	1.141	0.8712
808	0.426923076923077	1.131	0.6674	1.2457	0.7815
809	0.508615384615385	1.1422	0.6749	1.2489	0.929
810	0.664384615384615	1.1589	0.5999	1.233	0.8215
811	0.595692307692308	1.0418	0.5512	1.0651	0.8638
812	0.524538461538462	1.1011	0.6234	1.1019	0.8129
813	0.539769230769231	1.047	0.7456	1.058	0.8408
814	0.567538461538462	1.1147	0.547	1.2095	0.7995
815	0.422846153846154	1.0997	0.6154	1.2726	0.8699
816	0.546384615384615	1.0983	0.5452	1.0943	0.7788
817	0.537	1.0959	0.506	1.2204	0.8958
818	0.586153846153846	0.962	0.5376	1.3038	0.7315
819	0.594923076923077	1.0203	0.867	1.3014	0.7539
820	0.578307692307692	1.1244	0.8122	1.2194	0.8133
821	0.539	1.1498	0.8204	1.2779	0.7355
822	0.520461538461538	1.1351	0.9022	1.074	0.913
823	0.571769230769231	1.1722	0.5899	1.1137	0.7855
824	0.534846153846154	1.0708	0.7391	1.2233	0.7706
825	0.613923076923077	1.135	0.726	1.2143	0.7784
826	0.716230769230769	1.13	0.6858	1.1631	0.8107
827	0.743	1.1938	0.6477	1.0557	0.8312
828	0.623384615384615	1.0137	0.5853	1.0748	0.8116
829	0.769307692307692	1.2749	0.6209	1.1112	0.876
830	0.685153846153846	1.3162	0.565	1.0724	0.7982
831	0.808076923076923	1.1448	0.6585	1.0155	0.781
832	0.686923076923077	1.2335	0.732	1.0372	0.7683
833	0.661461538461538	1.1457	0.6696	1.0157	0.805
834	0.498307692307692	1.1735	0.716	1.0919	0.7846
835	0.604153846153846	1.3174	0.8918	1.2147	0.8817
836	0.719	1.4297	0.7006	1.1771	0.7388
837	0.646692307692308	1.351	0.6808	1.1381	0.8864
838	0.602538461538461	1.4605	0.7432	1.3487	0.8483
839	0.602230769230769	1.3653	0.7867	1.2432	0.8657
840	0.609230769230769	1.3287	0.7951	1.2842	0.9136
841	0.477076923076923	1.3024	0.7182	1.261	0.8766
842	0.434153846153846	1.2971	0.7107	1.3385	0.9213
843	0.605076923076923	1.1044	0.7262	1.4423	0.9004
844	0.495230769230769	1.1573	0.5583	1.4681	0.9269
845	0.520153846153846	1.0561	0.6614	1.4752	0.8023
846	0.528692307692308	0.7675	0.7199	1.3933	0.807
847	0.630846153846154	0.8789	0.6987	1.4961	0.7817
848	0.609153846153846	0.7125	0.6968	1.4327	0.8192
849	0.535923076923077	1.0582	0.7568	1.2539	0.8365
850	0.426692307692308	1.1707	0.7185	1.3011	0.773
851	0.556076923076923	1.3167	0.8766	1.2761	0.8864
852	0.378	1.2576	0.7502	1.2845	0.8206
853	0.518615384615385	1.2233	0.8006	1.2701	0.8117
854	0.612461538461539	1.1487	0.7694	1.4574	0.7525
855	0.554461538461538	1.3432	0.879	1.2945	0.8471
856	0.537307692307692	1.3104	0.8508	1.345	0.8866
857	0.462461538461538	1.2927	0.793	1.4065	0.7886
858	0.488	1.241	0.7874	1.3207	0.7678
859	0.546615384615385	1.4194	0.8641	1.3969	0.7984
860	0.653692307692308	1.3307	0.6606	1.6189	0.7727
861	0.596923076923077	1.569	0.6898	1.3619	0.7159
862	0.642538461538462	1.3211	0.778	1.1924	0.8265
863	0.677076923076923	1.3863	0.8854	1.3037	0.8746
864	0.675384615384615	1.427	0.8019	1.2414	0.9438
865	0.637692307692308	1.3303	0.6289	1.2623	0.9129
866	0.617769230769231	1.4555	0.5316	1.2141	0.8663
867	0.726769230769231	1.2521	0.6594	1.2549	0.9164
868	0.591076923076923	1.3998	0.5932	1.1136	0.8716
869	0.637076923076923	1.2779	0.5145	1.1483	0.9729
870	0.515615384615385	1.2185	0.6217	1.1726	0.8699
871	0.541615384615385	1.1703	0.7474	1.2194	0.7904
872	0.547230769230769	1.2869	0.7594	1.2418	0.9215
873	0.657076923076923	1.2062	0.7328	1.2362	0.7884
874	0.612923076923077	1.2558	0.6164	1.1036	0.8406
875	0.625307692307692	1.2644	0.6728	1.317	0.944
876	0.698846153846154	1.3065	0.7276	1.458	0.8201
877	0.575692307692308	1.2564	0.7068	1.5811	0.8182
878	0.684230769230769	1.347	0.8224	1.4674	0.799
879	0.659230769230769	1.3262	0.7146	1.4575	1.0124
880	0.536769230769231	1.4022	0.6741	1.5721	0.9057
881	0.521461538461538	1.4792	0.5559	1.5097	0.8186
882	0.538923076923077	1.3083	0.6905	1.5627	0.7649
883	0.504846153846154	1.3009	0.8037	1.6173	0.9046
884	0.610307692307692	1.186	0.6007	1.4262	0.7699
885	0.627692307692308	1.1886	0.727	1.4102	0.8921
886	0.561769230769231	1.3415	0.616	1.1978	0.8309
887	0.634461538461538	1.1342	0.5804	1.1613	0.8357
888	0.478230769230769	1.1631	0.5276	1.2089	0.8574
889	0.546923076923077	1.2188	0.6946	1.1388	0.9412
890	0.525615384615385	1.2587	0.621	1.3625	0.8083
891	0.557153846153846	1.1756	0.6143	1.1765	0.7301
892	0.599384615384615	1.1147	0.5703	0.8961	0.8463
893	0.613384615384615	1.1746	0.613	0.905	0.8073
894	0.590846153846154	1.2179	0.7487	0.9802	0.6797
895	0.437538461538461	1.2304	0.6157	0.736	0.8054
896	0.646461538461538	1.2858	0.6926	0.866	0.7393
897	0.657384615384615	1.2145	0.5577	1.0246	0.856
898	0.638615384615385	1.1242	0.7913	0.938	0.7342
899	0.585923076923077	1.106	0.6569	0.898	0.8205
900	0.530461538461538	1.1819	0.7214	0.9768	0.8612
901	0.554846153846154	1.2189	0.5944	0.9675	0.7885
902	0.54	1.1807	0.7239	0.8512	0.9233
903	0.597692307692308	1.3109	0.7908	1.1182	0.7885
904	0.570230769230769	1.1828	0.6072	0.7995	0.8612
905	0.744846153846154	1.2124	0.6779	0.7101	0.8545
906	0.773230769230769	1.1245	0.6684	0.7858	0.7296
907	0.586692307692308	1.1304	0.9253	0.742	0.7692
908	0.520923076923077	1.0993	0.6711	0.9386	0.8121
909	0.557307692307692	1.1098	0.7658	0.9427	0.7622
910	0.568153846153846	1.1296	0.5471	1.1303	0.8243
911	0.652461538461538	1.1703	0.6087	1.0913	0.796
912	0.478846153846154	1.1653	0.5159	0.869	0.9461
913	0.48	1.2579	0.6126	0.7909	0.9203
914	0.530615384615385	1.3788	0.4996	0.9499	0.8323
915	0.555	1.1469	0.647	1.1209	0.826
916	0.420384615384615	1.3433	0.5552	0.9661	0.8567
917	0.518538461538462	1.2928	0.5472	1.0655	0.7918
918	0.505	1.3072	0.5839	1.2289	0.7178
919	0.452846153846154	1.2066	0.7007	1.4724	0.8994
920	0.325230769230769	1.2806	0.6775	1.214	0.94
921	0.490384615384615	1.2342	0.6555	1.1692	0.8744
922	0.460846153846154	1.0997	0.4997	0.968	0.8219
923	0.373153846153846	1.102	0.6786	1.0118	0.7879
924	0.534846153846154	1.1556	0.5484	1.0772	0.9388
925	0.656230769230769	1.1942	0.5906	1.1034	0.8082
926	0.601769230769231	1.2735	0.5942	1.093	0.7597
927	0.466846153846154	1.2258	0.6164	0.9758	0.8009
928	0.421	1.1155	0.5025	1.1066	0.88
929	0.496153846153846	1.1195	0.6023	1.1736	0.9145
930	0.466	1.1262	0.5695	1.0053	0.7883
931	0.406923076923077	1.2899	0.6345	0.9665	0.9157
932	0.611538461538462	1.2443	0.6944	1.0146	0.9289
933	0.582461538461538	1.2055	0.7678	1.0442	0.931
934	0.569846153846154	1.2349	0.8001	0.9801	0.8894
935	0.508307692307692	1.1319	0.7274	0.9711	0.805
936	0.483384615384615	1.1846	0.7649	1.0551	0.7702
937	0.509384615384615	1.172	0.7267	0.8426	0.7081
938	0.516230769230769	1.2366	0.6603	0.8711	0.7611
939	0.485615384615385	1.2262	0.7533	1.062	0.8543
940	0.497076923076923	1.1426	0.5745	1.0917	0.8139
941	0.632307692307692	1.1643	0.6332	0.9412	0.7028
942	0.649307692307692	1.1019	0.7491	0.9897	0.8023
943	0.657230769230769	1.1037	0.5448	0.9433	0.8092
944	0.534384615384615	1.0154	0.6656	1.025	0.8044
945	0.540384615384615	1.077	0.4826	0.9878	0.6855
946	0.622461538461539	1.1378	0.5727	0.9971	0.8324
947	0.647769230769231	1.1106	0.5538	0.9618	0.8139
948	0.633076923076923	1.1822	0.686	0.9055	0.7639
949	0.632153846153846	1.1436	0.5823	0.9165	0.7873
950	0.737846153846154	1.2553	0.6961	0.9363	0.8131
951	0.681923076923077	1.1225	0.691	0.9288	0.8844
952	0.696923076923077	1.0766	0.589	0.9243	0.9399
953	0.678461538461538	1.1609	0.6844	0.9665	0.9376
954	0.544538461538462	1.0641	0.6147	1.0984	0.9231
955	0.699769230769231	1.0646	0.6493	1.0818	0.9062
956	0.905769230769231	1.0575	0.5485	1.2138	0.7612
957	0.835769230769231	0.9293	0.5348	1.1081	0.8859
958	0.812076923076923	1.1264	0.913	1.0361	0.8059
959	0.677769230769231	1.051	0.6533	1.0836	0.6928
960	0.644769230769231	1.0771	0.9703	0.9965	0.821
961	0.747307692307692	1.1103	0.8987	0.9851	0.8185
962	0.631615384615385	1.0331	0.8876	0.966	0.7523
963	0.756923076923077	1.1891	0.9209	0.9967	0.8982
964	0.725615384615385	1.1117	0.8809	0.9535	0.8727
965	0.831538461538461	1.2608	0.9306	0.9057	0.88
966	0.837615384615385	1.209	0.8082	1.0741	0.8786
967	0.898384615384615	1.1223	0.693	1.0816	0.8429
968	0.906615384615385	1.1292	0.8521	0.8986	0.8188
969	0.838846153846154	1.1127	0.7695	0.8878	0.6712
970	0.785538461538462	1.1425	0.8376	1.0922	0.7121
971	0.723846153846154	1.1294	0.6808	1.1215	0.7069
972	0.690538461538462	1.1421	0.5177	1.1247	0.6641
973	0.816076923076923	1.0874	0.6158	0.9883	0.6782
974	0.771846153846154	1.0515	0.6479	1.1396	0.7246
975	0.753076923076923	1.0787	0.7127	0.8444	0.8111
976	0.697230769230769	1.1194	0.6976	0.9003	0.7837
977	0.770769230769231	1.1608	0.5362	1.0381	0.9978
978	0.768846153846154	1.1514	0.6803	0.9234	0.8588
979	0.800923076923077	1.1744	0.7077	0.8721	0.8862
980	0.761692307692308	1.0973	0.6942	0.941	0.8712
981	0.938461538461538	1.0925	0.6913	1.144	0.9177
982	0.820846153846154	1.1164	0.8041	1.2385	0.883
983	0.821692307692308	1.1407	0.7275	1.1397	0.8398
984	0.868615384615385	1.1434	0.8288	1.0868	0.8067
985	0.843076923076923	1.211	0.723	1.1177	0.9527
986	0.790769230769231	1.0888	0.7526	1.1179	0.8439
987	0.749307692307692	1.1508	0.5745	1.2049	0.7731
988	0.708384615384615	1.2084	0.7225	1.1778	0.8613
989	0.766153846153846	1.2228	0.6216	1.2207	0.8848
990	0.778846153846154	1.1279	0.8672	1.3663	0.8438
991	0.854153846153846	1.3097	0.483	1.2398	0.7878
992	0.740307692307692	1.3097	0.6901	1.2723	0.8112
993	0.748307692307692	1.237	0.7312	1.2158	0.8022
994	0.873	1.2568	0.7871	1.3104	1.0643
995	0.723846153846154	1.1325	0.6907	1.1467	0.8336
996	0.708538461538462	1.1357	0.5609	1.1179	0.8015
997	0.768615384615385	1.1155	0.6887	1.2264	0.9187
998	0.738230769230769	1.0825	0.5599	1.0099	0.7534
999	0.724153846153846	1.1994	0.582	1.1071	0.7626
1000	0.720692307692308	1.1738	0.5105	1.0549	0.8804
1001	0.657692307692308	1.1942	0.6226	1.0762	0.7794
1002	0.672153846153846	1.0326	0.6164	0.9791	0.8576
1003	0.783538461538462	0.9595	0.4927	0.9206	0.8039
1004	0.643	1.1245	0.5378	1.0035	0.8596
1005	0.749692307692308	1.1915	0.5218	1.2085	0.7836
1006	0.741538461538461	1.1819	0.7	1.0196	0.8172
1007	0.729769230769231	1.2732	0.6096	1.2173	0.79
1008	0.750076923076923	1.201	0.6262	1.0206	0.8579
1009	0.713615384615385	1.0773	0.5569	0.901	0.8404
1010	0.739153846153846	1.2253	0.6977	1.0796	0.7754
1011	0.715307692307692	1.2473	0.6233	1.077	0.8023
1012	0.700846153846154	1.3433	0.7688	1.0592	0.8269
1013	0.761384615384615	1.1414	0.7921	1.0304	0.8023
1014	0.839153846153846	1.2992	0.7863	1.1148	0.8001
1015	0.715769230769231	1.2756	0.518	1.0402	0.775
1016	0.669153846153846	1.1156	0.6199	0.9777	0.8063
1017	0.818	1.0645	0.7309	1.0269	0.7696
1018	0.850692307692308	1.1634	0.7164	1.2045	0.7486
1019	0.946230769230769	1.1142	0.6213	1.4504	0.7633
1020	0.860538461538462	1.2249	0.702	1.5322	0.7886
1021	0.880384615384615	1.1173	0.724	1.4433	0.8807
1022	0.819	1.1748	0.6529	1.4019	0.8254
1023	1.06830769230769	1.0663	0.4986	1.3209	0.9288
1024	1.04030769230769	1.1025	0.4936	1.4928	0.8024
1025	1.03253846153846	1.1526	0.5274	1.5448	0.9088
1026	1.07930769230769	1.2527	0.5979	1.2639	0.7485
1027	1.02276923076923	1.2136	0.6879	1.5106	0.8082
1028	0.997923076923077	1.293	0.695	1.0974	0.8315
1029	0.858076923076923	1.2825	0.8835	1.3149	0.749
1030	0.729923076923077	1.0765	0.7574	1.0109	0.9037
1031	0.601692307692308	1.2805	0.7158	1.2074	0.8355
1032	0.648923076923077	1.0777	0.6063	1.1248	0.7082
1033	0.545	1.1333	0.6643	1.1555	0.745
1034	0.614846153846154	1.1722	0.6044	0.9861	0.6503
1035	0.598615384615385	1.198	0.6388	0.9259	0.7944
1036	0.719615384615385	1.1846	0.5629	1.2335	0.8819
1037	0.637461538461538	1.3106	0.6977	1.1847	0.7253
1038	0.613076923076923	1.3388	0.5636	1.4148	0.8894
1039	0.596307692307692	1.4101	0.8182	1.0013	0.6483
1040	0.782846153846154	1.4171	0.6795	1.2748	0.8017
1041	0.739307692307692	1.3594	0.6647	1.186	0.8345
1042	0.639230769230769	1.4581	0.6569	1.2272	0.9652
1043	0.698230769230769	1.2408	0.6031	1.4294	0.7525
1044	0.593307692307692	1.4735	0.6915	1.2836	0.8159
1045	0.676923076923077	1.3786	0.5495	1.0953	0.8196
1046	0.561692307692308	1.2955	0.6785	1.1956	0.8225
1047	0.720615384615385	1.3112	0.6054	1.2289	0.9658
1048	0.683153846153846	1.1483	0.695	1.3149	0.9094
1049	0.628615384615385	1.3077	0.6986	1.2844	0.9941
1050	0.645230769230769	1.1564	0.6485	1.2215	0.8753
1051	0.649153846153846	1.1902	0.6602	1.3657	1.0213
1052	0.641923076923077	1.2457	0.6778	1.3003	1.0267
1053	0.640538461538462	1.1645	0.6427	1.3868	0.97
1054	0.530692307692308	1.442	0.534	1.0538	0.9735
1055	0.615538461538462	1.4611	0.5988	1.1118	0.9164
1056	0.618384615384615	1.3146	0.5946	1.1047	0.9654
1057	0.529846153846154	1.2489	0.7554	1.0862	0.9152
1058	0.543615384615385	1.3965	0.5639	1.0558	1.0021
1059	0.724	1.3124	0.691	0.9681	1.0334
1060	0.538769230769231	1.3137	0.7196	1.0056	1.1383
1061	0.621769230769231	1.2644	0.7359	1.2373	1.2223
1062	0.559307692307692	1.2704	0.838	1.3493	1.1832
1063	0.609692307692308	1.3228	0.7857	1.2725	1.2508
1064	0.476846153846154	1.1926	0.8538	0.9738	0.9558
1065	0.644384615384615	1.1374	0.6778	1.1049	0.8942
1066	0.345769230769231	1.2883	0.5673	0.9182	1.0658
1067	0.358384615384615	1.216	0.7132	1.061	1.0191
1068	0.427538461538461	1.2878	0.5378	1.0117	1.0556
1069	0.335692307692308	1.093	0.682	1.1373	0.9212
1070	0.513846153846154	1.2085	0.7725	0.8348	0.8438
1071	0.472769230769231	1.1736	0.6701	0.8877	0.9305
1072	0.457923076923077	1.1917	0.5987	1.006	0.9861
1073	0.467230769230769	1.3007	0.6908	0.9199	0.9411
1074	0.460384615384615	1.2671	0.5575	0.8857	0.9169
1075	0.434923076923077	1.2056	0.6863	1.159	0.9306
1076	0.478923076923077	1.3052	0.7101	0.9169	0.9185
1077	0.434769230769231	1.1784	0.5582	0.9817	0.8413
1078	0.447461538461538	1.355	0.7638	1.139	1.008
1079	0.558615384615385	1.3814	0.5808	1.1448	0.9221
1080	0.536846153846154	1.3994	0.6543	1.1186	0.8188
1081	0.465461538461538	1.3409	0.6184	1.077	0.8952
1082	0.488384615384615	1.2889	0.6423	1.0851	0.9392
1083	0.459846153846154	1.1608	0.7615	0.9861	0.915
1084	0.563692307692308	0.9531	0.6178	1.0161	1.0288
1085	0.517692307692308	1.0592	0.629	1.0629	1.1773
1086	0.440384615384615	1.0609	0.6001	0.9874	0.9298
1087	0.511	1.0531	0.5866	0.9232	0.8452
1088	0.522461538461538	1.1181	0.7577	0.7556	0.9508
1089	0.563230769230769	1.1412	0.5911	0.9389	0.964
1090	0.612230769230769	1.2034	0.683	0.8905	0.9015
1091	0.577538461538462	1.0524	0.7804	0.9747	0.8437
1092	0.575538461538462	1.1926	0.7375	0.8893	0.8637
1093	0.728538461538462	1.2302	0.6514	0.8422	0.7906
1094	0.790769230769231	1.1807	0.662	1.0406	0.7998
1095	0.468076923076923	1.3482	0.6287	0.9507	0.8615
1096	0.616076923076923	1.2449	0.6963	0.9244	0.784
1097	0.623923076923077	1.2189	0.6528	0.9267	0.8306
1098	0.605692307692308	1.2475	0.6865	0.9174	0.866
1099	0.576692307692308	1.1413	0.6958	0.9777	0.7241
1100	0.528307692307692	1.2955	0.6361	0.6249	0.8957
1101	0.558384615384615	1.1652	0.6087	0.9102	0.9743
1102	0.491692307692308	1.1151	0.4544	0.8072	0.9123
1103	0.417769230769231	1.1201	0.6712	0.6882	0.8782
1104	0.411538461538462	1.172	0.5195	0.7928	0.8006
1105	0.354230769230769	1.1823	0.6926	0.7102	0.8789
1106	0.329384615384615	1.1428	0.5744	0.8347	0.8403
1107	0.442538461538462	1.2161	0.5675	0.8975	0.8142
1108	0.598461538461538	1.0892	0.6169	0.9927	0.9336
1109	0.606230769230769	1.0861	0.7957	0.9553	0.8737
1110	0.653538461538462	0.995	0.6805	0.864	0.8234
1111	0.789153846153846	1.1789	0.7272	0.8269	0.8117
1112	0.464384615384615	1.1395	0.6479	1.048	0.9055
1113	0.554923076923077	1.0086	0.6569	0.9294	0.8499
1114	0.517	1.0453	0.6152	0.9543	0.7584
1115	0.500846153846154	0.9461	0.5916	0.9041	0.8497
1116	0.421692307692308	0.9732	0.5565	0.8996	0.7886
1117	0.448538461538462	1.0187	0.3702	0.8384	0.8031
1118	0.403384615384615	0.9693	0.4258	0.7796	0.8011
1119	0.329384615384615	1.0096	0.601	0.7323	0.8918
1120	0.354307692307692	1.0439	0.7119	0.6852	0.8505
1121	0.36	1.0359	0.8537	0.7835	0.8081
1122	0.366538461538462	1.0089	0.7349	0.7593	0.8307
1123	0.397923076923077	1.0466	0.7927	0.6974	0.9117
1124	0.426307692307692	0.9213	0.7424	0.7987	0.7923
1125	0.390384615384615	1.0718	0.7743	0.7726	0.885
1126	0.327230769230769	1.135	0.9267	0.7099	0.9262
1127	0.359538461538462	1.0682	0.8278	0.8392	0.7886
1128	0.287	1.1011	0.7369	0.8113	0.7781
1129	0.313	1.078	0.908	0.9542	0.7229
1130	0.480230769230769	1.1878	0.857	0.8216	0.6816
1131	0.460846153846154	1.1065	0.8604	0.9215	0.8981
1132	0.400153846153846	1.1953	0.9265	0.7346	0.8746
1133	0.421692307692308	1.1538	0.8217	0.797	0.6564
1134	0.668076923076923	1.2258	0.9282	0.8083	0.7889
1135	0.501692307692308	1.0642	0.8433	0.8425	0.8683
1136	0.473153846153846	1.0608	0.9078	0.8708	0.7988
1137	0.438	1.1281	0.9022	1.0372	0.8113
1138	0.423461538461538	1.0922	0.9203	0.865	0.8363
1139	0.534153846153846	1.086	0.8153	0.7698	0.8224
1140	0.485307692307692	1.2072	0.757	0.9059	0.7462
1141	0.696538461538461	1.1244	0.8292	0.9536	0.8277
1142	0.570923076923077	1.1379	0.8323	0.9429	0.8122
1143	0.485153846153846	1.0573	0.8474	0.8403	0.7709
1144	0.449769230769231	0.9199	0.9318	1.0418	0.7057
1145	0.329461538461538	0.9715	0.9314	0.8978	0.7362
1146	0.470153846153846	1.1561	0.9268	0.9437	0.9437
1147	0.530307692307692	1.1318	0.8144	0.9145	0.6905
1148	0.498769230769231	1.1297	0.9106	0.9568	0.7426
1149	0.712769230769231	1.2652	0.8625	0.8366	0.8473
1150	0.713384615384615	1.0827	0.6889	0.8898	0.8103
1151	0.692461538461538	1.1366	0.8218	1.2006	0.8553
1152	0.536923076923077	1.1517	0.8921	1.127	0.9017
1153	0.544230769230769	1.1267	0.8623	0.9788	0.7673
1154	0.583230769230769	1.2225	0.7612	1.259	0.8752
1155	0.565538461538462	1.3782	0.7414	1.0623	0.821
1156	0.642846153846154	1.2088	0.7836	1.0786	0.8679
1157	0.500384615384615	1.4103	0.8945	1.1141	0.8964
1158	0.549153846153846	1.3089	0.4651	1.3424	0.7347
1159	0.504769230769231	1.1396	0.5861	1.1475	0.7752
1160	0.468538461538462	1.2318	0.6723	1.1311	0.8025
1161	0.604153846153846	1.2817	0.8201	1.3971	0.7999
1162	0.705	1.338	0.6832	1.0196	0.8066
1163	0.537923076923077	1.3841	0.7117	1.2409	0.7611
1164	0.629538461538461	1.3008	0.761	1.1923	0.8663
1165	0.601384615384615	1.2182	0.737	1.1828	0.7149
1166	0.729461538461538	1.1333	0.7146	1.3466	0.776
1167	0.613461538461538	1.1202	0.7487	1.1697	0.6373
1168	0.646307692307692	1.0968	0.7407	1.2208	0.702
1169	0.861692307692308	1.1354	0.7357	1.0783	0.6889
1170	0.758076923076923	1.1544	0.8355	1.1242	0.8142
1171	0.474692307692308	1.0624	0.7764	1.0875	0.7421
1172	0.557461538461538	1.1502	0.6814	1.0411	0.8049
1173	0.417615384615385	1.076	0.7249	0.9896	0.7388
1174	0.462846153846154	1.0452	0.812	0.9292	0.7901
1175	0.389692307692308	1.1345	0.841	0.7701	0.8553
1176	0.474923076923077	1.0254	0.8841	0.8506	0.7428
1177	0.656923076923077	1.0095	0.7945	0.7532	0.7827
1178	0.543615384615385	1.1326	0.7939	1.0066	0.8189
1179	0.647384615384615	1.1295	0.7071	0.9572	0.7285
1180	0.493923076923077	1.2001	0.7575	1.0471	0.7636
1181	0.622076923076923	1.2795	0.842	0.8199	0.7481
1182	0.413230769230769	1.2641	0.8165	0.9756	0.7706
1183	0.478769230769231	1.2139	0.7465	0.9628	0.7342
1184	0.451615384615385	1.2836	0.7481	0.977	0.7272
1185	0.564153846153846	1.1366	0.8138	0.854	0.8241
1186	0.564384615384615	1.1115	0.7721	0.8718	0.7345
1187	0.510153846153846	1.1885	0.7735	0.8473	0.8228
1188	0.716307692307692	1.252	0.6908	0.8957	0.8136
1189	0.612538461538461	1.2707	0.583	0.8611	0.8116
1190	0.496769230769231	1.2387	0.6364	0.7841	0.8753
1191	0.422538461538462	1.1791	0.6404	0.7291	0.7999
1192	0.532153846153846	1.177	0.5169	0.7157	0.7621
1193	0.575846153846154	1.2249	0.5154	0.7611	0.7657
1194	0.428230769230769	1.221	0.5099	0.8068	0.8756
1195	0.497230769230769	1.1162	0.5085	1.0107	0.6508
1196	0.558153846153846	1.1916	0.3895	0.8053	0.785
1197	0.446307692307692	1.2012	0.6054	0.7163	0.8008
1198	0.452307692307692	1.112	0.5303	0.9289	0.7989
1199	0.565076923076923	1.0979	0.7171	0.9843	0.8455
1200	0.606076923076923	1.0748	0.6915	0.8641	0.7949
1201	0.714076923076923	1.1802	0.607	0.9546	0.8345
1202	0.729461538461538	1.2589	0.5295	1.0457	0.9074
1203	0.884538461538462	1.1703	0.6866	1.0217	0.7556
1204	0.883538461538462	1.2175	0.6986	1.1167	0.7086
1205	0.698769230769231	1.3315	0.6174	0.9358	0.7749
1206	0.700692307692308	1.1999	0.7576	0.9534	0.8842
1207	0.564307692307692	1.1408	0.677	1.003	0.8198
1208	0.606	1.2078	0.7931	0.8967	0.8618
1209	0.593538461538461	1.1934	0.7478	0.9376	0.8315
1210	0.579538461538461	1.1801	0.9172	0.9388	0.7882
1211	0.515769230769231	1.2307	0.9199	1.1193	0.7791
1212	0.434846153846154	1.2641	0.8671	1.1617	0.828
1213	0.586846153846154	1.1355	0.9049	1.0536	0.8159
1214	0.375923076923077	1.1733	0.8523	1.0986	0.9091
1215	0.393384615384615	1.2616	0.8088	1.1606	0.745
1216	0.526153846153846	1.2423	0.8179	1.0851	0.7225
1217	0.564692307692308	1.3036	0.6578	1.1372	0.7357
1218	0.608615384615385	1.2681	0.6608	1.1408	0.7105
1219	0.829384615384615	1.3205	0.6961	1.3332	0.7512
1220	0.734538461538461	1.404	0.6609	1.0676	0.879
1221	0.740076923076923	1.3105	0.8011	1.0772	0.7681
1222	0.683153846153846	1.2218	0.6478	1.1434	0.7486
1223	0.640230769230769	1.1104	0.8097	1.0172	0.8729
1224	0.696923076923077	1.2368	0.5811	0.9747	0.6969
1225	0.734692307692308	1.2451	0.6162	1.1364	0.8254
1226	0.733923076923077	1.1817	0.7218	1.0742	0.732
1227	0.732307692307692	1.218	0.6823	1.1436	0.8103
1228	0.788461538461538	1.1696	0.7197	1.1336	0.7635
1229	0.784384615384615	1.1923	0.6091	1.109	0.7783
1230	0.871923076923077	1.1987	0.6867	1.1377	0.8895
1231	0.764846153846154	1.3067	0.6212	1.2205	0.9057
1232	0.810923076923077	1.294	0.5795	1.0927	0.9646
1233	0.766076923076923	1.3009	0.6535	0.9764	0.8194
1234	0.718461538461538	1.2385	0.6683	1.1133	0.8492
1235	0.749846153846154	1.1555	0.6346	1.0693	0.9388
1236	0.877076923076923	1.1262	0.6424	1.1286	0.8112
1237	0.787076923076923	1.1888	0.7673	1.1618	0.7649
1238	0.726769230769231	1.2121	0.7911	0.8538	1.0435
1239	0.845230769230769	1.1897	0.6961	0.9673	0.7793
1240	0.823538461538462	1.172	0.6138	0.9843	0.7933
1241	0.905384615384615	1.2158	0.5855	1.045	0.9014
1242	0.867538461538461	1.2405	0.4967	1.0323	0.7176
1243	0.793230769230769	1.1452	0.5848	0.9887	0.8235
1244	0.779076923076923	1.2575	0.5715	1.0557	0.7744
1245	0.861076923076923	1.1939	0.5941	0.9416	0.8673
1246	0.735692307692308	1.171	0.5288	1.0428	0.6885
1247	0.904384615384615	1.1784	0.5943	0.8801	0.8207
1248	0.910307692307692	1.1507	0.5871	0.9302	0.7691
1249	0.987769230769231	1.2423	0.5465	0.9346	0.7414
1250	0.867076923076923	1.142	0.5187	0.914	0.7771
1251	0.896846153846154	1.3473	0.7271	1.0628	0.7868
1252	0.955846153846154	1.2924	0.5134	0.9288	0.7802
1253	0.886153846153846	1.282	0.616	1.0212	0.7784
1254	0.851153846153846	1.3044	0.7695	1.0317	0.7355
1255	0.910230769230769	1.2959	0.616	0.9758	0.7334
1256	0.919846153846154	1.2105	0.6123	1.0052	0.7336
1257	0.749615384615385	1.4281	0.5653	1.0393	0.795
1258	0.701769230769231	1.2363	0.6371	0.999	0.6744
1259	0.694230769230769	1.2639	0.7794	0.8763	0.7195
1260	0.718307692307692	1.2424	0.627	0.9551	0.796
1261	0.683384615384615	1.3381	0.7753	1.0451	0.816
1262	0.717461538461538	1.4855	0.6171	1.1419	0.7606
1263	0.801615384615385	1.2913	0.7032	1.099	0.7499
1264	0.695692307692308	1.4016	0.7015	0.9895	0.8087
1265	0.806538461538462	1.3638	0.6884	1.1008	0.825
1266	0.727923076923077	1.5196	0.6473	1.0832	0.783
1267	0.824153846153846	1.6263	0.5781	1.1831	0.7339
1268	0.893923076923077	1.5584	0.6675	1.082	0.8337
1269	0.924076923076923	1.6027	0.735	1.1953	0.8035
1270	0.888846153846154	1.3824	0.6654	1.0344	0.7844
1271	0.922	1.4288	0.6571	1.2233	0.6516
1272	0.881846153846154	1.5733	0.8419	1.0025	0.8506
1273	0.848307692307692	1.4323	0.6852	1.0534	0.9299
1274	0.741923076923077	1.33	0.7033	1.0837	0.7655
1275	0.655384615384615	1.3642	0.6046	1.2524	0.7718
1276	0.640692307692308	1.4573	0.6616	0.8875	0.7844
1277	0.652692307692308	1.5426	0.632	1.0995	0.7808
1278	0.678615384615385	1.5695	0.632	0.9409	0.7444
1279	0.755307692307692	1.7549	0.8013	1.087	0.727
1280	0.791461538461538	1.3757	0.718	1.1183	0.8707
1281	0.681384615384615	1.3224	0.5867	1.293	0.8658
1282	0.706307692307692	1.4416	0.7036	1.3506	0.9148
1283	0.764461538461538	1.443	0.6711	1.0426	0.7711
1284	0.710615384615385	1.407	0.6649	1.158	0.8633
1285	0.750769230769231	1.4481	0.8789	1.0883	0.8502
1286	0.772	1.4789	0.7154	1.1208	0.8598
1287	0.911307692307692	1.3654	0.715	1.029	0.8318
1288	0.794538461538461	1.4092	0.659	1.0256	0.8505
1289	0.788307692307692	1.5427	0.7931	1.0731	0.8854
1290	0.883384615384615	1.492	0.6371	1.0394	0.9981
1291	0.741076923076923	1.5564	0.855	1.1063	0.8843
1292	0.734	1.4656	0.8284	1.033	0.8598
1293	0.512076923076923	1.4036	0.8186	1.1346	0.7373
1294	0.598923076923077	1.3155	0.8189	1.1539	0.7841
1295	0.529461538461538	1.3845	0.7384	1.2153	0.7433
1296	0.436538461538462	1.398	0.5681	1.1302	0.6705
1297	0.449769230769231	1.2441	0.67	1.0767	0.7296
1298	0.462	1.368	0.5714	0.9744	0.7234
1299	0.441	1.2115	0.5369	0.9472	0.733
1300	0.421461538461539	1.3036	0.522	1.3393	0.7086
1301	0.367153846153846	1.2812	0.5903	1.1188	0.7983
1302	0.407307692307692	1.2731	0.4986	1.2704	0.803
1303	0.351307692307692	1.2276	0.6143	1.2093	0.9634
1304	0.306538461538462	1.2502	0.7106	0.9745	0.8161
1305	0.289307692307692	1.2796	0.5713	0.9658	0.7845
1306	0.475538461538462	1.5764	0.7156	0.8651	0.8961
1307	0.359769230769231	1.4598	0.4958	0.955	0.7122
1308	0.265615384615385	1.348	0.618	1.0187	0.7607
1309	0.491923076923077	1.3529	0.6571	0.9855	0.7458
1310	0.504076923076923	1.432	0.7056	0.9362	0.7118
1311	0.399	1.4797	0.6088	0.9399	0.728
1312	0.551230769230769	1.3188	0.6881	0.9398	0.7136
1313	0.517769230769231	1.2535	0.6574	1.2003	0.6154
1314	0.559384615384615	1.3244	0.6032	0.967	0.98
1315	0.635692307692308	1.4028	0.547	0.9457	0.7877
1316	0.627846153846154	1.4609	0.6144	0.9617	0.7925
1317	0.637846153846154	1.469	0.6128	1.1211	0.781
1318	0.700538461538461	1.4738	0.6432	1.0417	0.7288
1319	0.680769230769231	1.5294	0.5102	0.9966	0.6673
1320	0.661461538461538	1.4359	0.4983	0.8915	0.816
1321	0.635615384615385	1.5275	0.6321	1.0936	0.8073
1322	0.626	1.4961	0.5641	0.9634	0.7008
1323	0.741461538461538	1.4016	0.5329	0.9552	0.6911
1324	0.683076923076923	1.56	0.6291	1.273	0.7884
1325	0.729461538461538	1.3948	0.565	1.2029	0.6597
1326	0.707538461538461	1.3921	0.7457	1.281	0.8119
1327	0.779538461538462	1.4765	0.8224	1.323	0.5726
1328	0.825769230769231	1.3257	0.5906	1.2992	0.6367
1329	0.791538461538461	1.3108	0.7133	1.3744	0.6585
1330	0.806	1.2495	0.789	1.3176	0.6107
1331	0.710230769230769	1.2758	0.9163	1.5502	0.7185
1332	0.739384615384615	1.1587	0.8488	1.4176	0.6189
1333	0.721692307692308	1.1363	0.8287	1.2074	0.8186
1334	0.662615384615385	1.2365	0.7775	1.3428	0.833
1335	0.728153846153846	1.4348	0.8734	1.2866	0.5643
1336	0.779384615384615	1.3839	0.8662	1.4031	0.7913
1337	0.713769230769231	1.4533	0.9542	1.2652	0.8524
1338	0.816923076923077	1.3645	0.8936	1.273	0.739
1339	0.714615384615385	1.2335	0.9073	1.3723	0.6518
1340	0.669461538461538	1.3214	0.8735	1.0111	0.7175
1341	0.706615384615385	1.3925	0.8009	1.0459	0.6885
1342	0.677923076923077	1.5217	0.8721	1.0679	0.7014
1343	0.657923076923077	1.3328	0.707	1.1646	0.7295
1344	0.561076923076923	1.355	0.8248	1.1384	0.7436
1345	0.762	1.3813	0.7118	0.9416	0.7059
1346	0.698846153846154	1.5332	0.7291	0.9678	0.8257
1347	0.613692307692308	1.6181	0.7817	0.9813	0.7686
1348	0.584153846153846	1.65	0.664	1.0128	0.5146
1349	0.649153846153846	1.6812	0.5721	1.004	0.6619
1350	0.578769230769231	1.6657	0.6774	0.9571	0.7721
1351	0.63	1.4801	0.7511	1.0271	0.6895
1352	0.679846153846154	1.7015	0.8428	1.0016	0.773
1353	0.631230769230769	1.4328	0.658	0.9562	0.6279
1354	0.547846153846154	1.5666	0.5798	0.9239	0.601
1355	0.656384615384615	1.5122	0.6074	0.839	0.7813
1356	0.741615384615385	1.4758	0.6581	0.9199	0.8228
1357	0.588923076923077	1.4698	0.5245	0.9797	0.8359
1358	0.709923076923077	1.3785	0.5839	1.0186	0.707
1359	0.623846153846154	1.4302	0.5956	1.078	0.8117
1360	0.624692307692308	1.6079	0.509	1.1201	0.7032
1361	0.738846153846154	1.6311	0.617	1.0452	0.6009
1362	0.622923076923077	1.6725	0.6615	1.0347	0.6458
1363	0.640769230769231	1.5471	0.6317	0.9089	0.712
1364	0.772153846153846	1.4367	0.6379	1.046	0.812
1365	0.883076923076923	1.4598	0.7241	1.0428	0.6263
1366	1.035	1.5081	0.7594	0.9989	0.6667
1367	0.901461538461538	1.4626	0.7485	1.1153	0.6967
1368	0.955307692307692	1.3663	0.7976	1.141	0.7341
1369	0.818692307692308	1.4264	0.7996	1.1826	0.7585
1370	0.758384615384615	1.5285	0.9817	1.0504	0.6566
1371	0.672461538461538	1.3824	0.9642	0.9875	0.6813
1372	0.665692307692308	1.442	0.9789	0.9879	0.6826
1373	0.672538461538462	1.5596	0.7145	0.9847	0.7114
1374	0.698076923076923	1.4151	0.797	0.9464	0.6982
1375	0.602307692307692	1.4497	0.7932	1.0462	0.7847
1376	0.653769230769231	1.2605	0.8248	1.0816	0.7516
1377	0.625769230769231	1.3647	0.8532	1.0504	0.6343
1378	0.676076923076923	1.3031	0.8668	1.0034	0.6537
1379	0.691538461538462	1.217	0.6906	1.0061	0.6859
1380	0.712538461538462	1.4559	0.6664	0.9751	0.818
1381	0.740230769230769	1.4521	0.6709	0.9908	0.7413
1382	0.698923076923077	1.5224	0.6807	1.0033	0.7671
1383	0.599461538461538	1.4029	0.7461	0.9145	0.6881
1384	0.586307692307692	1.3714	0.7043	1.0697	0.8085
1385	0.727384615384615	1.4075	0.6636	0.9904	0.625
1386	0.586230769230769	1.3109	0.694	1.0219	0.6733
1387	0.583461538461538	1.448	0.7524	0.9098	0.5999
1388	0.717538461538461	1.4216	0.6221	0.8568	0.575
1389	0.681538461538462	1.3921	0.6275	1.0319	0.5653
1390	0.649846153846154	1.313	0.5707	1.226	0.614
1391	0.772692307692308	1.3383	0.7162	0.9519	0.726
1392	0.785615384615385	1.3876	0.5791	1.0658	0.6736
1393	0.772461538461538	1.214	0.7327	1.0551	0.7107
1394	0.750692307692308	1.4385	0.6252	1.1608	0.7695
1395	0.870769230769231	1.2813	0.8266	1.275	0.4688
1396	0.868461538461538	1.3276	0.7271	0.98	0.7146
1397	0.887076923076923	1.326	0.7644	1.0123	0.7819
1398	0.744	1.4389	0.8032	0.9322	0.718
1399	0.799461538461538	1.3571	0.6899	1.1336	0.7408
1400	0.754461538461538	1.4082	0.5469	1.0487	0.6326
1401	0.773076923076923	1.4446	0.6125	0.9516	0.5727
1402	0.646923076923077	1.2045	0.7187	0.9567	0.6608
1403	0.737076923076923	1.37	0.6553	1.0826	0.6262
1404	0.542230769230769	1.4009	0.5443	0.9089	0.6825
1405	0.58	1.3038	0.6065	1.0342	0.5565
1406	0.642538461538462	1.3949	0.7248	1.1631	0.6679
1407	0.495384615384615	1.3431	0.7677	0.9785	0.6719
1408	0.446846153846154	1.3347	0.7429	1.1481	0.6655
1409	0.557692307692308	1.1766	0.8271	1.0015	0.7461
1410	0.548923076923077	1.3508	0.7964	1.0742	0.8606
1411	0.616615384615385	1.4251	0.5977	1.0137	0.8574
1412	0.527615384615385	1.4223	0.8872	1.2126	0.9592
1413	0.491769230769231	1.341	0.8904	1.1138	0.8766
1414	0.577846153846154	1.4486	0.9912	1.2096	0.983
1415	0.608230769230769	1.4903	0.7971	1.1975	0.8096
1416	0.550923076923077	1.343	0.7799	1.1116	0.7466
1417	0.563153846153846	1.3639	0.5667	1.1605	0.8172
1418	0.665461538461538	1.486	0.767	1.1468	0.8903
1419	0.677846153846154	1.5186	0.5721	1.1921	0.8486
1420	0.661384615384615	1.4115	0.4967	1.2225	0.6761
1421	0.661153846153846	1.3534	0.5552	1.0134	0.8259
1422	0.531692307692308	1.2938	0.5977	1.2154	0.745
1423	0.584769230769231	1.5405	0.7523	1.0032	0.7796
1424	0.645692307692308	1.2791	0.6799	1.1109	0.8171
1425	0.621230769230769	1.5352	0.7669	1.0488	0.7767
1426	0.531230769230769	1.4364	0.62	1.2189	0.7422
1427	0.575923076923077	1.5262	0.5275	1.2228	0.7069
1428	0.625307692307692	1.3135	0.6276	1.0335	0.6795
1429	0.611461538461539	1.3561	0.4627	1.1703	0.7587
1430	0.606615384615385	1.5049	0.4495	0.9568	0.8944
1431	0.637230769230769	1.3293	0.6306	1.0927	0.7509
1432	0.544769230769231	1.2846	0.4941	1.1633	0.7958
1433	0.632076923076923	1.2147	0.5163	1.1482	0.7157
1434	0.504384615384615	1.3416	0.5505	1.2187	0.7715
1435	0.586384615384615	1.3862	0.531	1.0445	0.8321
1436	0.586384615384615	1.4263	0.5997	1.1748	0.8751
1437	0.552615384615385	1.5186	0.4661	0.9822	0.8104
1438	0.581615384615385	1.2257	0.4388	1.0353	0.812
1439	0.524538461538462	1.4178	0.4317	1.0543	0.7759
1440	0.580461538461538	1.5595	0.6184	1.099	0.811
1441	0.571615384615385	1.3108	0.6119	1.1013	0.7929
1442	0.576461538461538	1.4324	0.6216	1.142	0.7585
1443	0.530461538461538	1.6671	0.4848	1.1145	0.8162
1444	0.504076923076923	1.4493	0.5462	1.1977	0.8324
1445	0.586846153846154	1.2873	0.57	1.1785	0.7362
1446	0.564230769230769	1.3201	0.5607	1.0949	0.7518
1447	0.572615384615385	1.4679	0.5128	1.1046	0.6203
1448	0.519461538461538	1.3947	0.7286	0.9545	0.7615
1449	0.644307692307692	1.2642	0.75	1.1819	0.7055
1450	0.550230769230769	1.4304	0.7514	0.9116	0.8683
1451	0.623769230769231	1.4554	0.8145	0.9049	0.7105
1452	0.633230769230769	1.4393	0.7079	1.1201	0.8715
1453	0.672769230769231	1.674	0.6495	1.1508	0.7841
1454	0.549384615384615	1.668	0.74	1.0599	0.7299
1455	0.526769230769231	1.4949	0.7314	0.9943	0.7512
1456	0.445692307692308	1.4804	0.7248	1.1743	0.6972
1457	0.451692307692308	1.7028	0.8245	0.9883	0.7464
1458	0.454846153846154	1.4698	0.8132	0.9439	0.6872
1459	0.520461538461538	1.6226	0.8008	0.9702	0.6226
1460	0.616538461538461	1.3439	0.7901	1.0005	0.8013
1461	0.592846153846154	1.448	0.8326	1.025	0.753
1462	0.616	1.2662	0.9259	1.087	0.7377
1463	0.530769230769231	1.4904	0.8277	1.0009	0.831
1464	0.517307692307692	1.3959	0.7295	1.1363	0.7153
1465	0.564692307692308	1.4259	0.7734	1.0698	0.7958
1466	0.482230769230769	1.3041	0.7909	1.1812	0.6726
1467	0.574923076923077	1.1995	0.8485	0.9782	0.6553
1468	0.560461538461538	1.3759	0.9568	1.1076	0.7208
1469	0.694692307692308	1.4403	0.8239	1.1123	0.7043
1470	0.633461538461538	1.298	0.9617	1.1203	0.5823
1471	0.580461538461538	1.3262	0.9355	0.9891	0.6475
1472	0.645076923076923	1.4512	0.8604	0.9529	0.6923
1473	0.656692307692308	1.4857	0.8176	1.0611	0.7161
1474	0.565	1.2748	0.7854	0.9448	0.8171
1475	0.527538461538462	1.4532	0.8552	0.9973	0.6789
1476	0.472230769230769	1.3737	0.8415	1.0555	0.6112
1477	0.537230769230769	1.2699	0.7792	0.9786	0.6596
1478	0.595461538461538	1.363	0.8749	0.8976	0.525
1479	0.643769230769231	1.2366	0.9254	0.9271	0.6449
1480	0.545461538461538	1.2746	0.8669	0.9312	0.9794
1481	0.569846153846154	1.2194	0.8523	1.2322	0.8646
1482	0.486461538461538	1.2951	0.9825	1.1	0.7297
1483	0.557769230769231	1.4538	0.956	1.1436	0.9516
1484	0.480153846153846	1.55	0.9442	1.1846	0.842
1485	0.527230769230769	1.4681	1.0143	1.1489	0.9522
1486	0.542923076923077	1.3804	0.8268	1.1559	0.842
1487	0.693076923076923	1.3608	0.8075	1.1785	0.8065
1488	0.564692307692308	1.3985	0.887	1.0788	1.0074
1489	0.479923076923077	1.4029	1.0848	1.1036	0.7024
1490	0.587076923076923	1.2927	0.8477	0.8816	0.803
1491	0.543230769230769	1.3781	0.9403	1.0984	0.8276
1492	0.557538461538462	1.1546	0.8529	1.1159	0.7724
1493	0.592923076923077	1.4631	0.9876	0.9716	0.8774
1494	0.683153846153846	1.4522	0.6851	0.8811	0.7386
1495	0.623076923076923	1.4651	0.8041	0.842	0.8107
1496	0.656846153846154	1.5542	0.8382	1.054	0.6362
1497	0.602769230769231	1.4883	0.9134	1.1358	0.6869
1498	0.573230769230769	1.4746	0.8106	1.0243	0.692
1499	0.576	1.5111	0.9616	1.011	0.5963
1500	0.529076923076923	1.4074	0.8366	0.9456	0.722
1501	0.684615384615385	1.3981	0.7881	0.8125	0.7014
1502	0.667769230769231	1.5356	0.7322	0.9484	0.7452
1503	0.650076923076923	1.5197	0.8051	1.0791	0.7373
1504	0.483076923076923	1.5957	0.8323	1.0357	0.8564
1505	0.424769230769231	1.442	0.8797	0.9703	0.7378
1506	0.523769230769231	1.288	0.7833	1.181	0.6969
1507	0.569230769230769	1.3498	0.7657	0.8954	0.7132
1508	0.677923076923077	1.3466	0.8663	0.9219	0.939
1509	0.631538461538461	1.2886	0.7863	0.8702	0.8997
1510	0.695230769230769	1.2795	0.7839	0.9991	1.0051
1511	0.562923076923077	1.2706	0.8627	1.0276	0.6662
1512	0.516769230769231	1.4677	0.8517	1.1755	0.8985
1513	0.576846153846154	1.3778	0.6758	1.1296	0.6906
1514	0.541076923076923	1.4852	0.7475	0.9701	1.0193
1515	0.532538461538462	1.3669	0.8223	1.0481	0.792
1516	0.544692307692308	1.4176	0.7286	1.0443	0.7552
1517	0.652384615384615	1.4214	0.8388	1.0009	0.9242
1518	0.557615384615385	1.3488	0.7111	1.0131	0.6914
1519	0.649	1.2862	0.826	0.9218	0.8447
1520	0.590846153846154	1.2518	0.8471	0.9881	0.7985
1521	0.559846153846154	1.4226	0.8088	0.9653	0.8013
1522	0.563923076923077	1.5259	0.8427	0.8965	0.9673
1523	0.595846153846154	1.4553	0.982	1.0105	0.8795
1524	0.588538461538462	1.3407	1.0281	0.9168	0.8551
1525	0.741230769230769	1.3987	0.8636	0.8866	0.8885
1526	0.578	1.3826	0.8759	0.7666	0.9066
1527	0.592615384615385	1.4216	0.9067	0.8371	0.685
1528	0.786923076923077	1.3201	0.9326	0.8522	0.8003
1529	0.602076923076923	1.365	0.9817	0.7817	0.8396
1530	0.687307692307692	1.2874	1.0215	0.9789	0.8775
1531	0.637307692307692	1.3431	1.0912	0.8236	0.8522
1532	0.685923076923077	1.2755	1.0077	0.8308	0.7025
1533	0.662076923076923	1.3582	1.1034	0.9074	0.8229
1534	0.606153846153846	1.4979	0.9175	0.9347	0.8469
1535	0.614923076923077	1.5132	0.9995	0.9637	0.8222
1536	0.593769230769231	1.4516	0.907	0.7885	0.7824
1537	0.550769230769231	1.4416	0.7952	0.8432	0.9048
1538	0.643692307692308	1.4959	0.9402	0.8683	0.8825
1539	0.613384615384615	1.3849	0.7868	0.9886	0.9025
1540	0.796076923076923	1.4784	0.8869	0.9148	0.739
1541	0.631076923076923	1.3498	0.8402	0.8129	0.9504
1542	0.577	1.2789	0.7812	1.0362	0.8898
1543	0.587538461538462	1.4947	0.7572	0.912	0.9342
1544	0.725846153846154	1.5069	0.8567	0.9201	0.9761
1545	0.578846153846154	1.5071	0.8649	0.79	0.8941
1546	0.583	1.3471	0.8768	0.9281	1.1251
1547	0.674846153846154	1.4405	0.8855	0.9453	0.9729
1548	0.628	1.4347	0.8087	0.8292	1.0155
1549	0.713615384615385	1.5397	0.7883	1.0027	1.1024
1550	0.675153846153846	1.4821	0.8134	1.0948	0.9874
1551	0.431	1.4401	0.8071	0.9723	0.9832
1552	0.515461538461538	1.3569	0.7175	1.0687	0.8015
1553	0.542692307692308	1.344	0.6907	0.8537	0.9558
1554	0.605769230769231	1.5056	0.86	1.0585	0.8758
1555	0.615923076923077	1.4203	0.7548	0.9591	0.8297
1556	0.707692307692308	1.4398	0.7961	1.0809	0.8924
1557	0.724846153846154	1.5239	0.8216	1.1052	0.9547
1558	0.647769230769231	1.4788	0.8397	0.8804	0.901
1559	0.645461538461538	1.407	0.9329	0.9579	0.7467
1560	0.688153846153846	1.3404	0.883	0.8832	0.8838
1561	0.670692307692308	1.4644	0.9894	0.9399	0.9045
1562	0.721615384615385	1.367	0.939	1.0548	0.8328
1563	0.73	1.3	0.9773	1.12	0.8471
1564	0.741307692307692	1.4231	1.1544	1.1488	0.7949
1565	0.695076923076923	1.3772	0.967	0.9437	0.8847
1566	0.685769230769231	1.5108	0.944	0.995	0.9239
1567	0.939923076923077	1.3733	0.8637	1.1302	1.0206
1568	0.555	1.3388	0.938	0.9004	0.8774
1569	0.583384615384615	1.4912	0.7464	0.9308	0.8925
1570	0.710846153846154	1.4844	0.6567	1.1474	0.9292
1571	0.572692307692308	1.5158	0.795	1.0512	0.938
1572	0.578538461538462	1.3371	0.6728	1.3359	1.0782
1573	0.715461538461538	1.3221	0.7031	0.9513	0.8531
1574	0.751769230769231	1.3463	0.7301	1.108	0.9318
1575	0.872461538461539	1.3661	0.7664	1.0164	1.0069
1576	0.776	1.2145	0.7964	1.202	0.9721
1577	0.651076923076923	1.3839	0.7704	1.1513	0.8724
1578	0.697230769230769	1.3161	0.884	1.2602	0.833
1579	0.570230769230769	1.3375	0.7054	1.0524	0.7691
1580	0.583	1.2601	0.7214	1.037	0.8855
1581	0.621461538461538	1.3357	0.7626	1.166	0.8364
1582	0.647384615384615	1.2329	0.7614	1.3082	0.833
1583	0.714538461538461	1.4298	0.7941	1.1263	0.8247
1584	0.663153846153846	1.3276	0.7857	1.1795	0.7747
1585	0.620692307692308	1.3723	0.814	1.3121	0.9007
1586	0.625615384615385	1.4536	0.7071	1.2795	1.0638
1587	0.564307692307692	1.4473	0.702	1.1343	0.9695
1588	0.609307692307692	1.4067	0.8216	1.1753	0.9792
1589	0.546153846153846	1.3867	0.7072	1.1041	1.0186
1590	0.673076923076923	1.3416	0.7731	1.0893	0.854
1591	0.770615384615385	1.3878	0.7233	1.1407	1.0296
1592	0.680615384615385	1.4133	0.8992	1.2541	0.9566
1593	0.641384615384615	1.3704	0.9923	1.0863	1.0097
1594	0.550923076923077	1.3049	0.8697	0.9555	0.8638
1595	0.639846153846154	1.4332	0.7781	0.9957	0.9329
1596	0.784538461538462	1.3769	0.7504	1.1653	0.9408
1597	0.722769230769231	1.4771	0.7627	1.1147	0.8118
1598	0.779923076923077	1.4912	0.7067	1.1041	0.9323
1599	0.699076923076923	1.3488	0.7364	1.0532	0.9084
1600	0.803692307692308	1.4941	0.7958	1.0079	1.0227
1601	0.749538461538462	1.4635	0.8242	1.2677	0.7514
1602	0.721384615384615	1.4971	0.782	1.1407	0.9013
1603	0.525769230769231	1.4167	0.8075	1.1348	0.7703
1604	0.524384615384615	1.4911	0.8582	1.3359	0.7774
1605	0.450076923076923	1.3631	0.8814	1.2048	0.8564
1606	0.435615384615385	1.5617	0.8251	1.3835	0.6545
1607	0.366076923076923	1.5117	0.7835	1.2995	0.7694
1608	0.461230769230769	1.4205	0.8598	1.3804	0.8402
1609	0.524076923076923	1.378	0.8161	1.0748	0.7766
1610	0.459769230769231	1.3859	0.7841	1.1128	0.9418
1611	0.519076923076923	1.2782	0.7683	0.9947	0.8356
1612	0.594	1.4076	0.8591	0.9371	0.749
1613	0.501307692307692	1.4188	0.8452	1.0899	0.8333
1614	0.670538461538462	1.517	0.9032	0.9014	0.8248
1615	0.614923076923077	1.5197	0.7757	0.9943	0.7973
1616	0.544307692307692	1.3526	1.0394	0.9432	0.7865
1617	0.476692307692308	1.3577	0.9651	0.9958	0.7939
1618	0.489076923076923	1.5382	0.901	0.8808	0.806
1619	0.658615384615385	1.409	0.6774	0.9309	0.904
1620	0.563153846153846	1.2553	0.8115	0.8905	0.8301
1621	0.545076923076923	1.2656	0.8139	0.8463	0.8096
1622	0.674384615384615	1.2709	0.765	1.0013	0.7979
1623	0.603692307692308	1.3601	0.7973	0.9458	0.7648
1624	0.546076923076923	1.4093	0.8467	0.8427	0.8118
1625	0.653923076923077	1.2758	0.8633	0.9132	0.8849
1626	0.532692307692308	1.2382	0.8713	1.0302	0.8733
1627	0.640384615384615	1.1613	0.8479	0.8637	0.8604
1628	0.623153846153846	1.4402	0.7882	0.9622	0.8182
1629	0.625615384615385	1.436	0.7398	0.9479	0.8315
1630	0.700538461538461	1.3357	0.8257	0.9549	0.8379
1631	0.694153846153846	1.4037	0.8885	0.9844	0.7714
1632	0.808923076923077	1.4281	0.8108	0.9079	0.8451
1633	0.544615384615385	1.4369	0.7448	0.964	0.8153
1634	0.545461538461538	1.3252	0.7848	1.1206	0.9516
1635	0.440692307692308	1.2049	0.8296	1.0905	0.7596
1636	0.722538461538462	1.4723	0.7608	1.1956	0.8926
1637	0.471153846153846	1.6072	0.7758	1.1327	0.8829
1638	0.597615384615385	1.5109	0.7417	1.1618	0.7779
1639	0.645384615384615	1.5171	0.8586	1.1037	0.956
1640	0.602307692307692	1.4858	0.7664	0.9832	0.7829
1641	0.498230769230769	1.5366	0.7393	0.9147	0.9252
1642	0.577076923076923	1.6005	0.7776	0.9094	0.8663
1643	0.555230769230769	1.5336	0.7241	0.9224	0.7701
1644	0.583769230769231	1.5533	0.7529	0.8927	0.8645
1645	0.673076923076923	1.4249	0.7963	0.8708	0.9157
1646	0.685	1.391	0.592	0.8159	0.9676
1647	0.617076923076923	1.4382	0.8031	0.9164	0.8847
1648	0.578461538461538	1.3833	0.7257	1.1031	0.8646
1649	0.779461538461539	1.4982	0.7447	1.0402	0.8455
1650	0.687615384615385	1.42	0.6891	0.9741	0.8919
1651	0.566615384615385	1.4059	0.7959	0.892	0.8209
1652	0.579923076923077	1.3442	0.8273	1.0811	0.911
1653	0.516230769230769	1.4787	0.7965	1.0683	0.7951
1654	0.528923076923077	1.3858	0.7531	1.0232	0.8601
1655	0.576692307692308	1.438	0.76	1.0771	0.8055
1656	0.429384615384615	1.4763	0.4699	1.011	0.8316
1657	0.583	1.5321	0.6905	0.9405	0.7016
1658	0.514076923076923	1.456	0.6103	0.8962	0.8731
1659	0.582846153846154	1.4859	0.6685	0.7254	0.8228
1660	0.751153846153846	1.3043	0.5364	0.9486	0.8145
1661	0.518153846153846	1.4586	0.5441	0.8939	0.8254
1662	0.556153846153846	1.3063	0.7851	0.8712	0.8179
1663	0.629615384615385	1.3124	0.8316	0.9026	0.9103
1664	0.710615384615385	1.3187	0.7233	1.1135	0.9082
1665	0.766846153846154	1.4157	0.7941	1.0112	0.8853
1666	0.856615384615385	1.493	0.7914	0.9677	0.8581
1667	0.743384615384615	1.3354	0.8316	1.0139	0.8215
1668	0.694307692307692	1.3541	0.6944	0.9768	0.7398
1669	0.733692307692308	1.4123	0.7843	1.0964	0.8791
1670	0.796307692307692	1.3441	0.8273	0.9362	0.7887
1671	0.772461538461538	1.4271	0.8257	1.0627	0.9061
1672	0.913692307692308	1.3853	0.7679	1.1676	0.9186
1673	0.694615384615385	1.3864	0.7609	1.1496	0.8843
1674	0.705461538461538	1.467	0.7526	1.1089	0.862
1675	0.677	1.3969	0.9154	1.0388	0.8002
1676	0.757307692307692	1.4634	0.8646	0.8576	0.6021
1677	0.721615384615385	1.5054	0.742	1.1083	0.7556
1678	0.675384615384615	1.5068	0.8954	0.9833	0.8607
1679	0.611230769230769	1.5331	0.7798	1.1301	0.9123
1680	0.723307692307692	1.5391	0.8046	1.1284	0.8409
1681	0.737923076923077	1.417	0.749	1.1356	0.9698
1682	0.644307692307692	1.3962	0.8031	1.2365	0.837
1683	0.760307692307692	1.4905	0.6612	1.2068	0.8595
1684	0.836538461538461	1.6151	0.746	1.1072	0.8336
1685	0.729230769230769	1.6161	0.7358	1.014	0.8855
1686	0.724461538461538	1.4558	0.7245	1.1462	0.9261
1687	0.734230769230769	1.3789	0.8152	0.938	0.9442
1688	0.636923076923077	1.4594	0.9006	1.0188	0.9121
1689	0.638307692307692	1.3433	0.8707	1.0661	0.8037
1690	0.668615384615385	1.4742	0.8811	1.015	0.9052
1691	0.649153846153846	1.4377	0.8483	0.9881	0.8269
1692	0.786538461538462	1.4312	0.8936	0.9704	0.9665
1693	0.841615384615385	1.3865	0.7824	0.9996	0.826
1694	0.883692307692308	1.365	0.7903	1.0689	0.7974
1695	0.664461538461538	1.2974	0.7657	1.1452	0.9387
1696	0.719384615384615	1.4233	0.8776	0.9807	0.7057
1697	0.664769230769231	1.4418	0.8962	0.9626	0.7851
1698	0.719461538461538	1.499	0.9498	0.86	0.8125
1699	0.714461538461538	1.3757	0.7841	0.9867	0.9236
1700	0.634076923076923	1.4147	0.7918	0.894	0.8294
1701	0.679538461538462	1.4773	0.7491	0.7687	0.7694
1702	0.799461538461538	1.2757	0.725	0.9329	0.863
1703	0.755846153846154	1.4565	0.904	0.8387	0.9779
1704	0.656	1.3442	0.7667	1.01	0.9341
1705	0.732923076923077	1.4275	0.6706	0.8724	0.6963
1706	0.657461538461538	1.32	0.7072	0.9646	0.9081
1707	0.700846153846154	1.4089	0.8601	0.8952	0.8655
1708	0.649692307692308	1.5152	0.9083	0.8937	0.9134
1709	0.716615384615385	1.3919	0.858	0.8577	0.7632
1710	0.869384615384615	1.431	0.8535	0.8465	0.881
1711	0.949153846153846	1.4421	0.8599	0.8379	0.6693
1712	0.990461538461539	1.4012	0.7353	0.9074	0.7864
1713	0.968538461538462	1.2392	0.8743	0.8395	0.8479
1714	0.831846153846154	1.3402	0.8124	0.9303	0.8573
1715	0.748769230769231	1.3699	0.7542	0.7045	0.5169
1716	0.691076923076923	1.4473	0.8329	0.7574	0.6879
1717	0.566615384615385	1.3503	0.8377	0.8359	0.526
1718	0.539461538461538	1.3988	0.9313	0.8492	0.7272
1719	0.742076923076923	1.6184	0.8104	0.7818	0.7211
1720	0.525846153846154	1.4099	0.8005	0.881	0.6078
1721	0.592692307692308	1.4072	0.7028	0.7694	0.6929
1722	0.688615384615385	1.3459	0.8781	0.9181	0.6095
1723	0.626230769230769	1.4608	0.787	0.8464	0.7322
1724	0.608461538461539	1.4907	0.8945	1.0299	0.7595
1725	0.663	1.4221	0.7651	0.8382	0.7914
1726	0.634846153846154	1.3713	0.8995	0.8439	0.7633
1727	0.691384615384615	1.3883	0.8114	0.7733	0.7151
1728	0.636153846153846	1.3567	0.7468	0.7889	0.8045
1729	0.555923076923077	1.2822	0.6983	0.8684	0.6758
1730	0.623076923076923	1.355	0.7552	0.8223	0.7902
1731	0.631769230769231	1.4349	0.7685	0.8747	0.7851
1732	0.653307692307692	1.3023	0.6931	0.9406	0.7337
1733	0.652923076923077	1.5225	0.8861	0.7727	0.8172
1734	0.648923076923077	1.4023	0.8778	0.9034	0.7303
1735	0.604538461538462	1.4678	0.8488	0.841	0.8822
1736	0.734923076923077	1.3662	0.7729	0.8262	0.7158
1737	0.661076923076923	1.5116	0.7843	0.8181	0.8468
1738	0.555615384615385	1.4364	0.8813	0.8546	0.8007
1739	0.537384615384615	1.2443	0.8082	0.865	0.742
1740	0.660769230769231	1.4449	0.5971	0.8819	0.8387
1741	0.644538461538462	1.541	0.7862	1.0083	0.6233
1742	0.643692307692308	1.4933	0.7113	0.8398	0.7281
1743	0.591	1.4114	0.8257	0.8195	0.693
1744	0.653538461538462	1.3784	0.8111	0.9779	0.8815
1745	0.571692307692308	1.404	0.7963	0.862	0.8454
1746	0.735769230769231	1.3573	0.8219	0.9326	0.7616
1747	0.788769230769231	1.2706	0.7298	0.895	0.8302
1748	0.504846153846154	1.2215	0.6196	0.7423	0.711
1749	0.617769230769231	1.1531	0.7134	0.8573	0.8094
1750	0.670461538461538	1.1867	0.6883	0.8853	0.5997
1751	0.619076923076923	1.2568	0.6735	0.8748	0.7089
1752	0.577615384615385	1.2814	0.5318	0.7502	0.761
1753	0.666769230769231	1.3123	0.6643	0.8618	0.8808
1754	0.800153846153846	1.2363	0.6947	0.7581	0.7554
1755	0.588076923076923	1.1814	0.6859	0.915	0.8211
1756	0.541615384615385	1.243	0.7072	0.8594	0.8788
1757	0.675153846153846	1.2739	0.7086	0.8219	0.704
1758	0.663307692307692	1.2404	0.6996	0.8639	0.6563
1759	0.548923076923077	1.4028	0.6637	0.7169	0.7794
1760	0.635076923076923	1.3504	0.6675	0.7525	0.7495
1761	0.545307692307692	1.363	0.6242	0.9517	0.8684
1762	0.628615384615385	1.3872	0.7104	0.8409	0.8376
1763	0.657153846153846	1.339	0.6504	0.8859	0.8333
1764	0.605230769230769	1.2792	0.6946	0.8073	0.9017
1765	0.513769230769231	1.3891	0.8045	0.8848	0.8738
1766	0.874076923076923	1.3462	0.7105	1.0115	0.784
1767	0.687769230769231	1.4721	0.761	0.9926	0.8637
1768	0.930384615384615	1.434	0.7399	0.9212	0.7699
1769	0.967307692307692	1.3924	0.7482	1.0282	0.7554
1770	0.798615384615385	1.3834	0.7681	0.9396	0.8862
1771	0.821307692307692	1.4066	0.721	0.9202	0.8118
1772	0.817769230769231	1.4692	0.741	0.9365	0.7344
1773	0.861538461538462	1.5171	0.6917	1.0052	0.7857
1774	0.749769230769231	1.5424	0.6611	1.1003	0.6699
1775	0.917	1.2778	0.6715	0.9351	0.6665
1776	0.882538461538461	1.1788	0.6075	0.9503	0.8129
1777	0.723769230769231	1.1112	0.5672	0.9595	0.7737
1778	0.699769230769231	1.204	0.6488	0.9727	0.8388
1779	0.752307692307692	1.1423	0.6776	1.0264	0.66
1780	0.784692307692308	1.142	0.7179	0.9712	0.8035
1781	0.876076923076923	1.3132	0.7231	0.8776	0.7583
1782	0.800076923076923	1.161	0.6961	0.8904	0.783
1783	0.904692307692308	1.4581	0.6349	0.8858	0.7748
1784	0.851076923076923	1.3992	0.7998	0.8505	0.8011
1785	0.914461538461538	1.4583	0.6549	0.9289	0.6454
1786	0.912615384615385	1.4435	0.6056	0.9245	0.6889
1787	0.815615384615385	1.3237	0.6163	0.7978	0.6744
1788	0.781461538461538	1.3996	0.721	0.8457	0.8065
1789	0.934769230769231	1.3434	0.5759	1.0708	0.8524
1790	0.781923076923077	1.4161	0.4967	0.8295	0.6811
1791	0.863384615384615	1.4749	0.6933	1.048	0.6932
1792	0.820538461538462	1.3988	0.7773	0.9508	0.6284
1793	0.768153846153846	1.4484	0.7364	1.1194	0.6577
1794	0.828846153846154	1.6031	0.8417	1.139	0.7017
1795	0.871230769230769	1.321	0.5705	1.002	0.7124
1796	0.863384615384615	1.2983	0.7182	1.1247	0.8364
1797	0.879384615384615	1.2655	0.7172	1.0344	0.8274
1798	0.917769230769231	1.2001	0.6429	0.7563	0.6976
1799	0.774769230769231	1.2202	0.4973	0.8687	0.8086
1800	0.771153846153846	1.2668	0.7783	0.6927	0.6952
1801	0.756	1.2337	0.8215	1.0807	0.7307
1802	0.874076923076923	1.2389	0.6637	0.9357	0.7342
1803	0.938461538461538	1.2668	0.7665	0.9203	0.7329
1804	0.778615384615385	1.1329	0.752	0.9303	0.766
1805	0.757692307692308	1.1749	0.8762	0.8525	0.734
1806	0.713461538461538	1.1723	0.7595	1.0384	0.7287
1807	0.716923076923077	1.2029	0.695	0.9151	0.7756
1808	0.773384615384615	1.3233	0.8126	1.0202	1.0046
1809	0.732692307692308	1.2417	0.6455	0.9402	0.929
1810	0.787230769230769	1.3068	0.7172	0.9394	0.8264
1811	0.575692307692308	1.4475	0.6539	1.0253	0.7129
1812	0.612615384615385	1.358	0.6088	1.0079	0.7166
1813	0.670538461538462	1.3003	0.7262	0.9634	0.669
1814	0.628384615384615	1.475	0.9395	0.8786	0.5946
1815	0.705153846153846	1.3662	0.7967	1.003	0.7252
1816	0.533923076923077	1.3096	0.7735	0.9611	0.7733
1817	0.572153846153846	1.3432	0.6238	0.922	0.7692
1818	0.594384615384615	1.2672	0.4351	1.1036	0.6017
1819	0.578153846153846	1.2943	0.6642	0.9489	0.705
1820	0.526923076923077	1.4169	0.7422	0.9278	0.7673
1821	0.558461538461538	1.5014	0.867	1.016	0.7044
1822	0.628923076923077	1.3817	0.928	0.9296	0.6133
1823	0.577230769230769	1.3189	0.6554	0.8471	0.8176
1824	0.584615384615385	1.5297	0.7622	0.9163	0.7531
1825	0.484461538461538	1.3452	0.7289	0.8382	0.6805
1826	0.563384615384615	1.496	0.7142	0.8454	0.6464
1827	0.619461538461539	1.3114	0.6826	1.0047	0.6361
1828	0.594230769230769	1.4058	0.7877	0.8319	0.6756
1829	0.716153846153846	1.2661	0.7119	0.9111	0.6665
1830	0.570846153846154	1.4229	0.6687	0.6975	0.5574
1831	0.620307692307692	1.489	0.6798	0.8379	0.6884
1832	0.670769230769231	1.4555	0.7669	0.9357	0.7279
1833	0.620538461538461	1.4518	0.4942	0.9784	0.7329
1834	0.504153846153846	1.2308	0.4836	0.9913	0.5723
1835	0.645	1.3198	0.4301	0.8455	0.6127
1836	0.586	1.3912	0.5475	0.8463	0.7277
1837	0.767153846153846	1.3824	0.5734	0.9425	0.7105
1838	0.614076923076923	1.4336	0.3323	0.9198	0.91
1839	0.617615384615385	1.2374	0.435	1.0547	0.7249
1840	0.731307692307692	1.3541	0.516	0.961	0.6977
1841	0.616846153846154	1.3842	0.5727	1.1086	0.5979
1842	0.573230769230769	1.4378	0.7032	0.8786	0.4985
1843	0.723307692307692	1.593	0.7228	0.8226	0.6443
1844	0.604076923076923	1.5267	0.5763	0.7969	0.5768
1845	0.630846153846154	1.3481	0.67	0.9448	0.6039
1846	0.716153846153846	1.3673	0.6387	0.8656	0.5951
1847	0.668769230769231	1.2991	0.6678	1.1384	0.6515
1848	0.725153846153846	1.3516	0.7177	1.1331	0.6013
1849	0.712769230769231	1.3528	0.6711	1.0172	0.6479
1850	0.646076923076923	1.2684	0.5424	1.0815	0.5679
1851	0.636846153846154	1.3745	0.5759	0.8415	0.6637
1852	0.661692307692308	1.442	0.5874	0.9223	0.6197
1853	0.652615384615385	1.3828	0.5113	1.151	0.606
1854	0.673692307692308	1.4078	0.6287	0.8101	0.7131
1855	0.635461538461538	1.4197	0.7147	0.8627	0.7294
1856	0.711307692307692	1.3775	0.6049	0.9248	0.7457
1857	0.746153846153846	1.4768	0.5895	0.8537	0.5965
1858	0.621153846153846	1.3351	0.6596	0.7347	0.7608
1859	0.818846153846154	1.555	0.764	0.8239	0.8423
1860	0.717692307692308	1.361	0.7893	0.9372	0.887
1861	0.699384615384615	1.4775	0.5896	1.0164	0.755
1862	0.658923076923077	1.2673	0.6594	0.9911	0.7437
1863	0.697846153846154	1.3956	0.6349	0.8895	0.696
1864	0.823538461538462	1.5066	0.6518	0.9092	0.5616
1865	0.780307692307692	1.4814	0.5987	1.0129	0.8206
1866	0.721769230769231	1.3158	0.8225	1.1675	0.6814
1867	0.906076923076923	1.2986	0.8142	1.0451	0.747
1868	0.887769230769231	1.4351	0.8058	0.8164	0.7067
1869	0.787692307692308	1.3619	0.6981	0.8148	0.6488
1870	0.790153846153846	1.4102	0.7598	0.924	0.8444
1871	0.767692307692308	1.4003	0.7097	0.9401	0.7711
1872	0.792	1.4632	0.721	0.9385	0.8463
1873	0.753692307692308	1.3743	0.6583	1.0959	0.6774
1874	0.688692307692308	1.4025	0.7429	1.0151	0.714
1875	0.727307692307692	1.3499	0.6977	0.9779	0.7412
1876	0.756615384615385	1.354	0.6881	1.0145	0.7674
1877	0.750384615384615	1.3638	0.8272	1.0467	0.855
1878	0.614769230769231	1.3567	0.7549	1.207	0.8414
1879	0.612769230769231	1.3404	0.8968	1.3883	0.7647
1880	0.582	1.2808	0.8296	0.9207	0.7992
1881	0.613	1.3834	0.8644	0.9725	0.889
1882	0.504769230769231	1.3835	0.8519	0.8421	0.8865
1883	0.499538461538461	1.2778	0.8854	0.9304	0.8595
1884	0.657769230769231	1.3729	0.8402	1.0181	0.9317
1885	0.632307692307692	1.4345	0.7843	0.9326	0.9285
1886	0.602076923076923	1.4165	0.7891	1.0944	0.9389
1887	0.636461538461538	1.3991	0.9362	1.3096	0.8483
1888	0.632230769230769	1.3777	0.8493	1.2743	0.8642
1889	0.551307692307692	1.3915	0.8568	1.1333	0.9926
1890	0.566923076923077	1.385	0.8714	0.9744	0.8804
1891	0.595153846153846	1.5118	0.813	0.9459	0.8679
1892	0.505692307692308	1.485	0.8568	1.073	0.8579
1893	0.621307692307692	1.6204	0.8571	1.0206	0.862
1894	0.556384615384615	1.3961	0.9625	0.9586	0.8598
1895	0.595307692307692	1.3107	1.0013	0.949	0.9224
1896	0.582769230769231	1.2145	0.6546	1.126	0.9462
1897	0.800692307692308	1.2974	0.8699	1.2166	0.7951
1898	0.677461538461538	1.2055	0.794	1.287	0.7139
1899	0.802384615384615	1.095	0.7688	1.2342	0.6101
1900	0.820538461538462	1.0439	0.7506	0.9151	0.6984
1901	0.677153846153846	1.1656	0.8723	0.9507	0.8369
1902	0.791076923076923	1.0731	0.652	0.8854	0.8228
1903	0.789692307692308	1.2279	0.6795	0.8152	0.8929
1904	0.901076923076923	1.1462	0.7493	0.9511	0.6659
1905	0.837230769230769	1.2967	0.7559	1.0976	0.6807
1906	0.921769230769231	1.3545	0.7286	0.995	0.6678
1907	0.862538461538461	1.238	0.6785	0.8518	0.6698
1908	0.673	1.4264	0.7906	1.014	0.6932
1909	0.891615384615385	1.5631	0.7703	0.8973	0.7373
1910	0.833615384615385	1.4902	0.8286	0.9211	0.725
1911	0.930769230769231	1.5001	0.9041	1.2062	0.7815
1912	0.957846153846154	1.4697	1.0028	1.2894	0.8765
1913	0.874846153846154	1.681	0.866	0.9989	0.9009
1914	0.887307692307692	1.5938	0.6687	1.0943	0.7321
1915	0.909692307692308	1.3784	0.7803	0.9919	0.6949
1916	1.05953846153846	1.4215	0.661	0.9969	0.7386
1917	1.28515384615385	1.305	0.7146	1.0118	0.8489
1918	1.15469230769231	1.4604	0.8884	1.0796	0.7681
1919	1.04476923076923	1.4668	0.804	1.1883	0.7683
1920	1.10323076923077	1.4311	0.7722	1.1366	0.7695
1921	1.34961538461538	1.3393	0.6638	1.1534	0.8627
1922	1.28861538461538	1.3293	0.7805	1.2143	0.8152
1923	1.31315384615385	1.4179	0.7907	0.893	0.8154
1924	1.33215384615385	1.2794	0.8514	0.9647	0.9254
1925	1.37530769230769	1.2781	0.8119	0.9496	0.8602
1926	1.35507692307692	1.4836	0.8682	0.9745	0.9342
1927	1.37584615384615	1.4765	1.0528	1.0849	0.8504
1928	1.29469230769231	1.5155	0.8789	1.2794	0.9429
1929	1.18115384615385	1.3632	1.0422	1.1995	0.8498
1930	1.18884615384615	1.1598	0.869	1.0704	0.7647
1931	1.18138461538462	1.2473	0.7901	1.0756	0.9475
1932	1.211	1.2489	0.9506	1.1304	1.0699
1933	0.984153846153846	1.5368	1.0579	1.0171	0.8718
1934	1.32984615384615	1.5201	1.0343	0.9882	0.8378
1935	1.25276923076923	1.3106	1.0045	0.8961	0.893
1936	1.14269230769231	1.3912	0.9905	1.0251	0.7685
1937	1.18107692307692	1.3874	1.0782	0.945	0.9367
1938	1.17430769230769	1.403	1.1654	0.9741	0.8643
1939	1.10915384615385	1.4411	1.0757	0.839	0.9677
1940	1.10792307692308	1.3879	1.1645	0.899	0.8852
1941	1.17630769230769	1.2096	1.1116	0.9248	0.7843
1942	1.10907692307692	1.4675	1.0891	1.0916	0.7338
1943	1.24076923076923	1.649	1.0679	0.9584	0.9634
1944	1.07146153846154	1.6054	1.1404	0.9419	0.812
1945	1.08753846153846	1.5145	1.0679	1.0414	0.7971
1946	1.07338461538462	1.4228	1.1405	1.162	0.8534
1947	1.05038461538462	1.1627	1.0685	0.928	0.8792
1948	1.05530769230769	1.3023	1.0224	0.9153	0.6801
1949	1.04792307692308	1.2436	1.0343	0.897	0.8174
1950	1.07938461538462	1.2912	1.1325	0.9105	1.0532
1951	1.01007692307692	1.1924	1.1173	0.9726	1.0439
1952	1.02469230769231	1.3194	1.129	0.9786	1.1115
1953	1.01761538461538	1.3031	1.1618	0.9828	0.8584
1954	1.07915384615385	1.2988	1.0749	1.0912	0.8717
1955	1.08661538461538	1.3883	1.0742	1.0812	0.9002
1956	1.18738461538462	1.3584	1.1125	1.1537	0.867
1957	0.989538461538461	1.3603	0.9688	0.9529	0.781
1958	1.05615384615385	1.4095	1.1153	0.937	0.8737
1959	1.05053846153846	1.4469	1.0194	1.0849	0.8428
1960	1.20361538461538	1.3625	1.0735	0.9001	0.8324
1961	1.28623076923077	1.3529	1.0483	1.204	0.8571
1962	1.48146153846154	1.2172	1.1164	0.9825	0.9183
1963	1.46807692307692	1.2452	1.01	1.1604	1.0168
1964	1.38876923076923	1.3315	1.0235	1.1954	0.9437
1965	1.31861538461538	1.4663	1.0533	0.9617	0.9659
1966	1.40615384615385	1.3537	1.043	0.9912	0.8815
1967	1.28607692307692	1.3147	1.0203	1.0758	0.8876
1968	1.28176923076923	1.3302	0.9549	1.3098	0.8175
1969	1.23946153846154	1.3674	1.003	1.0501	0.7281
1970	1.242	1.3875	1.0735	1.0901	0.7578
1971	1.29961538461538	1.3938	1.0527	0.9762	0.9046
1972	1.23507692307692	1.407	1.068	1.1294	0.7981
1973	1.16430769230769	1.3427	0.9677	1.1224	0.7936
1974	1.27430769230769	1.2999	1.0698	0.9769	0.912
1975	1.39423076923077	1.3968	1.0189	1.0327	0.9506
1976	1.47715384615385	1.416	0.9991	0.9098	0.7694
1977	1.32284615384615	1.264	0.9571	1.009	0.8091
1978	1.25369230769231	1.2984	1.0465	0.9896	0.8059
1979	1.15607692307692	1.2724	0.9684	1.0157	0.9385
1980	1.275	1.3613	1.0401	1.0005	0.9344
1981	1.22853846153846	1.3541	0.9318	1.1749	0.845
1982	1.28261538461538	1.3287	0.9877	1.0735	0.905
1983	1.24638461538462	1.5216	0.9036	1.1522	0.7723
1984	1.18430769230769	1.5141	0.9568	1.0185	0.7709
1985	1.234	1.4241	1.0455	1.0733	0.761
1986	1.19576923076923	1.4555	1.0232	1.0443	0.7884
1987	1.37023076923077	1.3618	1.0082	0.9489	0.8282
1988	1.28784615384615	1.4194	0.9907	1.1818	0.7922
1989	1.30361538461538	1.4646	1.0115	1.0331	0.8822
1990	1.34707692307692	1.319	1.0233	1.0392	0.9693
1991	1.16523076923077	1.4664	0.9705	0.956	0.9177
1992	1.17276923076923	1.3036	0.9146	1.2451	0.8698
1993	1.12738461538462	1.4587	1.0502	1.3119	0.7341
1994	1.13915384615385	1.269	1.0355	1.165	0.9113
1995	1.30784615384615	1.2901	1.1065	1.1381	0.7357
1996	1.20484615384615	1.35	1.0232	1.0026	0.8861
1997	1.19638461538462	1.3531	1.0665	0.9322	0.8231
1998	1.32161538461538	1.3078	1.0433	0.903	0.8696
1999	1.22707692307692	1.2365	0.989	0.9041	0.8792
[truncated: 49,001 more rows]
